# Supplementary material for: Roles of Gibberellin Catabolism and Signaling in Growth and Physiological Response to Drought and Short-Day Photoperiods in Populus Trees
Source: PLoS One. 2014 Jan 20;9(1):e86217. doi: 10.1371/journal.pone.0086217 (PMC3896445; doi:10.1371/journal.pone.0086217)
Supplement: Table S1 — Differential expressed genes in GA-modified transgenics compared to WT poplar. (XLSX) [file pone.0086217.s004.xlsx]

## Sheet: Sheet1
Original row	Probesets	Note	Description	Position	Gene Model	Affy Mapped Transcripts	AGI	At_Evalue	At_score	At description	At gene title	TAIR7	TAIR_Description	TAIR_short_description	TAIR_summary	GenBank Accession No.	GO Biological Process	GO Cellular Component	GO Molecular Function	Pathways	Product	RefSeq	UniGene	DBid	Function	EC	Ensembl	InterPro	OMIM	Protein Domains	Protein Families	RefSeq Protein	SwissProt	Trans Membrane	AffyTarget Description	AffyKeywords	Group1 mean	Group1 std.dev	Group2 mean	Group2 std.dev	Group3 mean	Group3 std.dev	F ratio	SS(Groups)	SS(Error)	df (Groups)	df (Error)	Raw p value	Adj. p value
52	AFFX-Ptp-r2-Ec-bioC-5_at					AFFX-Ptp-r2-Ec-bioC-5										AFFX-Ptp-r2-Ec-bioC-5																			E. coli /GEN=bioC /DB_XREF=gb:J04423.1 /NOTE=SIF corresponding to nucleotides 4257-4573 of gb:J04423.1 /DEF=E.coli 7,8-diamino-pelargonic acid (bioA), biotin synthetase (bioB), 7-keto-8-amino-pelargonic acid synthetase (bioF), bioC protein, and dethiobiot		10.5594	0.0124957	10.1038	0.0593455	10.1173	0.0559306	59.2587	0.268886	0.00680625	2	3	0.00387904	0.00387904
143	Ptp.1030.1.A1_at		hypothetical protein; predicted by genemark.hmm	LG_IV:14086483:14090543	estExt_fgenesh4_pm.C_LG_IV0435	estExt_fgenesh4_pm.C_LG_IV0435(11)	AT3G18890	5.5e-135	1195	hypothetical protein predicted by genemark.hmm	expressed protein	AT3G18890.1	similar to flavin reductase-related [Arabidopsis thaliana] (TAIR:AT2G34460.1); similar to Tic62 protein [Pisum sativum] (GB:CAC87810.2); contains InterPro domain NAD-dependent epimerase/dehydratase; (InterPro:IPR001509)	catalytic/ coenzyme binding		CV236630	GO:0008152(metabolism);GO:0009664(cell wall organization and biogenesis (sensu Magnoliophyta));GO:0006694(steroid biosynthesis);GO:0006520(amino acid metabolism)	GO:9535(thylakoid membrane (sensu Viridiplantae))	GO:0016491(oxidoreductase activity);GO:0003854(3-beta-hydroxy-delta5-steroid dehydrogenase activity);GO:0005199(structural constituent of cell wall)				Pth.3903												gb:CV236630 /DB_XREF=gi:52396409 /DB_XREF=WS01224.B21.1_M24 /CLONE=WS01224_M24 /TID=Ptp.1030.1 /CNT=2 /FEA=EST /TIER=ConsEnd /STK=1 /UG=Ptp.1030 /UG_TITLE=Transcribed locus /REP_ORG=P. trichocarpa	EST	9.651	0.0090936	9.1557	0.166742	8.62377	0.012491	56.4686	1.05565	0.0280417	2	3	0.00416244	0.00416244
144	Ptp.1030.2.A1_at		No Hits	LG_XV:10101659:10102206	grail3.0005057101	CK090157		0.00026	94			No Hits: gi|22330398|ref|NP_683464.1|				CK090157																			gb:CK090157 /DB_XREF=gi:38574482 /DB_XREF=C071P47.3pR /CLONE=C071P47 /TID=Ptp.1030.2 /CNT=2 /FEA=EST /TIER=ConsEnd /STK=1 /UG=Ptp.1030 /UG_TITLE=Transcribed locus /REP_ORG=P. tremula x P. tremuloides	EST	7.66951	0.126483	7.2824	0.0596459	6.54876	0.00983505	98.9286	1.29612	0.0196523	2	3	0.00182537	0.00182537
156	Ptp.1041.1.S1_at		expressed protein; supported by full-length cDNA: Ceres:101924.	LG_I:6039222:6040828	gw1.I.8338.1	gw1.I.8338.1	AT1G64680	5.8e-112	1000	unknown protein ;supported by full-length cDNA: Ceres:101924.	expressed protein	AT1G64680.1	similar to unknown protein [Arabidopsis thaliana] (TAIR:AT1G03055.1); similar to hypothetical protein LOC_Os11g37650 [Oryza sativa (japonica cultivar-group)] (GB:ABA94460.1); similar to Os08g0114100 [Oryza sativa (japonica cultivar-group)] (GB:NP_00106084			CK090202	GO:4(biological process unknown)	GO:5739(mitochondrion)	GO:5554(molecular function unknown)				Ptp.1041												gb:CK090202 /DB_XREF=gi:38574527 /DB_XREF=C075P38.3pR /CLONE=C075P38 /TID=Ptp.1041.1 /CNT=3 /FEA=EST /TIER=ConsEnd /STK=1 /UG=Ptp.1041 /UG_TITLE=Transcribed locus, moderately similar to NP_564838.1 expressed protein (Arabidopsis thaliana) /REP_ORG=P. trem	EST	12.0933	0.0716287	11.5558	0.00231639	10.9021	0.0629532	234.681	1.4236	0.00909915	2	3	0.000506138	0.000506138
177	Ptp.1060.1.A1_at		FOG: Leucine rich repeat	scaffold_863:16867:18430	eugene3.08630002	CK090295										CK090295							Ptp.1060												gb:CK090295 /DB_XREF=gi:38574620 /DB_XREF=C087P45.3pR /CLONE=C087P45 /TID=Ptp.1060.1 /CNT=1 /FEA=EST /TIER=ConsEnd /STK=1 /UG=Ptp.1060 /UG_TITLE=Transcribed locus /REP_ORG=P. tremula x P. tremuloides	EST	4.72983	0.412215	5.50842	0.332727	7.4092	0.0971316	39.2955	7.59879	0.290063	2	3	0.00705048	0.00705048
178	Ptp.1061.1.A1_at		ATP dependent copper transporter	LG_I:2649886:2654787	eugene3.00010321	eugene3.00010321	AT1G63440	5e-299	2608	ATP dependent copper transporter, putative similar to ATP dependent copper transporter GB:AAD29109 GI:4760370 [Arabidopsis thaliana]	copper-exporting ATPase, putative / responsive-to-antagonist 1, putative / copper-transporting ATPase, putative	AT1G63440.1	Identical to Putative copper-transporting ATPase 3 (EC 3.6.3.4) (HMA5) [Arabidopsis Thaliana] (GB:Q9SH30); similar to RAN1 (RESPONSIVE-TO-ANTAGONIST1), ATPase, coupled to transmembrane movement of ions, phosphorylative mechanism [Arabidopsis thaliana] (TA	HMA5 (HEAVY METAL ATPASE 5); ATPase, coupled to transmembrane movement of ions, phosphorylative mechanism	The Arabidopsis P-type ATPase HMA5 is involved in Cu detoxification. hma5 mutant plants exhibit Cu hypersensitivity, which is especially dramatic in roots where HMA5 is mostly expressed.	CK090296	GO:0009873(ethylene mediated signaling pathway)	GO:0016021(integral to membrane)	GO:0004008(copper-exporting ATPase activity);GO:0015662(ATPase activity, coupled to transmembrane movement of ions, phosphorylative mechanism)				Ptp.1061					IPR006121 ; Heavy metal transport/detoxification protein ; IPR008250 ; E1-E2 ATPase-associated region ; IPR005834 ; Haloacid dehalogenase-like hydrolase			ec ; A1A2_HUMAN ; (P50993) Sodium/potassium-transporting ATPase alpha-2 chain precursor (EC 3.6.3.9) (Sodium pump 2) (Na+/K+ ATPase 2) ; 1.0E-112			NP_176533.1 ; span:299-321,331-353,374-396,406-424,565-584,604-623,922-944,954-973 ; numtm:8	gb:CK090296 /DB_XREF=gi:38574621 /DB_XREF=C087P47.3pR /CLONE=C087P47 /TID=Ptp.1061.1 /CNT=1 /FEA=EST /TIER=ConsEnd /STK=1 /UG=Ptp.1061 /UG_TITLE=Transcribed locus, moderately similar to XP_464470.1 putative copper-transporting P-type ATPase (Oryza sativa	EST	6.92968	0.0652248	7.94991	0.00347391	7.18133	0.0609612	212.323	1.12993	0.00798261	2	3	0.000587563	0.000587563
188	Ptp.107.1.S1_at		hypothetical protein; predicted by genemark.hmm	LG_IX:4042852:4044382	eugene3.00090662	eugene3.00090662(11)	AT1G49780	1.5e-155	1374	hypothetical protein predicted by genemark.hmm	U-box domain-containing protein	AT1G49780.1	similar to U-box domain-containing protein [Arabidopsis thaliana] (TAIR:AT3G19380.1); similar to putative immediate-early fungal elicitor protein CMPG1 [Oryza sativa (japonica cultivar-group)] (GB:BAD16187.1); contains InterPro domain Armadillo-like helic	U-box domain-containing protein		CK089062	GO:16567(protein ubiquitination)	GO:151(ubiquitin ligase complex)	GO:4842(ubiquitin-protein ligase activity)				Ptp.107					IPR003613 ; Zn-finger, modified RING							gb:CK089062 /DB_XREF=gi:38573387 /DB_XREF=A087P42.3pR /CLONE=A087P42 /TID=Ptp.107.1 /CNT=10 /FEA=EST /TIER=ConsEnd /STK=3 /UG=Ptp.107 /UG_TITLE=Transcribed locus, moderately similar to NP_566632.1 U-box domain-containing protein (Arabidopsis thaliana) /RE	EST	9.94176	0.0413451	9.79026	0.316793	11.9675	0.00225165	86.8701	5.91134	0.102072	2	3	0.00221146	0.00221146
189	Ptp.1070.1.A1_at		NA	LG_II:4397965:4397752	NA	CK090338										CK090338							Ptp.1070												gb:CK090338 /DB_XREF=gi:38574663 /DB_XREF=C090P92.3pR /CLONE=C090P92 /TID=Ptp.1070.1 /CNT=1 /FEA=EST /TIER=ConsEnd /STK=1 /UG=Ptp.1070 /UG_TITLE=Transcribed locus /REP_ORG=P. tremula x P. tremuloides	EST	5.40729	0.192057	5.54422	0.0998853	6.87461	0.018955	83.4719	2.62782	0.0472223	2	3	0.00234544	0.00234544
209	Ptp.1084.1.A1_a_at		unknown protein	LG_IX:4122442:4124122	estExt_Genewise1_v1.C_LG_IX2261	estExt_Genewise1_v1.C_LG_IX2261	AT3G19320	6.7e-117	1040	unknown protein	leucine-rich repeat family protein	AT3G19320.1	similar to leucine-rich repeat family protein [Arabidopsis thaliana] (TAIR:AT1G49750.1); similar to Leucine-rich repeat, plant specific [Medicago truncatula] (GB:ABD32635.1); contains InterPro domain Leucine-rich repeat; (InterPro:IPR001611); contains Int	leucine-rich repeat family protein		CV281908	GO:0009664(cell wall organization and biogenesis (sensu Magnoliophyta))	GO:0009928(cell surface (sensu Magnoliophyta));GO:0012505(endomembrane system)	GO:0005199(structural constituent of cell wall)									IPR001611 ; Leucine-rich repeat							gb:CV281908 /DB_XREF=gi:52534883 /DB_XREF=WS0183.B21_D06 /CLONE=WS0183_D06 /TID=Ptp.1084.1 /CNT=24 /FEA=EST /TIER=ConsEnd /STK=1 /UG=Ptp.1084 /UG_TITLE=Transcribed locus, weakly similar to NP_188563.1 leucine-rich repeat family protein (Arabidopsis thalia	EST	8.93788	0.252567	10.464	0.0561322	8.78617	0.11546	64.367	3.44457	0.0802719	2	3	0.00343665	0.00343665
217	Ptp.1088.1.S1_s_at		cysteine protease XBCP3; identical to papain-like cysteine peptidase XBCP3 GI:14600257 from [Arabidopsis thaliana]	LG_XI:9035199:9039383	estExt_fgenesh4_pg.C_LG_XI0786	estExt_fgenesh4_pg.C_LG_XI0786(11)	AT1G20850	1.3e-89	806	cysteine protease XBCP3 identical to papain-like cysteine peptidase XBCP3 GI:14600257 from [Arabidopsis thaliana]	cysteine protease, papain-like (XBCP3)	AT1G20850.1	Identical to Xylem cysteine proteinase 2 precursor (EC 3.4.22.-) (AtXCP2) (XCP2) [Arabidopsis Thaliana] (GB:Q9LM66;GB:Q9SYQ2); similar to XCP1 (XYLEM CYSTEINE PEPTIDASE 1), cysteine-type peptidase [Arabidopsis thaliana] (TAIR:AT4G35350.1); similar to Pept	XCP2 (XYLEM CYSTEINE PEPTIDASE 2); cysteine-type peptidase/ peptidase		BU831466	GO:0006508(proteolysis and peptidolysis)	GO:0012505(endomembrane system)	GO:0008233(peptidase activity);GO:0008234(cysteine-type peptidase activity)									IPR000118 ; Granulin ; IPR000668 ; Peptidase C1A, papain							gb:BU831466 /DB_XREF=gi:24009817 /DB_XREF=T021H03 /TID=Ptp.1088.1 /CNT=3 /FEA=EST /TIER=ConsEnd /STK=0 /UG=Ptp.1088 /UG_TITLE=Transcribed locus /REP_ORG=P. tremula x P. tremuloides	EST	8.44331	0.127021	9.13057	0.0530828	8.25149	0.0200133	66.2389	0.854601	0.0193527	2	3	0.00329518	0.00329518
219	Ptp.1089.1.A1_at		putative anthocyanidin-3-glucoside rhamnosyltransferase; supported by cDNA: gi_15450576_gb_AY052656.1_	scaffold_956:8384:9961	eugene3.09560001,eugene3.00120106	eugene3.09560001,eugene3.00120106	AT2G22590			putative anthocyanidin-3-glucoside rhamnosyltransferase ; supported by cDNA: gi_15450576_gb_AY052656.1_	glycosyltransferase family protein	AT2G22590.1	similar to UDP-glucoronosyl/UDP-glucosyl transferase family protein [Arabidopsis thaliana] (TAIR:AT5G65550.1); similar to putative anthocyanidine rhamnosyl-transferase [Capsicum annuum] (GB:AAM12787.1); contains InterPro domain UDP-glucuronosyl/UDP-glucos	glycosyltransferase family protein		CK089507	GO:0008152(metabolism);GO:0016999(antibiotic metabolism)	GO:8372(cellular component unknown)	GO:16757(transferase activity, transferring glycosyl groups)				Ptp.1089					IPR002213 ; UDP-glucoronosyl/UDP-glucosyl transferase							gb:CK089507 /DB_XREF=gi:38573832 /DB_XREF=C014P49.3pR /CLONE=C014P49 /TID=Ptp.1089.1 /CNT=1 /FEA=EST /TIER=ConsEnd /STK=1 /UG=Ptp.1089 /UG_TITLE=Transcribed locus, weakly similar to NP_201358.1 UDP-glucoronosylUDP-glucosyl transferase family protein (Arab	EST	4.85121	0.000664572	4.69404	0.0285955	4.39898	0.0579785	75.6688	0.210846	0.00417965	2	3	0.00271003	0.00271003
220	Ptp.109.1.S1_at		gibberellin 3 beta-hydroxylase	LG_III:4564689:4566227	fgenesh4_pg.C_LG_III000353	fgenesh4_pg.C_LG_III000353	AT1G15550	5.1e-131	1163	gibberellin 3 beta-hydroxylase, putative similar to gibberellin 3 beta-hydroxylase GI:3982753 from [Arabidopsis thaliana]; supported by cDNA: gi_1945343_gb_L37126.1_ATHGA4A	gibberellin 3-beta-dioxygenase / gibberellin 3 beta-hydroxylase (GA4)	AT1G15550.1	Identical to Gibberellin 3-beta-dioxygenase 1 (EC 1.14.11.15) (Gibberellin 3 beta- hydroxylase 1) (GA 3-oxidase 1) (AtGA3ox1) (GA4) [Arabidopsis Thaliana] (GB:Q39103); similar to GA4H (gibberellin 3 beta-hydroxylase), gibberellin 3-beta-dioxygenase [Arabi	GA4 (GA REQUIRING 4); gibberellin 3-beta-dioxygenase	Involved in later steps of the gibberellic acid biosynthetic pathway. Activated by AGAMOUS in a cal-1, ap1-1 background.	AY433958	GO:0009686(gibberellic acid biosynthesis)	GO:0008372(cellular_component unknown)	GO:0016707(gibberellin 3-beta-dioxygenase activity)		gibberellin 3-oxidase		Ptp.109	GI:38154346				IPR005123 ; 2OG-Fe(II) oxygenase superfamily			ec ; ACC1_ARATH ; (Q06588) 1-aminocyclopropane-1-carboxylate oxidase (EC 1.14.17.4) (ACC oxidase) (Ethylene-forming enzyme) (EFE) ; 2.0E-82				gb:AY433958.1 /DB_XREF=gi:38154345 /TID=Ptp.109.1 /CNT=3 /FEA=FLmRNA /TIER=FL /STK=1 /UG=Ptp.109 /UG_TITLE=Gibberellin 3-oxidase (GA3ox1) /DEF=Populus tremula x Populus tremuloides gibberellin 3-oxidase (GA3ox1) mRNA, complete cds. /FL=gb:AY433958.1 /REP_		4.87555	0.206015	8.80953	0.126319	4.5349	0.0844879	516.727	22.5764	0.0655368	2	3	0.000155724	0.000155724
231	Ptp.110.1.S1_at		expansin	LG_XIII:12409697:12411498	estExt_fgenesh4_pm.C_LG_XIII0455	estExt_fgenesh4_pm.C_LG_XIII0455	AT2G40610	1.3e-103	928	putative expansin ;supported by full-length cDNA: Ceres:27553.	expansin, putative (EXP8)	AT2G40610.1	Identical to Expansin-A8 precursor (AtEXPA8) (Alpha-expansin-8) (At-EXP8) (AtEx8) (Ath-ExpAlpha-1.11) (EXPA8) [Arabidopsis Thaliana] (GB:O22874); similar to ATEXPA2 (ARABIDOPSIS THALIANA EXPANSIN A2) [Arabidopsis thaliana] (TAIR:AT5G05290.1); similar to e	ATEXPA8 (ARABIDOPSIS THALIANA EXPANSIN A8)	member of Alpha-Expansin Gene Family. Naming convention from the Expansin Working Group (Kende et al, 2004. Plant Mol Bio). Involved in the formation of nematode-induced syncytia in roots of Arabidopsis thaliana.	AY435100	GO:0009826(unidimensional cell growth);GO:0009828(cell wall loosening (sensu Magnoliophyta));GO:0009831(cell wall modification during cell expansion (sensu Magnoliophyta))	GO:0005576(extracellular);GO:0012505(endomembrane system)	GO:0005554(molecular_function unknown)		alpha-expansin 2		Ptp.110	GI:38046728	involved in cell elongation			IPR007117 ; Pollen allergen/expansin, C-terminal							gb:AY435100.1 /DB_XREF=gi:38046727 /TID=Ptp.110.1 /CNT=20 /FEA=FLmRNA /TIER=FL /STK=0 /UG=Ptp.110 /UG_TITLE=Alpha-expansin 2 (Exp2) /DEF=Populus tremula x Populus tremuloides alpha-expansin 2 (Exp2) mRNA, complete cds. /FL=gb:AY435100.1 /REP_ORG=P. tremul		13.1145	0.365498	12.0142	0.307192	10.8866	0.0812558	31.7434	4.96379	0.234558	2	3	0.00958469	0.00958469
243	Ptp.1108.2.A1_at		CONSTANS B-box zinc finger family protein; similar to zinc finger protein GI:3618318 from [Oryza sativa]	scaffold_82:734632:736815	estExt_fgenesh4_pm.C_820020	CK090142	AT1G73870	2.1e-67	614			AT1G73870.1	Identical to Zinc finger protein CONSTANS-LIKE 7 (COL7) [Arabidopsis Thaliana] (GB:Q9C9A9;GB:Q5XF76); similar to zinc finger (B-box type) family protein [Arabidopsis thaliana] (TAIR:AT1G25440.1); similar to zinc finger protein-like [Oryza sativa (japonica	zinc finger (B-box type) family protein		CK090142	GO:45449(regulation of transcription)	GO:5622(intracellular)	GO:3700(transcription factor activity); GO:8270(zinc ion binding)				Ptp.1108												gb:CK090142 /DB_XREF=gi:38574467 /DB_XREF=C068P56.3pR /CLONE=C068P56 /TID=Ptp.1108.2 /CNT=3 /FEA=EST /TIER=ConsEnd /STK=2 /UG=Ptp.1108 /UG_TITLE=Transcribed locus, strongly similar to NP_173915.2 zinc finger (B-box type) family protein (Arabidopsis thalia	EST	12.4739	0.0981057	12.5226	0.0474742	11.7308	0.0544908	79.5619	0.787545	0.0148478	2	3	0.00251717	0.00251717
251	Ptp.1115.1.S1_at		leucine-rich repeat transmembrane protein kinase	LG_I:26658287:26661904	fgenesh4_pm.C_LG_I001052	fgenesh4_pm.C_LG_I001052	AT2G23300	1.1e-157	1390	receptor kinase-like protein	leucine-rich repeat family protein / protein kinase family protein	AT2G23300.1	similar to leucine-rich repeat transmembrane protein kinase, putative [Arabidopsis thaliana] (TAIR:AT5G67280.1); similar to leucine-rich repeat family protein / protein kinase family protein [Arabidopsis thaliana] (TAIR:AT4G37250.1); similar to Os06g06385	leucine-rich repeat transmembrane protein kinase, putative		CV266246	GO:0006468(protein amino acid phosphorylation);GO:0007169(transmembrane receptor protein tyrosine kinase signaling pathway)	GO:0012505(endomembrane system)	GO:0004674(protein serine/threonine kinase activity);GO:0016301(kinase activity);GO:0005524(ATP binding)									IPR001611 ; Leucine-rich repeat ; IPR000719 ; Protein kinase						NP_195442.2 ; span:5-22,330-352 ; numtm:2	gb:CV266246 /DB_XREF=gi:52519221 /DB_XREF=WS02029.B21_H22 /CLONE=WS02029_H22 /TID=Ptp.1115.1 /CNT=9 /FEA=EST /TIER=ConsEnd /STK=1 /UG=Ptp.1115 /UG_TITLE=Transcribed locus, weakly similar to NP_179911.1 leucine-rich repeat transmembrane protein kinase, put	EST	9.50501	0.341948	8.94899	0.0383368	7.85107	0.134013	31.1687	2.8334	0.136358	2	3	0.00983872	0.00983872
275	Ptp.114.1.S1_at		expressed protein; supported by full-length cDNA: Ceres:31586.	LG_X:17003105:17007090	estExt_fgenesh4_pg.C_LG_X1704	estExt_fgenesh4_pg.C_LG_X1704(11)	AT2G38120	7.3e-220	1928	unknown protein ;supported by full-length cDNA: Ceres:31586.	amino acid permease, putative (AUX1)	AT2G38120.1	Identical to Auxin transporter protein 1 (Auxin influx carrier protein 1) (Polar auxin transport inhibitor-resistant protein 1) (AUX1) [Arabidopsis Thaliana] (GB:Q96247); similar to amino acid permease, putative [Arabidopsis thaliana] (TAIR:AT2G21050.1);	AUX1 (AUXIN RESISTANT 1); amino acid permease/ transporter	Encodes an auxin influx transporter. AUX1 resides at the apical plasma membrane of protophloem cells and at highly dynamic subpopulations of Golgi apparatus and endosomes in all cell types.	AF190880	GO:9958(positive gravitropism); GO:9733(response to auxin stimulus); GO:9723(response to ethylene stimulus)	GO:9928(cell surface (sensu Magnoliophyta))	GO:15359(amino acid permease activity)		putative AUX1-like permease		Ptp.114	GI:10441742				IPR002422 ; Amino acid/polyamine transporter II						NP_565882.1 ; span:80-102,136-158,173-190,195-217,232-254,267-289,315-337,357-374,379-401,426-448 ; numtm:10	gb:AF190880.1 /DB_XREF=gi:10441741 /TID=Ptp.114.1 /CNT=10 /FEA=FLmRNA /TIER=FL /STK=1 /UG=Ptp.114 /UG_TITLE=Putative AUX1-like permease (lax2) /DEF=Populus tremula x Populus tremuloides putative AUX1-like permease (lax2) mRNA, complete cds. /FL=gb:AF19088		5.76064	0.125933	7.06851	0.166121	7.18062	0.0623413	78.9874	2.49294	0.0473418	2	3	0.00254417	0.00254417
282	Ptp.1148.1.S1_s_at		UDP-glucose glucosyltransferase; identical to UDP-glucose glucosyltransferase GI:3928543 from [Arabidopsis thaliana]; supported by cDNA: gi_12083243_gb_AF332418.1_AF332418	LG_I:25544064:25545554	gw1.I.3549.1	gw1.I.3549.1(11)	AT1G22360	4.9e-163	1438	UDP-glucose glucosyltransferase identical to UDP-glucose glucosyltransferase GI:3928543 from [Arabidopsis thaliana]; supported by cDNA: gi_12083243_gb_AF332418.1_AF332418	UDP-glucoronosyl/UDP-glucosyl transferase family protein	AT1G22360.1	similar to UDP-glucoronosyl/UDP-glucosyl transferase family protein [Arabidopsis thaliana] (TAIR:AT1G22340.1); similar to transcription factor/ transferase, transferring glycosyl groups [Arabidopsis thaliana] (TAIR:AT1G22380.1); similar to UGT85A1 (UDP-gl	UDP-glucoronosyl/UDP-glucosyl transferase family protein		CK100484	GO:0006499(N-terminal protein myristoylation);GO:0008152(metabolism);GO:0016999(antibiotic metabolism)	GO:0008372(cellular_component unknown)	GO:0008194(UDP-glycosyltransferase activity);GO:0016757(transferase activity, transferring glycosyl groups)				Ptp.1148					IPR002213 ; UDP-glucoronosyl/UDP-glucosyl transferase							gb:CK100484 /DB_XREF=gi:38584809 /DB_XREF=C037P40.5pR /CLONE=C037P40 /TID=Ptp.1148.1 /CNT=5 /FEA=EST /TIER=ConsEnd /STK=0 /UG=Ptp.1148 /UG_TITLE=Transcribed locus, weakly similar to XP_467865.1 putative UDP-glucose glucosyltransferase (Oryza sativa (japon	EST	9.16569	0.333651	9.1759	0.270531	7.2224	0.14132	37.1314	5.06179	0.204481	2	3	0.00765114	0.00765114
319	Ptp.1177.1.A1_at		putative malonyl-CoA decarboxylase	scaffold_166:200766:206235	gw1.166.81.1	CK089689	AT4G04320	5.1e-191	1679	putative malonyl-CoA decarboxylase	malonyl-CoA decarboxylase family protein	AT4G04320.1	similar to Os09g0394100 [Oryza sativa (japonica cultivar-group)] (GB:NP_001063091.1); similar to unnamed protein product [Tetraodon nigroviridis] (GB:CAF98885.1); contains InterPro domain Malonyl-CoA decarboxylase; (InterPro:IPR007956)	malonyl-CoA decarboxylase family protein		CK089689	GO:0006355(regulation of transcription, DNA-dependent);GO:0006633(fatty acid biosynthesis)	GO:0005739(mitochondrion)	GO:0003677(DNA binding);GO:0050080(malonyl-CoA decarboxylase activity)				Ptp.1177					IPR007956 ; Malonyl-CoA decarboxylase							gb:CK089689 /DB_XREF=gi:38574014 /DB_XREF=C027P08.3pR /CLONE=C027P08 /TID=Ptp.1177.1 /CNT=1 /FEA=EST /TIER=ConsEnd /STK=1 /UG=Ptp.1177 /UG_TITLE=Transcribed locus /REP_ORG=P. tremula x P. tremuloides	EST	3.65949	0.0136861	3.50817	0.00516198	3.45687	0.0155996	145.605	0.0443901	0.000457301	2	3	0.00102967	0.00102967
320	Ptp.1178.1.A1_at		glyoxalase I	LG_XVIII:8593149:8597102	estExt_Genewise1_v1.C_LG_XVIII2497	estExt_Genewise1_v1.C_LG_XVIII24	AT1G67280	1.2e-156	1384	glyoxalase I, putative similar to glyoxalase I GI:2113824 from [Brassica juncea];supported by full-length cDNA: Ceres:13346.	lactoylglutathione lyase, putative / glyoxalase I, putative	AT1G67280.1	similar to ATGLX1 (GLYOXALASE I HOMOLOG), lactoylglutathione lyase [Arabidopsis thaliana] (TAIR:AT1G11840.4); similar to putative glyoxalase I [Oryza sativa (japonica cultivar-group)] (GB:BAD28547.1); similar to Os05g0230900 [Oryza sativa (japonica cultiv	lactoylglutathione lyase, putative / glyoxalase I, putative		CV265898	GO:5975(carbohydrate metabolism)	GO:9507(chloroplast)	GO:4462(lactoylglutathione lyase activity)									IPR004360 ; Glyoxalase/Bleomycin resistance protein/dioxygenase domain							gb:CV265898 /DB_XREF=gi:52518873 /DB_XREF=WS02028.B21_I22 /CLONE=WS02028_I22 /TID=Ptp.1178.1 /CNT=10 /FEA=EST /TIER=ConsEnd /STK=1 /UG=Ptp.1178 /UG_TITLE=Transcribed locus, moderately similar to XP_480480.1 glyoxalase I (Oryza sativa (japonica cultivar-gr	EST	11.6728	0.117347	11.6364	0.00111268	11.1641	0.00986304	34.8424	0.322149	0.0138688	2	3	0.00838525	0.00838525
323	Ptp.1180.1.A1_at		putative protein; similar to unknown protein (gb|AAF18661.1);supported by full-length cDNA: Ceres:7878.	LG_II:1723383:1726360	grail3.0003022002	grail3.0003022002	AT5G42520	7.4e-125	1110	putative protein similar to unknown protein (gb|AAF18661.1);supported by full-length cDNA: Ceres:7878.	expressed protein	AT5G42520.1	similar to ATBPC4/BBR/BPC4/BPC4 (BASIC PENTACYSTEINE 4) [Arabidopsis thaliana] (TAIR:AT2G21240.2); similar to GAGA-binding transcriptional activator [Cardamine pratensis] (GB:ABG57061.1); contains InterPro domain GAGA binding-like; (InterPro:IPR010409)	ATBPC6/BBR/BPC6/BPC6 (BASIC PENTACYSTEINE 6); DNA binding / transcription factor		CV277694		GO:0008372(cellular_component unknown)	GO:0005554(molecular_function unknown)									IPR010409 ; GAGA binding-like							gb:CV277694 /DB_XREF=gi:52530669 /DB_XREF=WS0144.B21_E19 /CLONE=WS0144_E19 /TID=Ptp.1180.1 /CNT=10 /FEA=EST /TIER=ConsEnd /STK=1 /UG=Ptp.1180 /UG_TITLE=Transcribed locus, weakly similar to NP_919574.1 unknown protein (Oryza sativa (japonica cultivar-group	EST	9.01951	0.064312	9.24271	0.0689415	8.77487	0.00591405	36.8165	0.219032	0.00892394	2	3	0.00774565	0.00774565
332	Ptp.1188.1.A1_at		NA	LG_III:12107966:12109591	fgenesh4_pg.C_LG_III001068	fgenesh4_pg.C_LG_III001068	AT1G63710	9.4e-238	2082			AT1G63710.1	similar to CYP86A4 (cytochrome P450, family 86, subfamily A, polypeptide 4), oxygen binding [Arabidopsis thaliana] (TAIR:AT1G01600.1); similar to CYP86A8 (LACERATA), fatty acid (omega-1)-hydroxylase/ oxygen binding [Arabidopsis thaliana] (TAIR:AT2G45970.1	CYP86A7 (cytochrome P450, family 86, subfamily A, polypeptide 7); oxygen binding	Encodes a member of the CYP86A subfamily of cytochrome p450 genes. Expressed at highest level in mature stems and flowers.	CK089860	GO:6631(fatty acid metabolism)	GO:0012505(endomembrane system)	GO:8393(fatty acid (omega-1)-hydroxylase activity)				Ptp.1188												gb:CK089860 /DB_XREF=gi:38574185 /DB_XREF=C038P75.3pR /CLONE=C038P75 /TID=Ptp.1188.1 /CNT=1 /FEA=EST /TIER=ConsEnd /STK=1 /UG=Ptp.1188 /UG_TITLE=Transcribed locus /REP_ORG=P. tremula x P. tremuloides	EST	5.40556	0.00378984	6.14555	0.0357257	5.51107	0.0490073	260.338	0.64085	0.00369241	2	3	0.000433598	0.000433598
333	Ptp.119.1.S1_at		ACC synthase (AtACS-6); supported by cDNA: gi_16226285_gb_AF428292.1_AF428292	LG_I:7323675:7326132	estExt_fgenesh4_pg.C_LG_I0872	estExt_fgenesh4_pg.C_LG_I0872(9)	AT4G11280	9.5e-196	1720	ACC synthase (AtACS-6) ; supported by cDNA: gi_16226285_gb_AF428292.1_AF428292	1-aminocyclopropane-1-carboxylate synthase 6 / ACC synthase 6 (ACS6)	AT4G11280.1	Identical to 1-aminocyclopropane-1-carboxylate synthase 6 (EC 4.4.1.14) (ACC synthase 6) (S-adenosyl-L-methionine methylthioadenosine-lyase 6) (ACS6) [Arabidopsis Thaliana] (GB:Q9SAR0;GB:O82719;GB:Q9SUT3); similar to ACS1 (ACC SYNTHASE 1), 1-aminocyclopro	ACS6 (1-AMINOCYCLOPROPANE-1-CARBOXYLIC ACID (ACC) SYNTHASE 6)	encodes a a member of the 1-aminocyclopropane-1-carboxylate (ACC) synthase (S-adenosyl-L-methionine methylthioadenosine-lyase, EC 4.4.1.14) gene family	AB033502	GO:9693(ethylene biosynthesis); GO:8631(induction of apoptosis by oxidative stress); GO:9733(response to auxin stimulus); GO:9612(response to mechanical stimulus)	GO:8372(cellular component unknown)	GO:16847(1-aminocyclopropane-1-carboxylate synthase activity)	KEGG pathway: Propanoate metabolism 00640	1-aminocyclopropane-1-carboxylate synthase			GI:7576442				IPR004839 ; Aminotransferase, class I and II			ec ; 1A11_CUCMA ; (P23599) 1-aminocyclopropane-1-carboxylate synthase CMW33 (EC 4.4.1.14) (ACC synthase) (S-adenosyl-L-methionine methylthioadenosine-lyase) ; 0.0				gb:AB033502.1 /DB_XREF=gi:7576441 /TID=Ptp.119.1 /CNT=5 /FEA=FLmRNA /TIER=FL /STK=1 /UG=Ptp.119 /UG_TITLE=1-aminocyclopropane-1-carboxylate synthase 1 (ACS1) /DEF=Populus euphratica peacs-1 mRNA for 1-aminocyclopropane-1-carboxylate synthase, complete cds	1-aminocyclopropane-1-carboxylate synthase	6.8158	0.265919	7.36257	0.162031	10.559	0.0372376	249.386	16.352	0.0983533	2	3	0.000462298	0.000462298
335	Ptp.1191.1.A1_at		NA	LG_XVIII:12468922:12470585	gw1.XVIII.182.1	gw1.XVIII.182.1	AT4G02530	5.9e-44	414			AT4G02530.1	Identical to Thylakoid lumenal 16.5 kDa protein, chloroplast precursor [Arabidopsis Thaliana] (GB:O22773;GB:Q8L985;GB:Q94BU6;GB:Q9M110); similar to Os06g0705100 [Oryza sativa (japonica cultivar-group)] (GB:NP_001058514.1)	chloroplast thylakoid lumen protein		CK089904		GO:0009543(thylakoid lumen (sensu Viridiplantae))	GO:0005554(molecular_function unknown)				Ptp.1191												gb:CK089904 /DB_XREF=gi:38574229 /DB_XREF=C043P25.3pR /CLONE=C043P25 /TID=Ptp.1191.1 /CNT=1 /FEA=EST /TIER=ConsEnd /STK=1 /UG=Ptp.1191 /UG_TITLE=Transcribed locus /REP_ORG=P. tremula x P. tremuloides	EST	9.05207	0.0581869	8.86067	0.105628	8.18814	0.0957219	52.1105	0.823543	0.0237057	2	3	0.00468018	0.00468018
354	Ptp.1206.2.A1_at		putative ribonucleoside-diphosphate reductase large subunit; supported by cDNA: gi_14334813_gb_AY035080.1_	LG_V:2249776:2254687	fgenesh4_pm.C_LG_V000114	CK090115	AT2G21790	0	3632	putative ribonucleoside-diphosphate reductase large subunit ; supported by cDNA: gi_14334813_gb_AY035080.1_	ribonucleoside-diphosphate reductase small chain, putative / ribonucleotide reductase, putative	AT2G21790.1	Identical to Ribonucleoside-diphosphate reductase large subunit (EC 1.17.4.1) (Ribonucleoside-diphosphate reductase R1 subunit) (AtRNR1) (RNR1) [Arabidopsis Thaliana] (GB:Q9SJ20;GB:O82573); similar to ribonucleotide reductase large subunit A [Glycine max]	R1/RIBONUCLEOTIDE REDUCTASE, REDUCTASE PROTEIN R1; ribonucleoside-diphosphate reductase	encodes large subunit of ribonucleotide reductase involved in the production of deoxyribonucleoside triphosphates (dNTPs) for DNA replication and repair	CK090115	GO:6260(DNA replication)	GO:5971(ribonucleoside-diphosphate reductase complex)	GO:4748(ribonucleoside-diphosphate reductase activity)	KEGG pathway: Purine metabolism 00230; KEGG pathway: Pyrimidine metabolism 00240			Ptp.1206					IPR000788 ; Ribonucleotide reductase large subunit ; IPR005144 ; ATP cone domain							gb:CK090115 /DB_XREF=gi:38574440 /DB_XREF=C064P63.3pR /CLONE=C064P63 /TID=Ptp.1206.2 /CNT=1 /FEA=EST /TIER=ConsEnd /STK=1 /UG=Ptp.1206 /UG_TITLE=Transcribed locus, strongly similar to NP_179770.1 ribonucleoside-diphosphate reductase small chain, putative	EST	9.88922	0.119552	8.84471	0.19866	7.61914	0.0164656	143.371	5.16418	0.0540296	2	3	0.00105357	0.00105357
365	Ptp.1215.1.A1_at		cytochrome P450 monooxygenase	scaffold_1047:8531:9079	gw1.1047.1.1,eugene3.10470001,gw1.II.3673.1	gw1.1047.1.1,eugene3.10470001,gw1.II.3673.1	AT4G37340			cytochrome P450-like protein	cytochrome P450 family protein	AT4G37340.1	similar to CYP81D2 (cytochrome P450, family 81, subfamily D, polypeptide 2), oxygen binding [Arabidopsis thaliana] (TAIR:AT4G37360.1); similar to CYP81D8 (cytochrome P450, family 81, subfamily D, polypeptide 8), oxygen binding [Arabidopsis thaliana] (TAIR	CYP81D3 (cytochrome P450, family 81, subfamily D, polypeptide 3); oxygen binding	member of CYP81D	CK090318	GO:0006118(electron transport)	GO:0009507(chloroplast)	GO:0019825(oxygen binding);GO:0004497(monooxygenase activity)				Ptp.1215					IPR001128 ; Cytochrome P450			p450 ; CP11_DICLA ; Animalia; CYP1A; Dla; CP11_DICLA; Dicentrarchus labrax; P79716 ; 1.0E-144			NP_195451.1 ; span:5-22 ; numtm:1	gb:CK090318 /DB_XREF=gi:38574643 /DB_XREF=C090P09.3pR /CLONE=C090P09 /TID=Ptp.1215.1 /CNT=1 /FEA=EST /TIER=ConsEnd /STK=1 /UG=Ptp.1215 /UG_TITLE=Transcribed locus, weakly similar to NP_195453.1 cytochrome P450, putative (Arabidopsis thaliana) /REP_ORG=P.	EST	3.99297	0.673606	4.32981	0.201283	9.86072	0.0266503	131.594	43.4233	0.49497	2	3	0.00119647	0.00119647
379	Ptp.1226.1.S1_at		glycosyltransferase family; contains Pfam profile: PF01501 Glycosyl transferase family 8;supported by full-length cDNA: Ceres:123140.	scaffold_40:1367951:1368982	gw1.40.461.1	CV259249	AT1G19300	1e-150	1333	unknown protein ;supported by full-length cDNA: Ceres:123140.	glycosyl transferase family 8 protein	AT1G19300.1	similar to GATL2 (Galacturonosyltransferase-like 2), polygalacturonate 4-alpha-galacturonosyltransferase/ transferase, transferring glycosyl groups / transferase, transferring hexosyl groups [Arabidopsis thaliana] (TAIR:AT3G50760.1); similar to Glycosyl t	GATL1/GLZ1/PARVUS (Galacturonosyltransferase-like 1); polygalacturonate 4-alpha-galacturonosyltransferase/ transferase, transferring glycosyl groups / transferase, transferring hexosyl groups	Encodes a protein with putative galacturonosyltransferase activity.	CV259249	GO:0016051(carbohydrate biosynthesis)	GO:0012505(endomembrane system)	GO:0016758(transferase activity, transferring hexosyl groups);GO:0016757(transferase activity, transferring glycosyl groups)									IPR002495 ; Glycosyl transferase, family 8							gb:CV259249 /DB_XREF=gi:52512224 /DB_XREF=WS02010.B21_N10 /CLONE=WS02010_N10 /TID=Ptp.1226.1 /CNT=8 /FEA=EST /TIER=ConsEnd /STK=4 /UG=Ptp.1226 /UG_TITLE=Transcribed locus /REP_ORG=P. trichocarpa x P. nigra	EST	7.42321	0.0256715	8.1251	0.193694	9.47225	0.116505	125.72	4.33734	0.0517499	2	3	0.00128027	0.00128027
395	Ptp.1239.1.S1_at		spot 3 protein and vacuolar sorting receptor homolog	LG_I:5470907:5475618	fgenesh4_pm.C_LG_I000245	fgenesh4_pm.C_LG_I000245	AT1G30900	1.1e-268	2348	putative vacuolar sorting receptor similar to (gi|3033390); similar to EST dbj|C72582	vacuolar sorting receptor, putative	AT1G30900.1	Identical to Vacuolar sorting receptor 6 precursor (AtVSR6) (Epidermal growth factor receptor-like protein 6) (AtELP6) (BP80-like protein d) (AtBP80d) (VSR6) [Arabidopsis Thaliana] (GB:Q9FYH7); similar to vacuolar sorting receptor, putative [Arabidopsis t	vacuolar sorting receptor, putative		BI125285	GO:0006623(protein-vacuolar targeting)	GO:0005887(integral to plasma membrane);GO:0017119(Golgi transport complex)	GO:0005509(calcium ion binding);GO:0008233(peptidase activity)									IPR003137 ; Protease-associated PA						NP_174375.1 ; span:7-29,562-584 ; numtm:2	gb:BI125285 /DB_XREF=gi:18009256 /DB_XREF=I058P38P /TID=Ptp.1239.1 /CNT=9 /FEA=EST /TIER=ConsEnd /STK=0 /UG=Ptp.1239 /UG_TITLE=Transcribed locus, weakly similar to NP_193744.1 vacuolar sorting receptor, putative (Arabidopsis thaliana) /REP_ORG=P. tremula	EST	6.38675	0.0496325	8.46525	0.573673	9.58017	0.0559218	47.0914	10.5074	0.334692	2	3	0.00542373	0.00542373
411	Ptp.1254.1.S1_x_at		carbonic anhydrase	LG_I:21575752:21578994	estExt_Genewise1_v1.C_LG_I2426	estExt_Genewise1_v1.C_LG_I2426	AT3G01500	3.1e-123	1096	carbonic anhydrase, chloroplast precursor identical to carbonic anhydrase, chloroplast precursor GB:P27140 [Arabidopsis thaliana]; supported by cDNA: gi_15810272_gb_AY056175.1_	carbonic anhydrase 1, chloroplast / carbonate dehydratase 1 (CA1)	AT3G01500.2	Identical to Carbonic anhydrase, chloroplast precursor (EC 4.2.1.1) (Carbonate dehydratase) (CA1) [Arabidopsis Thaliana] (GB:P27140;GB:Q8RWW2;GB:Q93VR8); similar to CA2 (BETA CARBONIC ANHYDRASE 2), carbonate dehydratase/ zinc ion binding [Arabidopsis thal	CA1 (CARBONIC ANHYDRASE 1); carbonate dehydratase/ zinc ion binding		U55837					carbonic anhydrase		Ptp.1254	GI:1354515				IPR001765 ; Carbonic anhydrase, prokaryotic and plant							gb:U55837.1 /DB_XREF=gi:1354514 /TID=Ptp.1254.1 /CNT=146 /FEA=FLmRNA /TIER=FL+Stack /STK=13 /UG=Ptp.1254 /UG_TITLE=Carbonic anhydrase (CA1a) mRNA, nuclear gene encoding chloroplast protein /DEF=Populus tremula x Populus tremuloides carbonic anhydrase (CA1		13.4788	0.139131	13.511	0.0106952	12.7236	0.0438597	55.6873	0.794306	0.0213955	2	3	0.00424803	0.00424803
419	Ptp.1260.1.A1_s_at		putative cold acclimation protein; cold acclimation protein WCOR413-wheat	LG_VII:10059069:10061729	estExt_Genewise1_v1.C_LG_VII3243	estExt_Genewise1_v1.C_LG_VII3243(11)	AT3G50830	7.1e-80	724	putative cold acclimation protein cold acclimation protein WCOR413 - wheat, PIR2:T06810; supported by cDNA: gi_10121842_gb_AF283005.1_AF283005	stress-responsive protein, putative	AT3G50830.1	similar to stress-responsive protein, putative [Arabidopsis thaliana] (TAIR:AT4G37220.1); similar to putative stress-responsive protein [Tamarix androssowii] (GB:AAT01418.1); contains InterPro domain Cold acclimation WCOR413; (InterPro:IPR008892)	COR413-PM2 (cold regulated 413 plasma membrane 2)	cold acclimation protein WCOR413-like protein beta form. Transcript is not detectable.	CV281664	GO:0006950(response to stress)	GO:0005886(plasma membrane)	GO:0005554(molecular_function unknown)									IPR008892 ; Cold acclimation WCOR413						NP_190652.1 ; span:43-65,78-97,121-140,147-165,180-202 ; numtm:5 ; AAG13394.1 ; span:43-65,78-97,121-140,147-165,180-202 ; numtm:5	gb:CV281664 /DB_XREF=gi:52534639 /DB_XREF=WS0182.B21_I12 /CLONE=WS0182_I12 /TID=Ptp.1260.1 /CNT=9 /FEA=EST /TIER=ConsEnd /STK=1 /UG=Ptp.1260 /UG_TITLE=Transcribed locus, moderately similar to NP_190652.1 stress-responsive protein, putative (Arabidopsis th	EST	9.8545	0.00200619	9.35565	0.00589719	9.22478	0.0113648	3944.53	0.441683	0.000167961	2	3	7.41134e-06	7.41134e-06
423	Ptp.1264.1.S1_s_at		putative thioredoxin; similar to thioredoxin GB:S58123 [Arabidopsis thaliana]	LG_VIII:13383820:13384661	gw1.VIII.1883.1	gw1.VIII.1883.1	AT1G69880	9.3e-30	293	putative thioredoxin similar to thioredoxin GB:S58123 [Arabidopsis thaliana]	thioredoxin, putative	AT1G69880.1	similar to ATH7 (thioredoxin H-type 7), thiol-disulfide exchange intermediate [Arabidopsis thaliana] (TAIR:AT1G59730.1); similar to thioredoxin [Glycine max] (GB:AAS88427.1); contains InterPro domain Thioredoxin-like fold; (InterPro:IPR012336); contains I	ATH8 (thioredoxin H-type 8); thiol-disulfide exchange intermediate		AF483266	GO:0006499(N-terminal protein myristoylation);GO:0006118(electron transport)	GO:0008372(cellular_component unknown)	GO:0005489(electron transporter activity);GO:0030508(thiol-disulfide exchange intermediate activity);GO:0016853(isomerase activity)		thioredoxin H		Ptp.1264	GI:19548654				IPR006662 ; Thioredoxin type domain							gb:AF483266.1 /DB_XREF=gi:19548653 /TID=Ptp.1264.1 /CNT=139 /FEA=FLmRNA /TIER=FL+Stack /STK=16 /UG=Ptp.1264 /UG_TITLE=Thioredoxin H /DEF=Populus tremula x Populus tremuloides thioredoxin H mRNA, complete cds. /FL=gb:AF483266.1 /REP_ORG=P. tremula x P. tre		4.9216	0.638238	8.51861	0.139777	8.8615	0.18324	62.0657	19.0526	0.460462	2	3	0.00362496	0.00362496
427	Ptp.1268.1.S1_at		cytochrome P450 family; cytochrome P-450LXXIA1	LG_I:1658844:1661292	estExt_fgenesh4_pg.C_LG_I0216	estExt_fgenesh4_pg.C_LG_I0216		6.1e-37	368	cytochrome p450 - like protein cytochrome P-450LXXIA1, Persea americana, M32885	cytochrome P450 71A20, putative (CYP71A20) ; cytochrome P450 71A19, putative (CYP71A19)	gi|115473701|ref|NP_001060449.1|				CK092712							Ptp.1268					IPR001128 ; Cytochrome P450			p450 ; CP1B_MOUSE ; Animalia; CYP1B-1; mou; CP1B_MOUSE; Mus musculus; Q64429 ; 1.0E-134 ; p450 ; CP1B_RAT ; Animalia; CYP1B1; rat; CP1B_RAT; Rattus sp.; Q64678 ; 1.0E-139			NP_193065.1 ; span:4-23,285-307 ; numtm:2	gb:CK092712 /DB_XREF=gi:38577037 /DB_XREF=G092P56.3pR /CLONE=G092P56 /TID=Ptp.1268.1 /CNT=2 /FEA=EST /TIER=ConsEnd /STK=1 /UG=Ptp.1268 /UG_TITLE=Transcribed locus, weakly similar to XP_479321.1 hypothetical protein (Oryza sativa (japonica cultivar-group))	EST	8.2651	0.00535771	8.1079	0.0178838	8.37608	0.0531799	34.298	0.0726348	0.00317663	2	3	0.00857726	0.00857726
430	Ptp.127.1.S1_s_at		auxin-induced protein AUX2-11 (sp P33077); supported by cDNA: gi_12083197	LG_XIII:2852823:2854246	estExt_fgenesh4_pg.C_LG_XIII0196	estExt_fgenesh4_pg.C_LG_XIII0196(11)	AT1G04240	3.5e-64	589	auxin-induced protein AUX2-11 (sp P33077)	auxin-responsive protein / indoleacetic acid-induced protein 4 (IAA4) / auxin-induced protein (AUX2-11)	AT1G04240.1	Identical to Auxin-responsive protein IAA3 (Indoleacetic acid-induced protein 3) (Short hypocotyl) (Suppressor of HY2) (IAA3) [Arabidopsis Thaliana] (GB:Q38822;GB:O04741); similar to ATAUX2-11 (indoleacetic acid-induced protein 4), transcription factor [A	SHY2 (SHORT HYPOCOTYL 2); transcription factor	SHY2/IAA3 regulates multiple auxin responses in roots. It is induced rapidly by IAA, and has been shown to be phosphorylated by oat phytochrome A in vitro.	CV247464	GO:9733(response to auxin stimulus)	GO:0005634(nucleus)	GO:0003700(transcription factor activity)				Pth.8913					IPR003311 ; AUX/IAA protein							gb:CV247464 /DB_XREF=gi:52500439 /DB_XREF=WS01118.B21_E01 /CLONE=WS01118_E01 /TID=Ptp.127.1 /CNT=10 /FEA=mRNA /TIER=ConsEnd /STK=0 /UG=Ptp.127 /UG_TITLE=AuxIAA protein (IAA8 gene) /REP_ORG=P. trichocarpa	EST	11.2424	0.280853	10.7527	0.176245	9.61424	0.0789663	36.0402	2.79135	0.116176	2	3	0.00798714	0.00798714
432	Ptp.1271.2.S1_a_at		arginine/serine-rich splicing factor SC35; contains similarity to splicing factor	LG_III:1316403:1318529	grail3.0067008905	grail3.0067008905	AT5G64200	1.1e-55	514	putative protein contains similarity to splicing factor	arginine/serine-rich splicing factor SC35	AT5G64200.1	similar to SCL30a (SC35-like splicing factor 30a), RNA binding [Arabidopsis thaliana] (TAIR:AT3G13570.1); similar to putative ar (GB:CAA76346.1); contains InterPro domain Nucleotide-binding, alpha-beta plait; (InterPro:IPR012677); contains InterPro domain	ATSC35 (""Arabidopsis thaliana arginine/serine-rich splicing factor 35, 35 kDa protein""); RNA binding	encodes an SC35-like splicing factor of 35 kD localized to the nuclear specks.	CK093603	GO:398(nuclear mRNA splicing, via spliceosome)	GO:16607(nuclear speck)	GO:0008248(pre-mRNA splicing factor activity);GO:0003723(RNA binding)				Ptp.1271					IPR000504 ; RNA-binding region RNP-1 (RNA recognition motif)							gb:CK093603 /DB_XREF=gi:38577928 /DB_XREF=G125P53.3pR /CLONE=G125P53 /TID=Ptp.1271.2 /CNT=5 /FEA=EST /TIER=ConsEnd /STK=1 /UG=Ptp.1271 /UG_TITLE=Transcribed locus, moderately similar to NP_851261.1 arginineserine-rich splicing factor SC35 (Arabidopsis tha	EST	10.6962	0.0617468	11.0139	0.0205387	10.9025	0.00745763	36.3484	0.103959	0.00429012	2	3	0.00788979	0.00788979
444	Ptp.128.1.S1_at		IAA7 like protein; supported by cDNA: gi_12248008	LG_V:15145661:15148440	gw1.V.1085.1	gw1.V.1085.1	AT4G14550	9.8e-81	731	IAA7 like protein	auxin-responsive AUX/IAA family protein	AT4G14550.1	Identical to Auxin-responsive protein IAA14 (Indoleacetic acid-induced protein 14) (SOLITARY-ROOT protein) (IAA14) [Arabidopsis Thaliana] (GB:Q38832;GB:O23311;GB:Q9C5W8); similar to IAA7 (AUXIN RESISTANT 2), transcription factor [Arabidopsis thaliana] (TA	IAA14 (SOLITARY ROOT); transcription factor	IAA14 is a member of the Aux/IAA protein family. Involved in lateral root development. Gain of function mutation decreases auxin-inducible gene expression. Protein is localized to the nucleus. Expressed in stele and root tip epidermis. Functions as a ne	AJ306830	GO:10102(lateral root morphogenesis); GO:9733(response to auxin stimulus)	GO:5634(nucleus)	GO:5515(protein binding); GO:16564(transcriptional repressor activity)		aux/IAA protein		Ptp.128	GI:20269061; GOA:Q8RW15; UniProtKB/TrEMBL:Q8RW15				IPR003311 ; AUX/IAA protein							gb:AJ306830.1 /DB_XREF=gi:20269060 /TID=Ptp.128.1 /CNT=6 /FEA=mRNA /TIER=ConsEnd /STK=0 /UG=Ptp.128 /UG_TITLE=AuxIAA protein (IAA7 gene) /DEF=Populus tremula x Populus tremuloides mRNA for auxIAA protein (IAA7 gene). /REP_ORG=P. tremula x P. tremuloides	aux/IAA protein; IAA7 gene	11.8286	0.100685	11.4109	0.171219	10.8683	0.00747314	35.2062	0.927318	0.0395094	2	3	0.00826091	0.00826091
481	Ptp.1310.1.A1_at		putative protein disulfide isomerase; similar to protein disulfide isomerase GB:AAD55566 from [Volvox carteri f. nagariensis]	LG_I:13283127:13287995	gw1.I.206.1	gw1.I.206.1	AT3G16110	1.4e-145	1287	putative protein disulfide isomerase similar to protein disulfide isomerase GB:AAD55566 from [Volvox carteri f. nagariensis]	thioredoxin family protein	AT3G16110.1	similar to ATPDIL1-5 (PDI-LIKE 1-5), thiol-disulfide exchange intermediate [Arabidopsis thaliana] (TAIR:AT1G52260.1); similar to protein disulfide isomerase [Zea mays] (GB:AAX09971.1); contains InterPro domain Thioredoxin-like fold; (InterPro:IPR012336);	ATPDIL1-6 (PDI-LIKE 1-6); thiol-disulfide exchange intermediate	Encodes a protein disulfide isomerase-like (PDIL) protein, a member of a multigene family within the thioredoxin (TRX) superfamily.	CV236309	GO:0006118(electron transport)	GO:12505(endomembrane system)	GO:9055(electron carrier activity); GO:15035(protein disulfide oxidoreductase activity); GO:30508(thiol-disulfide exchange intermediate activity)				Pth.4231					IPR006662 ; Thioredoxin type domain						NP_188232.2 ; span:11-28 ; numtm:1	gb:CV236309 /DB_XREF=gi:52395766 /DB_XREF=WS01223.B21_K07 /CLONE=WS01223_K07 /TID=Ptp.1310.1 /CNT=5 /FEA=EST /TIER=ConsEnd /STK=1 /UG=Ptp.1310 /UG_TITLE=Transcribed locus /REP_ORG=P. trichocarpa	EST	9.55018	0.00370825	9.36059	0.0110694	9.42421	0.0210977	96.0781	0.0372397	0.000581397	2	3	0.00190594	0.00190594
499	Ptp.1323.1.S1_at		isocitrate dehydrogenase	LG_VIII:4984924:4988360	fgenesh4_pm.C_LG_VIII000318,fgenesh4_pg.C_LG_X001588	fgenesh4_pm.C_LG_VIII000318,fgenesh4_pg.C_LG_X001588	AT1G65930			isocitrate dehydrogenase, putative similar to isocitrate dehydrogenase GI:166385 from [Medicago sativa];supported by full-length cDNA: Ceres:41544.	isocitrate dehydrogenase, putative / NADP+ isocitrate dehydrogenase, putative	AT1G65930.1	similar to ICDH (ICDH), isocitrate dehydrogenase (NADP+) [Arabidopsis thaliana] (TAIR:AT1G54340.1); similar to isocitrate dehydrogenase, putative / NADP+ isocitrate dehydrogenase, putative [Arabidopsis thaliana] (TAIR:AT5G14590.1); similar to NADP specifi	isocitrate dehydrogenase, putative / NADP+ isocitrate dehydrogenase, putative		CK093529	GO:6092(main pathways of carbohydrate metabolism); GO:8152(metabolism)	GO:0005739(mitochondrion);GO:0005634(nucleus)	GO:4450(isocitrate dehydrogenase (NADP+) activity); GO:16652(oxidoreductase activity, acting on NADH or NADPH, NAD or NADP as acceptor)	KEGG pathway: Citrate cycle (TCA cycle) 00020; KEGG pathway: Glutathione metabolism 00480; KEGG pathway: Reductive carboxylate cycle (CO2 fixation) 00720			Ptp.1323					IPR001804 ; Isocitrate/isopropylmalate dehydrogenase							gb:CK093529 /DB_XREF=gi:38577854 /DB_XREF=G123P25.3pR /CLONE=G123P25 /TID=Ptp.1323.1 /CNT=3 /FEA=EST /TIER=ConsEnd /STK=1 /UG=Ptp.1323 /UG_TITLE=Transcribed locus, moderately similar to XP_473117.1 OSJNBa0043L24.16 (Oryza sativa (japonica cultivar-group))	EST	6.3289	0.265173	8.0042	0.236275	7.36977	0.0248157	33.8638	2.86169	0.126759	2	3	0.00873571	0.00873571
503	Ptp.1329.1.S1_s_at		unknown protein	LG_III:13362454:13365161	gw1.III.1951.1	gw1.III.1951.1	AT1G64650	4.8e-230	2016	unknown protein	expressed protein	AT1G64650.1	similar to unknown protein [Arabidopsis thaliana] (TAIR:AT4G27720.1); similar to unknown protein [Arabidopsis thaliana] (TAIR:AT3G49310.1); similar to expressed protein [Oryza sativa (japonica cultivar-group)] (GB:ABF93637.1); similar to Os03g0114800 [Ory			CK093720	GO:0030001(metal ion transport);GO:0006810(transport);GO:0009249(protein-lipoylation)	GO:12505(endomembrane system)	GO:0005403(hydrogen:sugar symporter-transporter activity);GO:0015144(carbohydrate transporter activity);GO:0016740(transferase activity);GO:0005215(transporter activity);GO:0015238(drug transporter activity);GO:0046873(metal ion transporter activity)				Ptp.1329					IPR008509 ; Protein of unknown function DUF791						NP_176646.1 ; span:4-21,42-64,74-96,129-151,171-190,195-217,284-306,318-337,347-369,390-407,412-429 ; numtm:11	gb:CK093720 /DB_XREF=gi:38578045 /DB_XREF=G130P93.3pR /CLONE=G130P93 /TID=Ptp.1329.1 /CNT=8 /FEA=EST /TIER=ConsEnd /STK=1 /UG=Ptp.1329 /UG_TITLE=Transcribed locus, moderately similar to NP_567786.1 expressed protein (Arabidopsis thaliana) /REP_ORG=P. trem	EST	8.59362	0.0015564	8.63069	0.0150677	8.19863	0.0572664	98.0556	0.229378	0.0035089	2	3	0.00184943	0.00184943
512	Ptp.1336.1.S1_s_at		diacylglycerol kinase; supported by cDNA: gi_17065157	LG_V:814383:820877	estExt_Genewise1_v1.C_LG_V2649	estExt_Genewise1_v1.C_LG_V2649(11)	AT5G63770	1.1e-262	2296	diacylglycerol kinase	diacylglycerol kinase, putative	AT5G63770.1	similar to DGK1 (DIACYLGLYCEROL KINASE 1, DIACYLGLYCEROL KINASE1), diacylglycerol kinase [Arabidopsis thaliana] (TAIR:AT5G07920.1); similar to Diacylglycerol kinase accessory re (GB:ABE86193.1); similar to Diacylglycerol kinase 1, putative, expressed [Ory	ATDGK2 (DIACYLGLYCEROL KINASE 2); diacylglycerol kinase	a member of the diacylglycerol kinase gene family. Encodes a functional diacylglycerol kinase. Involved in root elongation and plant development. Gene expression is induced by wounding or cold.	CK093049	GO:0007242(intracellular signaling cascade);GO:0006779(porphyrin biosynthesis);GO:0007205(protein kinase C activation)	GO:0012505(endomembrane system)	GO:0004418(hydroxymethylbilane synthase activity);GO:0004143(diacylglycerol kinase activity)	KEGG pathway: Glycerolipid metabolism 00561; KEGG pathway: Glycerophospholipid metabolism 00564; KEGG pathway: Phosphatidylinositol signaling system 04070			Ptp.1336					IPR001206 ; Diacylglycerol kinase, catalytic domain ; IPR000756 ; Diacylglycerol kinase accessory domain (presumed)						NP_201182.1 ; span:21-40 ; numtm:1	gb:CK093049 /DB_XREF=gi:38577374 /DB_XREF=G105P66.3pR /CLONE=G105P66 /TID=Ptp.1336.1 /CNT=6 /FEA=EST /TIER=ConsEnd /STK=1 /UG=Ptp.1336 /UG_TITLE=Transcribed locus, weakly similar to NP_196409.1 diacylglycerol kinase 1 (DGK1) (Arabidopsis thaliana) /REP_OR	EST	4.62517	0.0483957	4.33153	0.0621717	5.40805	0.161075	57.7873	1.23868	0.0321527	2	3	0.00402433	0.00402433
556	Ptp.1370.1.S1_at		putative protein; similar to unknown protein (gb|AAF64534.1);supported by full-length cDNA: Ceres:4831.	LG_VII:8813588:8814329	grail3.0019005101	grail3.0019005101	AT5G67070	1.5e-31	309	putative protein similar to unknown protein (gb|AAF64534.1);supported by full-length cDNA: Ceres:4831.	rapid alkalinization factor (RALF) family protein	AT5G67070.1	similar to RALFL23 (RALF-LIKE 23) [Arabidopsis thaliana] (TAIR:AT3G16570.1); similar to Rapid ALkalinization Factor [Medicago truncatula] (GB:ABE93558.1); contains InterPro domain Rapid ALkalinization Factor; (InterPro:IPR008801)	RALFL34 (RALF-LIKE 34)	Member of a diversely expressed predicted peptide family showing sequence similarity to tobacco Rapid Alkalinization Factor (RALF), and is believed to play an essential role in the physiology of Arabidopsis. Consists of a single exon and is characterized	CV254899	GO:7267(cell-cell signaling)	GO:48046(apoplast)	GO:4871(signal transducer activity)									IPR008801 ; Rapid ALkalinization Factor							gb:CV254899 /DB_XREF=gi:52507874 /DB_XREF=WS02411.B21_I07 /CLONE=WS02411_I07 /TID=Ptp.1370.1 /CNT=22 /FEA=EST /TIER=ConsEnd /STK=0 /UG=Ptp.1370 /UG_TITLE=Transcribed locus, weakly similar to NP_918878.1 P0025H06.15 (Oryza sativa (japonica cultivar-group))	EST	10.7851	0.289063	10.3067	0.211759	8.66143	0.0624947	56.2772	4.96382	0.132305	2	3	0.00418314	0.00418314
559	Ptp.1372.1.A1_at		unknown protein	LG_V:3046536:3048725	grail3.0026031401	grail3.0026031401	AT1G79150	7.1e-90	805	unknown protein	expressed protein	AT1G79150.1	similar to unknown protein [Arabidopsis thaliana] (TAIR:AT5G60030.1); similar to Os06g0498500 [Oryza sativa (japonica cultivar-group)] (GB:NP_001057700.1); similar to Protein involved in the nuclear export of pre-ribosomes (ISS) [Ostreococcus tauri] (GB:C	binding		CK092875		GO:0008372(cellular_component unknown)	GO:0005554(molecular_function unknown)				Ptp.1372					IPR005612 ; CBF/Mak21 family							gb:CK092875 /DB_XREF=gi:38577200 /DB_XREF=G098P26.3pR /CLONE=G098P26 /TID=Ptp.1372.1 /CNT=2 /FEA=EST /TIER=ConsEnd /STK=1 /UG=Ptp.1372 /UG_TITLE=Transcribed locus /REP_ORG=P. tremula x P. tremuloides	EST	6.23453	0.108482	6.8005	0.0237459	6.85155	0.0898797	34.4747	0.469097	0.0204105	2	3	0.00851415	0.00851415
561	Ptp.1374.1.A1_at		putative protein; cellulose synthase	scaffold_1064:11065:15734	eugene3.10640004,eugene3.00180589	eugene3.10640004,eugene3.00180589	AT4G31590			putative protein cellulose synthase, Agrobacterium tumefaciens, PIR2:I39714	glycosyl transferase family 2 protein	AT4G31590.1	similar to ATCSLC08 (Cellulose synthase-like C8), transferase, transferring glycosyl groups [Arabidopsis thaliana] (TAIR:AT2G24630.1); similar to ATCSLC12 (Cellulose synthase-like C12), transferase, transferring glycosyl groups [Arabidopsis thaliana] (TAI	ATCSLC05 (Cellulose synthase-like C5); transferase, transferring glycosyl groups	encodes a gene similar to cellulose synthase	BU831428		GO:0008372(cellular_component unknown)	GO:16759(cellulose synthase activity)				Ptp.1374											NP_194887.1 ; span:64-85,105-127,178-200,491-513,523-540,647-669 ; numtm:6	gb:BU831428 /DB_XREF=gi:24009743 /DB_XREF=T021D04 /TID=Ptp.1374.1 /CNT=4 /FEA=EST /TIER=ConsEnd /STK=0 /UG=Ptp.1374 /UG_TITLE=Transcribed locus /REP_ORG=P. tremula x P. tremuloides	EST	7.67941	0.154236	7.85426	0.0638784	6.5518	0.197221	44.9103	1.99897	0.0667653	2	3	0.00581053	0.00581053
563	Ptp.1377.1.S1_at		putative protein disulfide isomerase precursor; Similar to gb|Z11499 protein disulfide isomerase from Medicago sativa. ESTs gb|AI099693	LG_II:5714061:5718453	grail3.0003069401	grail3.0003069401(11)	AT1G21750	2.2e-205	1803	putative protein disulfide isomerase precursor Similar to gb|Z11499 protein disulfide isomerase from Medicago sativa. ESTs gb|AI099693, gb|R65226, gb|AA657311, gb|T43068, gb|T42754, gb|T14005, gb|T76445, gb|H36733, gb|T43168 and gb|T20649 come from this g	protein disulfide isomerase, putative	AT1G21750.1	Identical to Probable protein disulfide-isomerase 1 precursor (EC 5.3.4.1) (PDI 1) [Arabidopsis Thaliana] (GB:Q9XI01); similar to ATPDIL1-2 (PDI-LIKE 1-2), protein disulfide isomerase [Arabidopsis thaliana] (TAIR:AT1G77510.1); similar to Protein disulfide	ATPDIL1-1 (PDI-LIKE 1-1); protein disulfide isomerase	Encodes a protein disulfide isomerase-like (PDIL) protein, a member of a multigene family within the thioredoxin (TRX) superfamily; isoform contains non-consensus GA donor splice site at intron 9	CV260575	GO:0006118(electron transport);GO:0017004(cytochrome biogenesis)	GO:12505(endomembrane system); GO:5783(endoplasmic reticulum)	GO:9055(electron carrier activity); GO:16853(isomerase activity); GO:3756(protein disulfide isomerase activity); GO:15035(protein disulfide oxidoreductase activity)									IPR006662 ; Thioredoxin type domain							gb:CV260575 /DB_XREF=gi:52513550 /DB_XREF=WS02014.B21_H03 /CLONE=WS02014_H03 /TID=Ptp.1377.1 /CNT=53 /FEA=EST /TIER=Stack /STK=17 /UG=Ptp.1377 /UG_TITLE=Transcribed locus, moderately similar to NP_173594.1 protein disulfide isomerase, putative (Arabidopsi	EST	9.49051	0.0440492	9.90366	0.0467068	9.85801	0.0550788	43.0201	0.205221	0.00715554	2	3	0.00618446	0.00618446
571	Ptp.1382.1.A1_at		4-coumarate-CoA ligase like	LG_V:17267944:17272250	fgenesh4_pg.C_LG_V001627	fgenesh4_pg.C_LG_V001627	AT1G20510	9.7e-224	1961	hypothetical protein ; supported by cDNA: gi_13430675_gb_AF360250.1_AF360250	4-coumarate--CoA ligase family protein / 4-coumaroyl-CoA synthase family protein	AT1G20510.1	similar to 4-coumarate--CoA ligase family protein / 4-coumaroyl-CoA synthase family protein [Arabidopsis thaliana] (TAIR:AT1G20480.1); similar to 4-coumarate--CoA ligase family protein / 4-coumaroyl-CoA synthase family protein [Arabidopsis thaliana] (TAIR	OPCL1 (OPC-8:0 COA LIGASE1); 4-coumarate-CoA ligase		CV258748	GO:8152(metabolism); GO:9698(phenylpropanoid metabolism)	GO:9507(chloroplast)	GO:16207(4-coumarate-CoA ligase activity)									IPR000873 ; AMP-dependent synthetase and ligase			ec ; 4CL1_ARATH ; (Q42524) 4-coumarate--CoA ligase 1 (EC 6.2.1.12) (4CL 1) (4-coumaroyl-CoA synthase 1) ; 1.0E-163 ; ec ; 4CL1_ARATH ; (Q42524) 4-coumarate--CoA ligase 1 (EC 6.2.1.12) (4CL 1) (4-coumaroyl-CoA synthase 1) ; 0.0			NP_564115.1 ; span:93-115,241-263 ; numtm:2 ; NP_973872.1 ; span:93-115,241-263 ; numtm:2	gb:CV258748 /DB_XREF=gi:52511723 /DB_XREF=WS0201.B21_G13 /CLONE=WS0201_G13 /TID=Ptp.1382.1 /CNT=6 /FEA=EST /TIER=ConsEnd /STK=3 /UG=Ptp.1382 /UG_TITLE=Transcribed locus, moderately similar to NP_564115.1 4-coumarate--CoA ligase family protein 4-coumaroyl-	EST	9.06937	0.00206351	9.34826	0.0841811	9.49749	0.0212427	37.5695	0.188898	0.00754196	2	3	0.00752282	0.00752282
583	Ptp.1391.1.S1_s_at		unknown protein	LG_XVI:3236606:3240615	estExt_Genewise1_v1.C_LG_XVI1636,gw1.152.24.1	estExt_Genewise1_v1.C_LG_XVI1636,gw1.152.24.1	AT2G42320			unknown protein	nucleolar protein gar2-related	AT2G42320.1	similar to unknown protein [Arabidopsis thaliana] (TAIR:AT3G57780.1); similar to conserved hypothetical protein [Medicago truncatula] (GB:ABE94664.1); similar to hypothetical protein [Nicotiana tabacum] (GB:BAC53933.1)	nucleolar protein gar2-related		BU814293	GO:4(biological process unknown)	GO:8372(cellular component unknown)	GO:5554(molecular function unknown)				Ptp.1391												gb:BU814293 /DB_XREF=gi:23971561 /DB_XREF=N027E05 /TID=Ptp.1391.1 /CNT=7 /FEA=EST /TIER=ConsEnd /STK=1 /UG=Ptp.1391 /UG_TITLE=Transcribed locus, weakly similar to XP_483236.1 unknown protein (Oryza sativa (japonica cultivar-group)) /REP_ORG=P. tremula x P	EST	9.59996	0.00396248	9.42343	0.00353831	8.74735	0.0658314	278.59	0.810138	0.00436199	2	3	0.000391913	0.000391913
600	Ptp.1405.1.S1_at		photolyase/blue-light receptor (PHR2); supported by full-length cDNA: Ceres:34800.	LG_XIV:5750927:5753057	gw1.XIV.2525.1	gw1.XIV.2525.1	AT2G47590	1.1e-160	1418	photolyase/blue-light receptor (PHR2) ;supported by full-length cDNA: Ceres:34800.	photolyase/blue light photoreceptor (PHR2)	AT2G47590.1	Identical to Blue light photoreceptor PHR2 (PHR2) [Arabidopsis Thaliana] (GB:Q8LB72;GB:O22253); similar to CRY3 (CRYPTOCHROME 3), DNA binding / DNA photolyase/ FMN binding [Arabidopsis thaliana] (TAIR:AT5G24850.1); similar to Deoxyribodipyrimidine photoly	PHR2 (PHOTOLYASE/BLUE-LIGHT RECEPTOR 2)	photolyase/blue light photoreceptor PHR2 (PHR2) mRNA,	CK093260	GO:0006281(DNA repair)	GO:8372(cellular component unknown)	GO:3913(DNA photolyase activity)				Ptp.1405					IPR006050 ; DNA photolyase, N-terminal							gb:CK093260 /DB_XREF=gi:38577585 /DB_XREF=G113P61.3pR /CLONE=G113P61 /TID=Ptp.1405.1 /CNT=6 /FEA=EST /TIER=ConsEnd /STK=1 /UG=Ptp.1405 /UG_TITLE=Transcribed locus, moderately similar to NP_182281.1 photolyaseblue light photoreceptor (PHR2) (Arabidopsis th	EST	8.85834	0.00442441	9.0998	0.0432123	8.64039	0.0145336	151.026	0.211245	0.00209811	2	3	0.000975264	0.000975264
618	Ptp.142.1.S1_at		alternative oxidase 1a precursor	LG_III:10125542:10126620	gw1.III.1542.1	gw1.III.1542.1	AT1G32350	6.3e-122	1085	oxidase, putative similar to oxidase GB:AAA32870 GI:166876 from (Arabidopsis thaliana);supported by full-length cDNA: Ceres:152458.	alternative oxidase, putative	AT1G32350.1	Identical to Alternative oxidase 3, mitochondrial precursor (EC 1.-.-.-) (AOX3) [Arabidopsis Thaliana] (GB:Q8LEE7;GB:Q8VY45;GB:Q9C612;GB:Q9LQM4); similar to AOX1A (alternative oxidase 1A), alternative oxidase [Arabidopsis thaliana] (TAIR:AT3G22370.1); sim	AOX1D (ALTERNATIVE OXIDASE 1D); alternative oxidase		AJ271889	GO:0006118(electron transport);GO:0007585(respiratory gaseous exchange)	GO:0005740(mitochondrial membrane)	GO:0009916(alternative oxidase activity)		alternative oxidase		Ptp.142	GI:6967043; GOA:Q9M432; UniProtKB/TrEMBL:Q9M432	mitochondrial oxidase			IPR002680 ; Alternative oxidase						NP_564395.1 ; span:141-163,201-223 ; numtm:2	gb:AJ271889.2 /DB_XREF=gi:14456075 /TID=Ptp.142.1 /CNT=9 /FEA=mRNA /TIER=ConsEnd /STK=0 /UG=Ptp.142 /UG_TITLE=Mitochondrial alternative oxidase (aox1b gene) /DEF=Populus tremula x Populus tremuloides mRNA for mitochondrial alternative oxidase (aox1b gene)	alternative oxidase; aox1b gene	7.10369	0.3706	7.40822	0.289232	10.4704	0.128466	87.5991	13.87	0.237502	2	3	0.00218438	0.00218438
619	Ptp.1420.1.S1_at		little protein 1 [Oryza sativa (japonica cultivar-group)]	LG_II:21267477:21267686	fgenesh4_pg.C_LG_II002256	CK110427		8.6e-30	314			gi|115438835|ref|NP_001043697.1|				CK110427							Ptp.1420												gb:CK110427 /DB_XREF=gi:38594752 /DB_XREF=N056H06 /CLONE=N056H06 /TID=Ptp.1420.1 /CNT=212 /FEA=EST /TIER=Stack /STK=7 /UG=Ptp.1420 /UG_TITLE=Transcribed locus /REP_ORG=P. tremula x P. tremuloides	EST	11.9511	0.00945371	11.5588	0.0121403	11.4706	0.0962533	41.3161	0.261709	0.00950146	2	3	0.00655732	0.00655732
628	Ptp.1429.1.S1_s_at		ribosomal protein L30	LG_IX:661633:663498	grail3.0001009902	grail3.0001009902(11)	AT1G36240	6.9e-57	528	ribosomal protein L30, putative similar to ribosomal protein L30 GI:388034 from [Homo sapiens]; supported by full-length cDNA: Ceres: 19274.	60S ribosomal protein L30 (RPL30B)	AT1G36240.1	Identical to Putative 60S ribosomal protein L30-1 (RPL30A) [Arabidopsis Thaliana] (GB:Q9C8F7); similar to 60S ribosomal protein L30 (RPL30B) [Arabidopsis thaliana] (TAIR:AT1G77940.1); similar to 60S ribosomal protein L30 (GB:O49884); contains InterPro dom	60S ribosomal protein L30 (RPL30A)		CK092719	GO:0006412(protein biosynthesis)	GO:0005840(ribosome);GO:0005622(intracellular)	GO:0003735(structural constituent of ribosome)				Ptp.1429					IPR004038 ; Ribosomal protein L7Ae/L30e/S12e/Gadd45							gb:CK092719 /DB_XREF=gi:38577044 /DB_XREF=G092P74.3pR /CLONE=G092P74 /TID=Ptp.1429.1 /CNT=162 /FEA=EST /TIER=Stack /STK=26 /UG=Ptp.1429 /UG_TITLE=Transcribed locus /REP_ORG=P. tremula x P. tremuloides	EST	11.1259	0.00562003	11.3799	0.0156807	11.1984	0.0274622	99.4955	0.0684291	0.00103164	2	3	0.00181002	0.00181002
662	Ptp.146.1.S1_at		No Hits	LG_XVI:623268:624838	estExt_fgenesh4_pg.C_LG_XVI0075	estExt_fgenesh4_pg.C_LG_XVI0075										CA824430																			gb:CA824430 /DB_XREF=gi:28607979 /DB_XREF=R41H10 /TID=Ptp.146.1 /CNT=92 /FEA=EST /TIER=ConsEnd /STK=0 /UG=Ptp.146 /UG_TITLE=Transcribed locus /REP_ORG=P. trichocarpa x P. deltoides	EST	10.1677	0.243687	9.20402	0.244873	8.11856	0.0135018	52.755	4.20382	0.119529	2	3	0.00459702	0.00459702
668	Ptp.1463.1.S1_at		No Hits	scaffold_86:1323516:1325166	estExt_fgenesh4_pg.C_860158	BU884907						No Hits				BU884907							Ptp.1463												gb:BU884907 /DB_XREF=gi:24076424 /DB_XREF=R017F09 /TID=Ptp.1463.1 /CNT=18 /FEA=EST /TIER=ConsEnd /STK=0 /UG=Ptp.1463 /UG_TITLE=Transcribed locus, strongly similar to NP_565736.1 PUR alpha-1 protein (Arabidopsis thaliana) /REP_ORG=P. tremula x P. tremuloid	EST	9.70013	0.239046	9.7735	0.060506	12.0423	0.105803	147.767	7.09265	0.0719984	2	3	0.00100738	0.00100738
689	Ptp.1479.1.S1_at		1-aminocyclopropane-1-carboxylate oxidase	LG_II:5402972:5404775	grail3.0003067001	grail3.0003067001	AT1G77330	1.7e-130	1159	1-aminocyclopropane-1-carboxylate oxidase, putative similar to 1-aminocyclopropane-1-carboxylate oxidase GI:3386565 from [Sorghum bicolor];supported by full-length cDNA: Ceres:269582.	1-aminocyclopropane-1-carboxylate oxidase, putative / ACC oxidase, putative	AT1G77330.1	similar to ACO2 (ACC OXIDASE 2) [Arabidopsis thaliana] (TAIR:AT1G62380.1); similar to 1-aminocyclopropane-1-carboxylic acid oxidase [Cicer arietinum] (GB:CAD70622.1); contains InterPro domain 2OG-Fe(II) oxygenase; (InterPro:IPR005123)	1-aminocyclopropane-1-carboxylate oxidase, putative / ACC oxidase, putative	similar to 1-aminocyclopropane-1-carboxylate oxidase GI:3386565 from (Sorghum bicolor)	AY167040	GO:4(biological process unknown)	GO:8372(cellular component unknown)	GO:5554(molecular function unknown)		1-aminocyclopropane-1-carboxylic acid oxidase		Ptp.1479	GI:27371996				IPR005123 ; 2OG-Fe(II) oxygenase superfamily			ec ; ACC1_ARATH ; (Q06588) 1-aminocyclopropane-1-carboxylate oxidase (EC 1.14.17.4) (ACC oxidase) (Ethylene-forming enzyme) (EFE) ; 9.0E-96				gb:AY167040.1 /DB_XREF=gi:27371995 /TID=Ptp.1479.1 /CNT=19 /FEA=FLmRNA /TIER=FL /STK=0 /UG=Ptp.1479 /UG_TITLE=1-aminocyclopropane-1-carboxylic acid oxidase (ACO1) /DEF=Populus tremula x Populus tremuloides 1-aminocyclopropane-1-carboxylic acid oxidase (AC		3.11929	0.0127852	3.15363	0.0432368	3.33332	0.0196342	32.7813	0.0528518	0.00241838	2	3	0.00915273	0.00915273
697	Ptp.1486.1.S1_s_at		zinc finger protein Zat12; supported by full-length cDNA: Ceres:40576.	LG_IX:8993060:8993657	eugene3.00091367	eugene3.00091367	AT5G59820	8.2e-33	319	zinc finger protein Zat12 ;supported by full-length cDNA: Ceres:40576.	zinc finger (C2H2 type) family protein (ZAT12)	AT5G59820.1	similar to zinc finger (C2H2 type) family protein [Arabidopsis thaliana] (TAIR:AT3G46080.1); similar to C2H2-type zinc finger protein [Brassica napus] (GB:ABB52061.1); contains InterPro domain Zinc finger, C2H2-type; (InterPro:IPR007087)	RHL41 (RESPONSIVE TO HIGH LIGHT 41); nucleic acid binding / transcription factor/ zinc ion binding	Encodes a zinc finger protein involved in high light and cold acclimation. Overexpression of this putative transcription factor increases the expression level of 9 cold-responsive genes and represses the expression level of 15 cold-responsive genes, inclu	CK112048	GO:9631(cold acclimation); GO:42538(hyperosmotic salinity response); GO:9643(photosynthetic acclimation); GO:10200(response to chitin); GO:9409(response to cold); GO:9408(response to heat); GO:9416(response to light stimulus); GO:6979(response to oxidativ	GO:0005634(nucleus)	GO:0003700(transcription factor activity);GO:0008270(zinc ion binding);GO:0003676(nucleic acid binding)				Ptp.1486												gb:CK112048 /DB_XREF=gi:38596373 /DB_XREF=R026E12 /CLONE=R026E12 /TID=Ptp.1486.1 /CNT=4 /FEA=EST /TIER=ConsEnd /STK=1 /UG=Ptp.1486 /UG_TITLE=Transcribed locus, weakly similar to NP_190194.1 zinc finger (C2H2 type) family protein (Arabidopsis thaliana) /RE	EST	5.04691	0.0618567	5.12096	0.212875	11.3571	0.00376961	1601.28	52.4754	0.0491564	2	3	2.86303e-05	2.86303e-05
719	Ptp.1501.1.A1_s_at		putative AAA-type ATPase	LG_VII:11130026:11131497	gw1.VII.3677.1,eugene3.00071138	gw1.VII.3677.1(10),eugene3.00071138(11)	AT2G18193			putative AAA-type ATPase	AAA-type ATPase family protein	AT2G18193.1	similar to AAA-type ATPase family protein [Arabidopsis thaliana] (TAIR:AT2G18190.1); similar to putative AAA-type ATPase [Oryza sativa (japonica cultivar-group)] (GB:AAT37998.1); contains InterPro domain AAA-protein subdomain; (InterPro:IPR003960); contai	AAA-type ATPase family protein		CK093594	GO:0030163(protein catabolism)	GO:12505(endomembrane system)	GO:5524(ATP binding); GO:16887(ATPase activity); GO:17111(nucleoside-triphosphatase activity); GO:166(nucleotide binding)				Ptp.1501					IPR003959 ; AAA ATPase, central region							gb:CK093594 /DB_XREF=gi:38577919 /DB_XREF=G125P28.3pR /CLONE=G125P28 /TID=Ptp.1501.1 /CNT=2 /FEA=EST /TIER=ConsEnd /STK=1 /UG=Ptp.1501 /UG_TITLE=Transcribed locus, weakly similar to NP_849972.1 AAA-type ATPase family protein (Arabidopsis thaliana) /REP_OR	EST	4.22944	0.0192169	4.77211	0.14933	5.00202	0.0781308	32.816	0.629478	0.0287731	2	3	0.00913886	0.00913886
748	Ptp.1519.1.S1_at		hypothetical protein; contains similarity to mitochondrial inner membrane protease subunit 1 GB:P28627 from (Saccharomyces cerevisiae)	LG_I:31376994:31378626	gw1.I.5086.1,estExt_Genewise1_v1.C_LG_I5063	gw1.I.5086.1,estExt_Genewise1_v1.C_LG_I5063	AT1G53530			hypothetical protein contains similarity to mitochondrial inner membrane protease subunit 1 GB:P28627 from [Saccharomyces cerevisiae]	signal peptidase I family protein	AT1G53530.1	similar to peptidase [Arabidopsis thaliana] (TAIR:AT1G29960.1); similar to Os11g0620000 [Oryza sativa (japonica cultivar-group)] (GB:NP_001068291.1); similar to signal peptidase I family protein, expressed [Oryza sativa (japonica cultivar-group)] (GB:ABA9	signal peptidase I family protein		BU898007	GO:6508(proteolysis)	GO:16020(membrane); GO:5739(mitochondrion)	GO:8233(peptidase activity); GO:8236(serine-type peptidase activity)				Ptp.1519					IPR000508 ; Peptidase S26, signal peptidase I							gb:BU898007 /DB_XREF=gi:24109214 /DB_XREF=X073C12 /TID=Ptp.1519.1 /CNT=3 /FEA=EST /TIER=ConsEnd /STK=0 /UG=Ptp.1519 /UG_TITLE=Transcribed locus, weakly similar to NP_175758.2 signal peptidase I family protein (Arabidopsis thaliana) /REP_ORG=P. tremula x P	EST	6.05261	0.09324	6.28458	0.0173743	6.62688	0.020542	53.1737	0.333844	0.00941753	2	3	0.00454432	0.00454432
783	Ptp.1552.1.S1_s_at		sucrose synthase(sucrose-UDP glucosyltransferase)	LG_II:15374489:15381673	estExt_fgenesh4_pm.C_LG_II0867	estExt_fgenesh4_pm.C_LG_II0867	AT4G02280	0	3604	sucrose-UDP glucosyltransferase	sucrose synthase / sucrose-UDP glucosyltransferase (SUS1)	AT4G02280.1	similar to SUS1 (SUCROSE SYNTHASE 1), UDP-glycosyltransferase/ sucrose synthase [Arabidopsis thaliana] (TAIR:AT5G20830.2); similar to SUS2 (SUCROSE SYNTHASE 2), UDP-glycosyltransferase/ sucrose synthase/ transferase, transferring glycosyl groups [Arabidop	SUS3; UDP-glycosyltransferase/ sucrose synthase/ transferase, transferring glycosyl groups	Encodes a protein with sucrose synthase activity (SUS3).	DN487944	GO:9058(biosynthesis); GO:5986(sucrose biosynthesis); GO:5985(sucrose metabolism)	GO:5739(mitochondrion)	GO:8194(UDP-glycosyltransferase activity); GO:16157(sucrose synthase activity); GO:16757(transferase activity, transferring glycosyl groups)	KEGG pathway: Starch and sucrose metabolism 00500			Ptp.1552					IPR001296 ; Glycosyl transferase, group 1 ; IPR000368 ; Sucrose synthase							gb:DN487944 /DB_XREF=gi:60697680 /DB_XREF=R019A11.3pR /CLONE=R019A11 /TID=Ptp.1552.1 /CNT=68 /FEA=EST /TIER=ConsEnd /STK=1 /UG=Ptp.1552 /UG_TITLE=Transcribed locus, moderately similar to NP_566865.2 sucrose synthase, putative sucrose-UDP glucosyltransfera	EST	12.1848	0.19386	12.5429	0.0641704	13.1321	0.00784201	32.868	0.915067	0.041761	2	3	0.00911814	0.00911814
785	Ptp.1553.1.S1_a_at		expressed protein; supported by full-length cDNA: Ceres:125943.	scaffold_40:443633:445014	gw1.40.135.1	CK088318	AT3G17380	3.6e-48	449	unknown protein ;supported by full-length cDNA: Ceres:125943.	meprin and TRAF homology domain-containing protein / MATH domain-containing protein	AT3G17380.1	similar to meprin and TRAF homology domain-containing protein / MATH domain-containing protein [Arabidopsis thaliana] (TAIR:AT3G22080.1); similar to hypothetical protein DDBDRAFT_0218221 [Dictyostelium discoideum AX4] (GB:XP_641246.1); contains InterPro d	meprin and TRAF homology domain-containing protein / MATH domain-containing protein		CK088318	GO:4(biological process unknown)	GO:8372(cellular component unknown)	GO:5554(molecular function unknown)				Ptp.1553					IPR002083 ; MATH							gb:CK088318 /DB_XREF=gi:38572643 /DB_XREF=A047P35.3pR /CLONE=A047P35 /TID=Ptp.1553.1 /CNT=13 /FEA=EST /TIER=ConsEnd /STK=1 /UG=Ptp.1553 /UG_TITLE=Transcribed locus, weakly similar to NP_568483.1 meprin and TRAF homology domain-containing protein MATH doma	EST	9.58761	0.104486	10.5176	0.118414	11.4616	0.015096	209.317	3.51197	0.0251673	2	3	0.000600174	0.000600174
818	Ptp.1582.1.A1_at		early nodule-specific protein-like; early nodule-specific protein	LG_I:22301901:22303827	estExt_fgenesh4_pg.C_LG_I2179	estExt_fgenesh4_pg.C_LG_I2179	AT5G14450	2.3e-170	1502	early nodule-specific protein - like early nodule-specific protein, Medicago truncatula, EMBL:AF064775	GDSL-motif lipase/hydrolase family protein	AT5G14450.1	similar to GDSL-motif lipase/hydrolase family protein [Arabidopsis thaliana] (TAIR:AT3G26430.1); similar to Os07g0586200 [Oryza sativa (japonica cultivar-group)] (GB:NP_001060129.1); similar to hypothetical protein [Zea mays] (GB:BAD89850.1); contains Int	GDSL-motif lipase/hydrolase family protein		CV258382	GO:6629(lipid metabolism)	GO:9505(cell wall (sensu Magnoliophyta))	GO:16789(carboxylic ester hydrolase activity); GO:16788(hydrolase activity, acting on ester bonds)									IPR001087 ; Lipolytic enzyme, G-D-S-L						NP_196949.1 ; span:12-34 ; numtm:1	gb:CV258382 /DB_XREF=gi:52511357 /DB_XREF=WS0249.B21_G01 /CLONE=WS0249_G01 /TID=Ptp.1582.1 /CNT=9 /FEA=EST /TIER=ConsEnd /STK=2 /UG=Ptp.1582 /UG_TITLE=Transcribed locus, weakly similar to XP_478921.1 putative early nodulin 8 precursor (Oryza sativa (japon	EST	9.70969	0.0185682	10.0659	0.047251	9.52126	0.0266962	139.538	0.306064	0.00329012	2	3	0.00109682	0.00109682
835	Ptp.1591.1.S1_s_at		20S proteasome alpha subunit D2 (PAD2); (gb|AAC32059.1) ; supported by cDNA: gi_3421081_gb_AF043523.1_AF043523	LG_IX:2128818:2131484	estExt_fgenesh4_pm.C_LG_IX0168	estExt_fgenesh4_pm.C_LG_IX0168(11)	AT5G66140	1.2e-112	1006	20S proteasome subunit PAD2 (gb|AAC32059.1) ; supported by cDNA: gi_3421081_gb_AF043523.1_AF043523	20S proteasome alpha subunit D2 (PAD2) (PRS1) (PRC6)	AT5G66140.1	Identical to Proteasome subunit alpha type 7-B (EC 3.4.25.1) (Proteasome subunit alpha type 4) (20S proteasome alpha subunit D-2) (Proteasome component 6B) (Proteasome component 6C) (PAD2) [Arabidopsis Thaliana] (GB:O24616); similar to PAD1 (20S proteasom	PAD2 (20S proteasome alpha subunit D2); peptidase	Encodes alpha5 subunit of 20S proteosome complex involved in protein degradation.	CV267457	GO:9816(defense response to pathogenic bacteria, incompatible interaction); GO:9700(indole phytoalexin biosynthesis); GO:6511(ubiquitin-dependent protein catabolism)	GO:8372(cellular component unknown); GO:19773(proteasome core complex, alpha-subunit complex (sensu Eukaryota))	GO:5554(molecular function unknown)	KEGG pathway: Proteasome 03050								IPR001353 ; Peptidase T1, 20S proteasome							gb:CV267457 /DB_XREF=gi:52520432 /DB_XREF=WS02031.B21_M20 /CLONE=WS02031_M20 /TID=Ptp.1591.1 /CNT=88 /FEA=EST /TIER=Stack /STK=17 /UG=Ptp.1591 /UG_TITLE=Transcribed locus, strongly similar to NP_190694.1 20S proteasome alpha subunit D (PAD1) (Arabidopsis	EST	11.3902	0.0111274	11.428	0.0381217	11.2456	0.00875441	33.6266	0.0370727	0.00165372	2	3	0.00882434	0.00882434
849	Ptp.1602.1.S1_at		Cyclin-dependent kinase B2;1; similar to protein kinase (EC 2.7.1.37) cdc2 GB:A36074 [Mus musculus] (protein kinase cdc2);supported by full-length cDNA: Ceres:1241.	LG_V:17784177:17786315	estExt_fgenesh4_pm.C_LG_V0721	estExt_fgenesh4_pm.C_LG_V0721(10)	AT1G76540	7.2e-158	1395	putative cell division control protein cdc2 similar to protein kinase (EC 2.7.1.37) cdc2 GB:A36074 [Mus musculus] (protein kinase cdc2);supported by full-length cDNA: Ceres:1241.	cell division control protein, putative	AT1G76540.1	similar to CDKB2,2 (CYCLIN-DEPENDENT KINASE B2,2), kinase [Arabidopsis thaliana] (TAIR:AT1G20930.1); similar to cyclin-dependent kinase [Populus tremula x Populus tremuloides] (GB:AAP73784.1); contains InterPro domain Serine/threonine protein kinase; (Int	CDKB2;1 (CYCLIN-DEPENDENT KINASE B2;1); kinase	Encodes a cyclin-dependent protein kinase involved in regulation of the G2/M transition of the mitotic cell cycle. Specifically binds to the cyclin CYCD4;1, expressed in shoot meristem, young leaves and vascular tissue during the G2/M phase.	AY307372	GO:86(G2/M transition of mitotic cell cycle); GO:16572(histone phosphorylation)	GO:307(cyclin-dependent protein kinase holoenzyme complex)	GO:4693(cyclin-dependent protein kinase activity); GO:16301(kinase activity); GO:5515(protein binding)	KEGG pathway: Benzoate degradation via CoA ligation 00632; KEGG pathway: Inositol phosphate metabolism 00562; KEGG pathway: Nicotinate and nicotinamide metabolism 00760; KEGG pathway: Phosphatidylinositol signaling system 04070	cyclin-dependent kinase		Ptp.1602	GI:32187089				IPR000719 ; Protein kinase			ec ; A2S7_HUMAN ; (Q96Q40) Serine/threonine-protein kinase ALS2CR7 (EC 2.7.1.37) (Amyotrophic lateral sclerosis 2 chromosomal region candidate gene protein 7) ; 6.0E-84 ; hanks ; 3.1.1 ; CMCG Group; CMGC I Cyclin-dependent (CDKs) and close relatives; CDC2				gb:AY307372.1 /DB_XREF=gi:32187088 /TID=Ptp.1602.1 /CNT=16 /FEA=FLmRNA /TIER=FL /STK=1 /UG=Ptp.1602 /UG_TITLE=Cyclin-dependent kinase (CDKB) /DEF=Populus tremula x Populus tremuloides cyclin-dependent kinase (CDKB) mRNA, complete cds. /FL=gb:AY307372.1 /R		5.64366	0.135999	7.21633	0.19893	6.33382	0.0173729	63.8751	2.48562	0.0583707	2	3	0.00347551	0.00347551
864	Ptp.1618.1.A1_at		unknown protein	scaffold_129:144708:146641	estExt_fgenesh4_pg.C_1290017	CV266503	AT5G62550	2.6e-47	440	unknown protein	expressed protein	AT5G62550.1	similar to unknown protein [Arabidopsis thaliana] (TAIR:AT3G28770.1); similar to unnamed protein product; gene_id:K19B1.16 unknown protein-related [Medicago truncatula] (GB:ABE84483.1)			CV266503	GO:4(biological process unknown)	GO:9507(chloroplast)	GO:5554(molecular function unknown)																gb:CV266503 /DB_XREF=gi:52519478 /DB_XREF=WS0203.B21_D10 /CLONE=WS0203_D10 /TID=Ptp.1618.1 /CNT=5 /FEA=EST /TIER=ConsEnd /STK=4 /UG=Ptp.1618 /UG_TITLE=Transcribed locus /REP_ORG=P. trichocarpa x P. nigra	EST	8.36374	0.0559515	8.06911	0.0310005	7.75318	0.0305295	111.356	0.372941	0.00502365	2	3	0.00153233	0.00153233
876	Ptp.163.1.S1_at		O-methyltransferase 1; identical to O-methyltransferase 1 [Arabidopsis thaliana][GI:2781394]; supported by full-length cDNA: Ceres:33790.	LG_XV:255739:258237	estExt_fgenesh4_pg.C_LG_XV0035	estExt_fgenesh4_pg.C_LG_XV0035	AT5G54160	1.3e-166	1470	O-methyltransferase ;supported by full-length cDNA: Ceres:33790.	quercetin 3-O-methyltransferase 1 / flavonol 3-O-methyltransferase 1 / caffeic acid/5-hydroxyferulic acid O-methyltransferase (OMT1)	AT5G54160.1	Identical to Quercetin 3-O-methyltransferase 1 (EC 2.1.1.76) (AtOMT1) (Flavonol 3- O-methyltransferase 1) (OMT1) [Arabidopsis Thaliana] (GB:Q9FK25;GB:O49964;GB:Q42170); similar to O-methyltransferase family 2 protein [Arabidopsis thaliana] (TAIR:AT1G77530	ATOMT1 (O-METHYLTRANSFERASE 1)	A caffeic acid/5-hydroxyferulic acid O-methyltransferase. Interacts with 14-4-3 proteins in yeast 2 hybrid assay. AtOMT1 (At5g54160) encodes a flavonol 3?-O-methyltransferase that is highly active towards quercetin and myricetin. The substrate specificit	CK089074	GO:0009809(lignin biosynthesis)	GO:0005829(cytosol)	GO:0008171(O-methyltransferase activity)				Ptp.163					IPR001077 ; O-methyltransferase, family 2		scop ; a.4.5.Plant O-methyltransferase, N-terminal domain ; All alpha proteins; DNA/RNA-binding 3-helical bundle; Winged helix DNA-binding domain; Plant O-methyltransferase, N-terminal domain ; 1.99993316828438E-41	ec ; 7MT6_MEDSA ; (O22308) Isoflavone-7-O-methytransferase 6 (EC 2.1.1.150) (Isoflavone-O-methytransferase 6) (7-IOMT-6) ; 1.0E-133				gb:CK089074 /DB_XREF=gi:38573399 /DB_XREF=A088P52.3pR /CLONE=A088P52 /TID=Ptp.163.1 /CNT=5 /FEA=EST /TIER=ConsEnd /STK=1 /UG=Ptp.163 /UG_TITLE=Transcribed locus, moderately similar to NP_200227.1 quercetin 3-O-methyltransferase 1 flavonol 3-O-methyltransf	EST	5.3117	0.0537639	6.23639	0.0807928	5.68796	0.0250089	129.178	0.864931	0.0100435	2	3	0.0012298	0.0012298
877	Ptp.1631.1.S1_at		F-box protein family; predicted by genemark.hmm	scaffold_40:2507692:2509119	gw1.40.919.1,fgenesh4_pm.C_LG_II000563	gw1.40.919.1,fgenesh4_pm.C_LG_II000563	AT1G47056					AT1G47056.1	similar to VFB3 (VIER F-BOX PROTEINE 3), ubiquitin-protein ligase [Arabidopsis thaliana] (TAIR:AT4G07400.1); similar to Cyclin-like F-box [Medicago truncatula] (GB:ABD32619.1); contains InterPro domain Cyclin-like F-box; (InterPro:IPR001810); contains Int	VFB1 (VIER F-BOX PROTEINE 1); ubiquitin-protein ligase		CK092403	GO:0006499(N-terminal protein myristoylation)	GO:0009507(chloroplast)	GO:0004842(ubiquitin-protein ligase activity)				Ptp.1631												gb:CK092403 /DB_XREF=gi:38576728 /DB_XREF=G082P28.3pR /CLONE=G082P28 /TID=Ptp.1631.1 /CNT=37 /FEA=EST /TIER=ConsEnd /STK=1 /UG=Ptp.1631 /UG_TITLE=Transcribed locus /REP_ORG=P. tremula x P. tremuloides	EST	10.7523	0.0273698	10.9651	0.0116979	10.9561	0.0228814	61.6748	0.057954	0.00140951	2	3	0.00365865	0.00365865
882	Ptp.1635.1.S1_at		inorganic pyrophosphatase -like protein; inorganic pyrophosphatase	LG_VI:5438918:5443097	grail3.0023015401	grail3.0023015401	AT3G53620	2.3e-112	1004	inorganic pyrophosphatase -like protein inorganic pyrophosphatase, Solanum tuberosum, PIR:T07399;supported by full-length cDNA: Ceres:40186.	inorganic pyrophosphatase, putative (soluble) / pyrophosphate phospho-hydrolase, putative / PPase, putative	AT3G53620.1	similar to inorganic pyrophosphatase, putative (soluble) / pyrophosphate phospho-hydrolase, putative / PPase, putative [Arabidopsis thaliana] (TAIR:AT1G01050.1); similar to putative inorganic pyrophosphatase [Arachis hypogaea] (GB:CAG30522.1); contains In	inorganic pyrophosphatase, putative (soluble) / pyrophosphate phospho-hydrolase, putative / PPase, putative		CK092421	GO:0008152(metabolism)	GO:0016020(membrane)	GO:0000287(magnesium ion binding);GO:0016462(pyrophosphatase activity)				Ptp.1635					IPR008162 ; Inorganic pyrophosphatase							gb:CK092421 /DB_XREF=gi:38576746 /DB_XREF=G083P12.3pR /CLONE=G083P12 /TID=Ptp.1635.1 /CNT=11 /FEA=EST /TIER=ConsEnd /STK=1 /UG=Ptp.1635 /UG_TITLE=Transcribed locus, strongly similar to NP_190930.1 inorganic pyrophosphatase, putative (soluble) pyrophosphat	EST	5.73942	0.0192439	6.61512	0.0939497	7.06452	0.195475	57.4744	1.81648	0.0474075	2	3	0.00405641	0.00405641
887	Ptp.1640.1.S1_at		chorismate synthase	LG_X:19004168:19008214	estExt_Genewise1_v1.C_LG_X2626,grail3.0049006403	estExt_Genewise1_v1.C_LG_X2626,grail3.0049006403	AT1G48850			chorismate synthase, putative similar to chorismate synthase GI:452796 from [Synechocystis sp.]; supported by cDNA: gi_15982823_gb_AY057519.1_	chorismate synthase, putative / 5-enolpyruvylshikimate-3-phosphate phospholyase, putative	AT1G48850.1	Identical to Chorismate synthase, chloroplast precursor (EC 4.2.3.5) (5- enolpyruvylshikimate-3-phosphate phospholyase) [Arabidopsis Thaliana] (GB:P57720;GB:Q570J9;GB:Q93ZI3); similar to 3-phosphoshikimate 1-carboxyvinyltransferase, putative / 5-enolpyruv	EMB1144 (EMBRYO DEFECTIVE 1144); chorismate synthase		CX654231	GO:16089(aromatic amino acid family biosynthesis, shikimate pathway); GO:9793(embryonic development (sensu Magnoliophyta))	GO:9507(chloroplast)	GO:4107(chorismate synthase activity)									IPR000453 ; Chorismate synthase							gb:CX654231 /DB_XREF=gi:57889060 /DB_XREF=PO02015B09 /CLONE=PO02015B09 /TID=Ptp.1640.1 /CNT=15 /FEA=EST /TIER=ConsEnd /STK=1 /UG=Ptp.1640 /UG_TITLE=Transcribed locus, moderately similar to NP_564534.1 chorismate synthase, putative 5-enolpyruvylshikimate-3	EST	10.4823	0.029931	10.9594	0.000540828	10.3625	0.0673271	110.182	0.398792	0.00542909	2	3	0.00155655	0.00155655
912	Ptp.1662.1.A1_at		putative protein; similar to unknown protein (gb|AAC32911.1); supported by full-length cDNA: Ceres: 117056.	LG_II:11190506:11195309	estExt_fgenesh4_pg.C_LG_II1354	estExt_fgenesh4_pg.C_LG_II1354(11)	AT5G42660	1.6e-172	1520	putative protein similar to unknown protein (gb|AAC32911.1); supported by full-length cDNA: Ceres: 117056.	expressed protein	AT5G42660.1	similar to hydrolase, acting on carbon-nitrogen (but not peptide) bonds, in linear amides [Arabidopsis thaliana] (TAIR:AT2G02910.1); similar to unknown protein [Oryza sativa (japonica cultivar-group)] (GB:BAB56045.1); contains InterPro domain Protein of u			CV254825	GO:4(biological process unknown)	GO:9507(chloroplast)	GO:5554(molecular function unknown)									IPR006852 ; Protein of unknown function DUF616						NP_568609.2 ; span:48-67 ; numtm:1 ; AAM61331.1 ; span:48-67 ; numtm:1	gb:CV254825 /DB_XREF=gi:52507800 /DB_XREF=WS02411.B21_E19 /CLONE=WS02411_E19 /TID=Ptp.1662.1 /CNT=3 /FEA=EST /TIER=ConsEnd /STK=3 /UG=Ptp.1662 /UG_TITLE=Transcribed locus, moderately similar to NP_568609.2 expressed protein (Arabidopsis thaliana) /REP_ORG	EST	9.18034	0.0484507	8.87127	0.00561868	8.71138	0.080371	38.5824	0.227342	0.00883853	2	3	0.00723945	0.00723945
918	Ptp.1667.1.A1_at		putative mitotic control protein dis3; supported by cDNA: gi_15982744_gb_AY057479.1_	LG_III:9013186:9022471	estExt_fgenesh4_pg.C_LG_III0702	estExt_fgenesh4_pg.C_LG_III0702	AT2G17510	0	3853	putative mitotic control protein dis3 ; supported by cDNA: gi_15982744_gb_AY057479.1_	ribonuclease II family protein	AT2G17510.1	similar to ribonuclease II family protein [Arabidopsis thaliana] (TAIR:AT1G77680.1); similar to hypothetical protein [Homo sapiens] (GB:CAH56266.1); similar to unnamed protein product [Oryza sativa (japonica cultivar-group)] (GB:BAA85401.1); similar to PR	ribonuclease II family protein		CK092803	GO:0006355(regulation of transcription, DNA-dependent);GO:0016070(RNA metabolism)	GO:5739(mitochondrion)	GO:3723(RNA binding); GO:4540(ribonuclease activity)				Ptp.1667					IPR001900 ; Ribonuclease II							gb:CK092803 /DB_XREF=gi:38577128 /DB_XREF=G095P68.3pR /CLONE=G095P68 /TID=Ptp.1667.1 /CNT=1 /FEA=EST /TIER=ConsEnd /STK=1 /UG=Ptp.1667 /UG_TITLE=Transcribed locus, weakly similar to NP_565418.1 ribonuclease II family protein (Arabidopsis thaliana) /REP_OR	EST	8.79886	0.000906326	8.86181	0.0297334	8.93874	0	33.2773	0.0196313	0.000884898	2	3	0.00895764	0.00895764
961	Ptp.1701.1.S1_s_at		glycosyltransferase family; contains Pfam profile: PF01501 Glycosyl transferase family 8;supported by full-length cDNA: Ceres:123140.	LG_VII:10262694:10263530	gw1.VII.3310.1	gw1.VII.3310.1	AT1G19300	1.8e-120	1072	unknown protein ;supported by full-length cDNA: Ceres:123140.	glycosyl transferase family 8 protein	AT1G19300.1	similar to GATL2 (Galacturonosyltransferase-like 2), polygalacturonate 4-alpha-galacturonosyltransferase/ transferase, transferring glycosyl groups / transferase, transferring hexosyl groups [Arabidopsis thaliana] (TAIR:AT3G50760.1); similar to Glycosyl t	GATL1/GLZ1/PARVUS (Galacturonosyltransferase-like 1); polygalacturonate 4-alpha-galacturonosyltransferase/ transferase, transferring glycosyl groups / transferase, transferring hexosyl groups	Encodes a protein with putative galacturonosyltransferase activity.	CK093047	GO:0016051(carbohydrate biosynthesis)	GO:0012505(endomembrane system)	GO:0016758(transferase activity, transferring hexosyl groups);GO:0016757(transferase activity, transferring glycosyl groups)				Ptp.1701					IPR002495 ; Glycosyl transferase, family 8							gb:CK093047 /DB_XREF=gi:38577372 /DB_XREF=G105P64.3pR /CLONE=G105P64 /TID=Ptp.1701.1 /CNT=8 /FEA=EST /TIER=ConsEnd /STK=1 /UG=Ptp.1701 /UG_TITLE=Transcribed locus, moderately similar to NP_564077.1 glycosyl transferase family 8 protein (Arabidopsis thalia	EST	5.61882	0.0666348	5.57918	0.200981	7.00376	0.0922082	74.0411	2.6327	0.0533358	2	3	0.00279809	0.00279809
970	Ptp.171.1.A1_at		putative glutaredoxin; supported by full-length cDNA: Ceres:39560.	LG_XIV:14362977:14363461	eugene3.00141546	eugene3.00141546	AT2G30540	4e-42	401	putative glutaredoxin ;supported by full-length cDNA: Ceres:39560.	glutaredoxin family protein	AT2G30540.1	Identical to Monothiol glutaredoxin-S9 (AtGrxS9) (GRXS9) [Arabidopsis Thaliana] (GB:O04341); similar to glutaredoxin family protein [Arabidopsis thaliana] (TAIR:AT1G06830.1); similar to glutaredoxin 1 [Plantago major] (GB:CAH59431.1); contains InterPro do	glutaredoxin family protein		CV271228	GO:45454(cell redox homeostasis); GO:6118(electron transport)	GO:12505(endomembrane system)	GO:9055(electron carrier activity); GO:15035(protein disulfide oxidoreductase activity); GO:30508(thiol-disulfide exchange intermediate activity)									IPR002109 ; Glutaredoxin							gb:CV271228 /DB_XREF=gi:52524203 /DB_XREF=WS0154.B21_C04 /CLONE=WS0154_C04 /TID=Ptp.171.1 /CNT=10 /FEA=EST /TIER=Stack /STK=6 /UG=Ptp.171 /UG_TITLE=Transcribed locus, weakly similar to NP_180612.1 glutaredoxin family protein (Arabidopsis thaliana) /REP_OR	EST	9.93463	0.320183	9.13855	0.105954	7.82756	0.035754	59.0515	4.52813	0.115021	2	3	0.00389896	0.00389896
978	Ptp.1716.1.A1_at		RNA-dependent RNA polymerase	LG_VIII:8970333:8976418	estExt_fgenesh4_pg.C_LG_VIII1203	estExt_fgenesh4_pg.C_LG_VIII1203	AT1G14790	7.8e-267	2330	RNA-directed RNA polymerase, putative similar to RNA-directed RNA polymerase GB:CAA09697 GI:4138282 [Nicotiana tabacum]	RNA-dependent RNA polymerase, putative	AT1G14790.1	similar to RDR2 (RNA-DEPENDENT RNA POLYMERASE 2), RNA-directed RNA polymerase [Arabidopsis thaliana] (TAIR:AT4G11130.1); similar to RNA-directed RNA polymerase-like [Solanum tuberosum] (GB:AAU89756.1); similar to RNA-directed RNA polymerase [Solanum lycop	RDR1 (RNA-DEPENDENT RNA POLYMERASE 1); RNA-directed RNA polymerase/ nucleic acid binding	Encodes RNA-dependent RNA polymerase. While not required for virus-induced post-transcriptional gene silencing (PTGS), it can promote turnover of viral RNAs in infected plants. Nomenclature according to Xie, et al. (2004).	CK093179	GO:9751(response to salicylic acid stimulus); GO:9615(response to virus)	GO:0005576(extracellular)	GO:0003676(nucleic acid binding);GO:0003968(RNA-directed RNA polymerase activity);GO:0008270(zinc ion binding);GO:0008237(metallopeptidase activity)				Ptp.1716					IPR007855 ; RNA dependent RNA polymerase							gb:CK093179 /DB_XREF=gi:38577504 /DB_XREF=G110P80.3pR /CLONE=G110P80 /TID=Ptp.1716.1 /CNT=1 /FEA=EST /TIER=ConsEnd /STK=1 /UG=Ptp.1716 /UG_TITLE=Transcribed locus, weakly similar to NP_172932.1 RNA-dependent RNA polymerase, putative (Arabidopsis thaliana)	EST	8.10834	0.137751	8.74053	0.0891092	8.94506	0.0434167	39.6376	0.761067	0.0288009	2	3	0.0069627	0.0069627
984	Ptp.1721.1.S1_at		putative protein; PRE87 mRNA	LG_VIII:9718607:9722402	gw1.VIII.2.1	gw1.VIII.2.1(11)	AT1G14520	1.9e-150	1331	putative protein PRE87 mRNA, Pinus radiata, AF049069	expressed protein	AT1G14520.1	Identical to Inositol oxygenase 1 (EC 1.13.99.1) (Myo-inositol oxygenase 1) (AtMIOX1) (MIOX1) [Arabidopsis Thaliana] (GB:Q8L799;GB:Q8GXC4;GB:Q9M9R1;GB:Q9MA30); similar to MIOX2 (MYO-INOSITOL OXYGENASE 2) [Arabidopsis thaliana] (TAIR:AT2G19800.1); similar	MIOX1 (MYO-INISITOL OXYGENASE); oxidoreductase	Encodes MIOX1. Belongs to myo-inositol oxygenase gene family.	CV244342		GO:0008372(cellular_component unknown)	GO:0016491(oxidoreductase activity)				Pth.8408					IPR007828 ; Protein of unknown function DUF706							gb:CV244342 /DB_XREF=gi:52497317 /DB_XREF=WS0254.B21_G07 /CLONE=WS0254_G07 /TID=Ptp.1721.1 /CNT=36 /FEA=EST /TIER=Stack /STK=7 /UG=Ptp.1721 /UG_TITLE=Transcribed locus, moderately similar to NP_194356.2 expressed protein (Arabidopsis thaliana) /REP_ORG=P.	EST	8.3542	0.144662	6.85931	0.238536	7.02843	0.0165101	51.4854	2.68064	0.078099	2	3	0.00476324	0.00476324
991	Ptp.1727.1.A1_s_at		dynamin	LG_X:10967938:10976892	estExt_fgenesh4_pg.C_LG_X0960	estExt_fgenesh4_pg.C_LG_X0960(11)	AT1G14830	4.9e-312	2722	dynamin, putative similar to dynamin-1 SP:P21575 [Rattus norvegicus (Rat)];supported by full-length cDNA: Ceres:12880.	dynamin-like protein C (DL1C)	AT1G14830.1	Identical to Dynamin-related protein 1C (Dynamin-like protein C) (Dynamin-like protein 5) (Dynamin-like protein DLP1) (DRP1C) [Arabidopsis Thaliana] (GB:Q8LF21;GB:Q8S3C8;GB:Q9FNX6;GB:Q9LQU8;GB:Q9SE81); similar to ADL1D, GTP binding / GTPase [Arabidopsis t	ADL1C (DYNAMIN-LIKE PROTEIN 5); GTP binding / GTPase	Encodes a dynamin-like protein that is involved in mitochondrial morphogenesis and pollen development. Protein is localized as speckles in the cytoplasm, partially co-localizes with mitochondrial markers, cell plate of dividing cells, and the tip of root	CK093280	GO:266(mitochondrial fission); GO:7005(mitochondrion organization and biogenesis); GO:10152(pollen maturation)	GO:9504(cell plate)	GO:0003924(GTPase activity);GO:0005525(GTP binding)				Ptp.1727					IPR003130 ; Dynamin GTPase effector ; IPR000375 ; Dynamin central region ; IPR001401 ; Dynamin							gb:CK093280 /DB_XREF=gi:38577605 /DB_XREF=G114P10.3pR /CLONE=G114P10 /TID=Ptp.1727.1 /CNT=4 /FEA=EST /TIER=ConsEnd /STK=1 /UG=Ptp.1727 /UG_TITLE=Transcribed locus, moderately similar to NP_172936.1 dynamin-like protein C (DL1C) (Arabidopsis thaliana) /REP	EST	7.48305	0.0424702	7.86578	0.0314055	7.77596	0.0577523	39.2378	0.16023	0.00612535	2	3	0.00706546	0.00706546
1009	Ptp.1744.1.S1_at		expressed protein; supported by full-length cDNA: Ceres: 20582.	LG_X:20308305:20311428	gw1.X.3201.1,gw1.VIII.1454.1	gw1.X.3201.1,gw1.VIII.1454.1	AT1G17745			unknown protein ; supported by full-length cDNA: Ceres: 20582.	D-3-phosphoglycerate dehydrogenase / 3-PGDH	AT1G17745.1	Identical to D-3-phosphoglycerate dehydrogenase, chloroplast precursor (EC 1.1.1.95) (3-PGDH) [Arabidopsis Thaliana] (GB:O04130); similar to D-3-phosphoglycerate dehydrogenase, putative / 3-PGDH, putative [Arabidopsis thaliana] (TAIR:AT3G19480.1); similar	PGDH (3-PHOSPHOGLYCERATE DEHYDROGENASE); phosphoglycerate dehydrogenase	encodes a 3-Phosphoglycerate dehydrogenase	CK093605	GO:0006564(L-serine biosynthesis)	GO:0009507(chloroplast)	GO:0004617(phosphoglycerate dehydrogenase activity)				Ptp.1744					IPR002912 ; Amino acid-binding ACT ; IPR006140 ; D-isomer specific 2-hydroxyacid dehydrogenase, NAD binding domain ; IPR006139 ; D-isomer specific 2-hydroxyacid dehydrogenase, catalytic domain							gb:CK093605 /DB_XREF=gi:38577930 /DB_XREF=G125P62.3pR /CLONE=G125P62 /TID=Ptp.1744.1 /CNT=3 /FEA=EST /TIER=ConsEnd /STK=1 /UG=Ptp.1744 /UG_TITLE=Transcribed locus, moderately similar to XP_474138.1 OSJNBb0059K02.15 (Oryza sativa (japonica cultivar-group))	EST	8.64768	0.00438395	8.92687	0.210653	7.7767	0.00885387	48.5576	1.43965	0.0444724	2	3	0.00518719	0.00518719
1045	Ptp.1779.1.S1_at		glycosyl hydrolase family 17; similar to elicitor inducible chitinase Nt-SubE76 GI:11071974 from [Nicotiana tabacum];supported by full-length cDNA: Ceres:7119.	LG_XI:7302442:7304488	gw1.XI.2944.1	gw1.XI.2944.1	AT5G55180	1.2e-183	1616	beta-1,3-glucanase-like protein ;supported by full-length cDNA: Ceres:7119.	glycosyl hydrolase family 17 protein	AT5G55180.1	similar to hydrolase, hydrolyzing O-glycosyl compounds [Arabidopsis thaliana] (TAIR:AT4G26830.1); similar to elicitor inducible beta-1,3-glucanase NtEIG-E76 [Nicotiana tabacum] (GB:BAB17320.1); similar to beta-1,3-glucanase 2 [Ziziphus jujuba] (GB:AAZ4034	glycosyl hydrolase family 17 protein		DN484341	GO:5975(carbohydrate metabolism)	GO:12505(endomembrane system)	GO:4553(hydrolase activity, hydrolyzing O-glycosyl compounds)				Ptp.1779					IPR000490 ; Glycoside hydrolase, family 17							gb:DN484341 /DB_XREF=gi:60693641 /DB_XREF=G127P39.3pR /CLONE=G127P39 /TID=Ptp.1779.1 /CNT=15 /FEA=EST /TIER=ConsEnd /STK=1 /UG=Ptp.1779 /UG_TITLE=Transcribed locus /REP_ORG=P. tremula x P. tremuloides	EST	5.90669	0.249164	7.56742	0.0323877	6.66558	0.0760063	60.1852	2.76486	0.0689088	2	3	0.00379198	0.00379198
1051	Ptp.1787.1.S1_s_at		tubulin alpha-2/alpha-4 chain	LG_IX:4925449:4927544	gw1.IX.2621.1	gw1.IX.2621.1	AT1G04820	1.3e-249	2185	tubulin alpha-2/alpha-4 chain, putative identical to tubulin alpha-2/alpha-4 chain GB:P29510 from [Arabidopsis thaliana]; supported by cDNA: gi_15294277_gb_AF410330.1_AF410330	tubulin alpha-2/alpha-4 chain (TUA2)	AT1G04820.1	Identical to Tubulin alpha-6 chain (TUBA6) [Arabidopsis Thaliana] (GB:P29511); Identical to Tubulin alpha-2/alpha-4 chain (TUBA4) [Arabidopsis Thaliana] (GB:P29510); similar to TUA6 (tubulin alpha-6 chiain) [Arabidopsis thaliana] (TAIR:AT4G14960.2); simil	TUA4 (tubulin alpha-4 chain)	Encodes an alpha tubulin isoform that is expressed in roots, leaves and flowers.	CV225870	GO:7017(microtubule-based process)	GO:45298(tubulin)	GO:5200(structural constituent of cytoskeleton)				Pth.5596					IPR008280 ; Tubulin/FtsZ, C-terminal ; IPR003008 ; Tubulin/FtsZ, GTPase							gb:CV225870 /DB_XREF=gi:52374665 /DB_XREF=WS0162.B21_K01 /CLONE=WS0162_K01 /TID=Ptp.1787.1 /CNT=278 /FEA=EST /TIER=Stack /STK=22 /UG=Ptp.1787 /UG_TITLE=Transcribed locus, strongly similar to XP_478815.1 Tubulin alpha-1 chain (Oryza sativa (japonica cultiv	EST	13.1503	0.0527928	13.2534	0.0368539	12.8042	0.0295669	66.2026	0.221535	0.00501949	2	3	0.00329783	0.00329783
1058	Ptp.1792.1.A1_at		hypothetical protein	LG_III:11324628:11329047	grail3.0018021901	grail3.0018021901	AT4G22860	2.5e-84	759	hypothetical protein	expressed protein	AT4G22860.1	similar to unknown protein [Arabidopsis thaliana] (TAIR:AT4G11990.1); similar to conserved hypothetical protein [Medicago truncatula] (GB:ABE81485.1); contains domain FAMILY NOT NAMED (PTHR14326); contains domain gb def: F11M21.29 protein (PTHR14326:SF5)			CK092584		GO:0008372(cellular_component unknown)	GO:0005554(molecular_function unknown)				Ptp.1792												gb:CK092584 /DB_XREF=gi:38576909 /DB_XREF=G088P35.3pR /CLONE=G088P35 /TID=Ptp.1792.1 /CNT=2 /FEA=EST /TIER=ConsEnd /STK=1 /UG=Ptp.1792 /UG_TITLE=Transcribed locus /REP_ORG=P. tremula x P. tremuloides	EST	8.00653	0.0853767	7.71086	0.0907105	7.37676	0.042017	34.4655	0.397112	0.017283	2	3	0.00851741	0.00851741
1071	Ptp.1803.1.A1_at		unknown protein	LG_II:16910478:16912196	gw1.II.499.1,gw1.XIV.2133.1	gw1.II.499.1,gw1.XIV.2133.1	AT1G64260			unknown protein	Mutator-like transposase family	AT1G64260.1	similar to SWIM zinc finger family protein [Arabidopsis thaliana] (TAIR:AT1G64255.1); similar to zinc finger protein-related [Arabidopsis thaliana] (TAIR:AT1G49920.1); similar to MuDR family transposase, putative [Medicago truncatula] (GB:ABE90055.1); con	zinc finger protein-related		CK092809		GO:0008372(cellular_component unknown)					Ptp.1803					IPR000270 ; Octicosapeptide/Phox/Bem1p ; IPR004332 ; Plant MuDR transposase ; IPR007527 ; SWIM Zn-finger		scop ; a.3.1.monodomain cytochrome c ; All alpha proteins; Cytochrome c; Cytochrome c; monodomain cytochrome c ; 0.509999990463257					gb:CK092809 /DB_XREF=gi:38577134 /DB_XREF=G095P89.3pR /CLONE=G095P89 /TID=Ptp.1803.1 /CNT=1 /FEA=EST /TIER=ConsEnd /STK=1 /UG=Ptp.1803 /UG_TITLE=Transcribed locus /REP_ORG=P. tremula x P. tremuloides	EST	8.15299	0.0194597	8.07847	0.0667222	7.80249	0.0194604	39.2711	0.136381	0.00520923	2	3	0.00705681	0.00705681
1074	Ptp.1806.1.S1_s_at		expansin	LG_VI:5753211:5755014	grail3.0023018201	grail3.0023018201(11)	AT2G37640	1.2e-130	1161	putative expansin	expansin, putative (EXP3)	AT2G37640.1	Identical to Expansin-A3 precursor (AtEXPA3) (Alpha-expansin-3) (At-EXP3) (AtEx3) (Ath-ExpAlpha-1.9) (EXPA3) [Arabidopsis Thaliana] (GB:O80932); similar to ATEXPA4 (ARABIDOPSIS THALIANA EXPANSIN A4) [Arabidopsis thaliana] (TAIR:AT2G39700.1); similar to AT	ATEXPA3 (ARABIDOPSIS THALIANA EXPANSIN A3)	member of Alpha-Expansin Gene Family. Naming convention from the Expansin Working Group (Kende et al, 2004. Plant Mol Bio). Involved in the formation of nematode-induced syncytia in roots of Arabidopsis thaliana.	CN523732	GO:0009826(unidimensional cell growth);GO:0009828(cell wall loosening (sensu Magnoliophyta));GO:0009831(cell wall modification during cell expansion (sensu Magnoliophyta))	GO:0005576(extracellular);GO:0012505(endomembrane system)	GO:0005554(molecular_function unknown)									IPR007117 ; Pollen allergen/expansin, C-terminal							gb:CN523732 /DB_XREF=gi:46842101 /DB_XREF=GQ015M10.T3_E03 /CLONE=GQ015M10_E03 /TID=Ptp.1806.1 /CNT=7 /FEA=EST /TIER=ConsEnd /STK=0 /UG=Ptp.1806 /UG_TITLE=Transcribed locus, moderately similar to NP_181500.1 expansin, putative (EXP4) (Arabidopsis thaliana)	EST	9.43212	0.0464094	9.51528	0.0978973	8.76876	0.0442373	73.3313	0.669498	0.0136947	2	3	0.002838	0.002838
1085	Ptp.1818.1.A1_at		integral membrane protein	LG_I:13450762:13458790	estExt_Genewise1_v1.C_LG_I0256	estExt_Genewise1_v1.C_LG_I0256	AT1G79820	1.3e-208	1831	integral membrane protein, putative similar to integral membrane protein GI:1209755 from [Beta vulgaris]	hexose transporter, putative	AT1G79820.1	Identical to Probable plastidic glucose transporter 3 [Arabidopsis Thaliana] (GB:Q2V4B9;GB:Q7X7U4;GB:Q8RXX6;GB:Q9CA87;GB:Q9M9Z8); similar to hexose transporter, putative [Arabidopsis thaliana] (TAIR:AT1G67300.1); similar to sugar transporter [Citrus unshi	SGB1; carbohydrate transporter/ sugar porter		BU869974	GO:8643(carbohydrate transport); GO:6810(transport)	GO:16021(integral to membrane); GO:16020(membrane)	GO:15144(carbohydrate transporter activity); GO:5351(sugar porter activity)				Pth.11064					IPR005828 ; General substrate transporter						NP_176898.1 ; span:52-71,91-113,125-147,151-168,180-202,207-229,293-315,330-349,356-375,390-412,425-447,451-470 ; numtm:12 ; NP_849855.2 ; span:52-71,91-113,125-147,151-168,180-202,207-229,293-315,330-349,356-376,391-413,426-448,452-471 ; numtm:12	gb:BU869974 /DB_XREF=gi:24061071 /DB_XREF=Q006G01 /TID=Ptp.1818.1 /CNT=3 /FEA=EST /TIER=ConsEnd /STK=0 /UG=Ptp.1818 /UG_TITLE=Transcribed locus, weakly similar to NP_176898.1 hexose transporter, putative (Arabidopsis thaliana) /REP_ORG=P. trichocarpa	EST	6.93395	0.0935673	7.48635	0.0341325	7.20237	0.0354644	40.961	0.305231	0.0111776	2	3	0.00663974	0.00663974
1090	Ptp.1822.1.A1_at		putative protein phosphatase; similar to protein phosphatase-2C GB:AAC36697 from [Mesembryanthemum crystallinum]; supported by cDNA: gi_15292894_gb_AY050881.1_	LG_X:12185287:12189103	gw1.X.117.1,grail3.0010051702	gw1.X.117.1,grail3.0010051702	AT1G68410			putative protein phosphatase similar to protein phosphatase-2C GB:AAC36697 from [Mesembryanthemum crystallinum]; supported by cDNA: gi_15292894_gb_AY050881.1_	protein phosphatase 2C-related / PP2C-related	AT1G68410.1	similar to protein phosphatase 2C-related / PP2C-related [Arabidopsis thaliana] (TAIR:AT1G09160.1); similar to Protein phosphatase 2C-like [Medicago truncatula] (GB:ABE85667.1); contains InterPro domain Protein phosphatase 2C-like; (InterPro:IPR001932)	protein phosphatase 2C-related / PP2C-related		CK093118	GO:4(biological process unknown)	GO:8372(cellular component unknown)	GO:3824(catalytic activity); GO:15071(protein phosphatase type 2C activity)				Ptp.1822					IPR001932 ; Protein phosphatase 2C-like							gb:CK093118 /DB_XREF=gi:38577443 /DB_XREF=G108P48.3pR /CLONE=G108P48 /TID=Ptp.1822.1 /CNT=1 /FEA=EST /TIER=ConsEnd /STK=1 /UG=Ptp.1822 /UG_TITLE=Transcribed locus, moderately similar to NP_918669.1 OSJNBa0054L14.21 (Oryza sativa (japonica cultivar-group))	EST	5.00659	0.0367028	5.60179	0.0398052	4.35854	0.0130807	747.712	1.54659	0.00310265	2	3	8.95839e-05	8.95839e-05
1117	Ptp.1843.2.S1_at		UDP-glucose dehydrogenase	LG_XVII:5555869:5558457	estExt_fgenesh4_pm.C_LG_XVII0156	estExt_fgenesh4_pm.C_LG_XVII0156	AT3G29360	8.1e-259	2264	UDP-glucose dehydrogenase, putative UDP-glucose 6-dehydrogenase (UDPGDH) GB:Q96558 from [Glycine max];supported by full-length cDNA: Ceres:9930.	UDP-glucose 6-dehydrogenase, putative	AT3G29360.1	similar to ATUGD1/UGD1 (UDP-glucose dehydrogenase 1), UDP-glucose 6-dehydrogenase [Arabidopsis thaliana] (TAIR:AT1G26570.1); similar to UDP-glucose 6-dehydrogenase, putative [Arabidopsis thaliana] (TAIR:AT5G39320.1); similar to UDP-glucose 6-dehydrogenase	UDP-glucose 6-dehydrogenase, putative		CK093338	GO:0006206(pyrimidine base metabolism);GO:0006118(electron transport)	GO:0012505(endomembrane system)	GO:0008677(2-dehydropantoate 2-reductase activity);GO:0003979(UDP-glucose 6-dehydrogenase activity)				Ptp.1843					IPR001732 ; UDP-glucose/GDP-mannose dehydrogenase							gb:CK093338 /DB_XREF=gi:38577663 /DB_XREF=G116P04.3pR /CLONE=G116P04 /TID=Ptp.1843.2 /CNT=1 /FEA=EST /TIER=ConsEnd /STK=0 /UG=Ptp.1843 /UG_TITLE=Transcribed locus /REP_ORG=P. tremula x P. tremuloides	EST	3.87585	0.0537273	3.75329	0	3.61041	0.00519232	36.3454	0.0705969	0.00291358	2	3	0.00789073	0.00789073
1135	Ptp.1854.1.S1_s_at		putative protein; proline-rich protein APG	scaffold_134:668436:670561	gw1.134.201.1	gw1.134.201.1(9)	AT5G03610	9.5e-122	1083	putative protein proline-rich protein APG, Arabidopsis thaliana, PIR:S21961; supported by full-length cDNA: Ceres: 13022.	GDSL-motif lipase/hydrolase family protein	AT5G03610.1	similar to GDSL-motif lipase/hydrolase family protein [Arabidopsis thaliana] (TAIR:AT3G09930.1); similar to GDSL-lipase -like [Oryza sativa (japonica cultivar-group)] (GB:BAD46208.1); similar to Os09g0567800 [Oryza sativa (japonica cultivar-group)] (GB:NP	GDSL-motif lipase/hydrolase family protein		CK093573	GO:6629(lipid metabolism)	GO:12505(endomembrane system)	GO:16789(carboxylic ester hydrolase activity); GO:16788(hydrolase activity, acting on ester bonds)				Ptp.1854					IPR001087 ; Lipolytic enzyme, G-D-S-L						NP_195981.1 ; span:7-29 ; numtm:1	gb:CK093573 /DB_XREF=gi:38577898 /DB_XREF=G124P69.3pR /CLONE=G124P69 /TID=Ptp.1854.1 /CNT=8 /FEA=EST /TIER=ConsEnd /STK=1 /UG=Ptp.1854 /UG_TITLE=Transcribed locus, weakly similar to NP_195981.1 GDSL-motif lipasehydrolase family protein (Arabidopsis thalia	EST	8.45046	0.0974273	9.08454	0.0762413	8.81874	0.00882319	39.5468	0.405557	0.0153827	2	3	0.00698582	0.00698582
1153	Ptp.1865.1.A1_at		putative transport protein SEC61 beta-subunit; supported by cDNA: gi_13878102_gb_AF370314.1_AF370314	scaffold_40:190155:191493	estExt_Genewise1_v1.C_400048	estExt_Genewise1_v1.C_400048(11)	AT2G45070	2.9e-18	196	putative transport protein SEC61 beta-subunit ; supported by cDNA: gi_13878102_gb_AF370314.1_AF370314	sec61beta family protein	AT2G45070.1	Identical to Protein transport protein Sec61 subunit beta [Arabidopsis Thaliana] (GB:P38389); similar to sec61beta family protein [Arabidopsis thaliana] (TAIR:AT3G60540.2); similar to Sec61beta [Medicago truncatula] (GB:ABE79095.1); contains InterPro doma	SEC61 BETA (suppressors of secretion-defective 61 Beta); protein transporter	Sec61 Beta Subunit	CV282658	GO:0015031(protein transport)	GO:0005739(mitochondrion)	GO:0008565(protein transporter activity)									IPR005609 ; Sec61beta						NP_182033.1 ; span:25-44,59-81 ; numtm:2 ; CAA81412.1 ; span:25-44,59-81 ; numtm:2	gb:CV282658 /DB_XREF=gi:52535633 /DB_XREF=WS0185.B21_D23 /CLONE=WS0185_D23 /TID=Ptp.1865.1 /CNT=18 /FEA=EST /TIER=Stack /STK=6 /UG=Ptp.1865 /UG_TITLE=Transcribed locus /REP_ORG=P. trichocarpa x P. deltoides	EST	7.98694	0.183307	8.13838	0.0270954	9.0326	0.00952519	55.6547	1.27733	0.0344264	2	3	0.00425167	0.00425167
1172	Ptp.1886.1.S1_at		putative DNA-binding protein; similar to unknown protein GB:AAF02164 [Arabidopsis thaliana]	LG_IV:14588171:14590689	eugene3.00041191	eugene3.00041191(11)	AT4G34530	1.1e-27	272	putative DNA-binding protein similar to unknown protein GB:AAF02164 [Arabidopsis thaliana], putative protein GB:CAA18832 [Arabidopsis thaliana]; Pfam HMM hit: helix-loop-helix DNA-binding domain	basic helix-loop-helix (bHLH) family protein	AT4G34530.1	similar to basic helix-loop-helix (bHLH) family protein [Arabidopsis thaliana] (TAIR:AT1G68920.2); similar to Helix-loop-helix DNA-binding [Medicago truncatula] (GB:ABE85937.1); contains InterPro domain Helix-loop-helix DNA-binding; (InterPro:IPR011598);	basic helix-loop-helix (bHLH) family protein		CK319437	GO:45449(regulation of transcription)	GO:5634(nucleus)	GO:3677(DNA binding); GO:3700(transcription factor activity)									IPR001092 ; Basic helix-loop-helix dimerization domain bHLH							gb:CK319437 /DB_XREF=gi:47107860 /DB_XREF=X9P10g05 /TID=Ptp.1886.1 /CNT=15 /FEA=EST /TIER=Stack /STK=7 /UG=Ptp.1886 /UG_TITLE=Transcribed locus, weakly similar to NP_195179.2 basic helix-loop-helix (bHLH) family protein (Arabidopsis thaliana) /REP_ORG=P.	EST	11.8088	0.0315164	10.8266	0.0620658	10.3203	0.0453898	497.645	2.29105	0.00690568	2	3	0.000164739	0.000164739
1178	Ptp.1895.1.S1_at		tubulin alpha-2/alpha-4 chain	LG_II:8298968:8301040	estExt_fgenesh4_pg.C_LG_II1020	estExt_fgenesh4_pg.C_LG_II1020	AT1G04820	1.9e-250	2192	tubulin alpha-2/alpha-4 chain, putative identical to tubulin alpha-2/alpha-4 chain GB:P29510 from [Arabidopsis thaliana]; supported by cDNA: gi_15294277_gb_AF410330.1_AF410330	tubulin alpha-2/alpha-4 chain (TUA2)	AT1G04820.1	Identical to Tubulin alpha-6 chain (TUBA6) [Arabidopsis Thaliana] (GB:P29511); Identical to Tubulin alpha-2/alpha-4 chain (TUBA4) [Arabidopsis Thaliana] (GB:P29510); similar to TUA6 (tubulin alpha-6 chiain) [Arabidopsis thaliana] (TAIR:AT4G14960.2); simil	TUA4 (tubulin alpha-4 chain)	Encodes an alpha tubulin isoform that is expressed in roots, leaves and flowers.	AY229881	GO:7017(microtubule-based process)	GO:45298(tubulin)	GO:5200(structural constituent of cytoskeleton)		alpha-tubulin 1			GI:29124983				IPR008280 ; Tubulin/FtsZ, C-terminal ; IPR003008 ; Tubulin/FtsZ, GTPase							gb:AY229881.1 /DB_XREF=gi:29124982 /TID=Ptp.1895.1 /CNT=171 /FEA=FLmRNA /TIER=FL+Stack /STK=43 /UG=Ptp.1895 /UG_TITLE=Transcribed locus, strongly similar to XP_478815.1 Tubulin alpha-1 chain (Oryza sativa (japonica cultivar-group)) /DEF=Populus tremuloide		8.72023	0.0909664	9.71596	0.0838156	9.30399	0.15514	38.152	1.00132	0.0393682	2	3	0.00735764	0.00735764
1185	Ptp.1903.1.S1_x_at		cyclophilin (CYP2); Same as GB: AF020434;supported by full-length cDNA: Ceres:35643.	LG_IV:15507160:15508036	estExt_fgenesh4_kg.C_LG_IV0063	estExt_fgenesh4_kg.C_LG_IV0063(10)	AT2G21130	9.2e-79	715	cyclophilin (CYP2) Same as GB: AF020434;supported by full-length cDNA: Ceres:35643.	peptidyl-prolyl cis-trans isomerase / cyclophilin (CYP2) / rotamase	AT2G21130.1	Identical to Peptidyl-prolyl cis-trans isomerase CYP19-2 (EC 5.2.1.8) (PPIase CYP19-2) (Rotamase cyclophilin-6) (Cyclophilin of 19 kDa 2) (Cyclophilin-2) (CYP19-2) [Arabidopsis Thaliana] (GB:Q9SKQ0;GB:O22516); similar to ROC1 (rotamase CyP 1), peptidyl-pr	peptidyl-prolyl cis-trans isomerase / cyclophilin (CYP2) / rotamase		CV233903	GO:6457(protein folding)	GO:8372(cellular component unknown)	GO:3755(peptidyl-prolyl cis-trans isomerase activity)				Pth.10111					IPR002130 ; Peptidyl-prolyl cis-trans isomerase, cyclophilin type							gb:CV233903 /DB_XREF=gi:52390930 /DB_XREF=WS01212.B21_N14 /CLONE=WS01212_N14 /TID=Ptp.1903.1 /CNT=352 /FEA=mRNA /TIER=Stack /STK=105 /UG=Ptp.1903 /UG_TITLE=Transcribed locus, strongly similar to NP_179709.1 peptidyl-prolyl cis-trans isomerase cyclophilin	EST	12.372	0.120508	13.1396	0.034934	12.9545	0.0284468	58.1625	0.641798	0.0165519	2	3	0.00398644	0.00398644
1196	Ptp.1912.1.A1_s_at		unknown protein	LG_V:16515542:16520388	estExt_Genewise1_v1.C_LG_V1688	estExt_Genewise1_v1.C_LG_V1688(11)	AT1G47900	1.6e-153	1353	unknown protein	expressed protein	AT1G47900.1	similar to unknown protein [Arabidopsis thaliana] (TAIR:AT1G19835.1); similar to Putative myosin-like protein [Oryza sativa (japonica cultivar-group)] (GB:AAL77142.1); similar to Os03g0246500 [Oryza sativa (japonica cultivar-group)] (GB:NP_001049544.1); c			CK092334	GO:4(biological process unknown)	GO:8372(cellular component unknown)	GO:5554(molecular function unknown)				Ptp.1912					IPR008587 ; Plant protein of unknown function DUF869							gb:CK092334 /DB_XREF=gi:38576659 /DB_XREF=G079P19.3pR /CLONE=G079P19 /TID=Ptp.1912.1 /CNT=6 /FEA=EST /TIER=ConsEnd /STK=1 /UG=Ptp.1912 /UG_TITLE=Transcribed locus /REP_ORG=P. tremula x P. tremuloides	EST	7.64591	0.244281	8.54069	0.0971306	7.21132	0.0924395	35.5004	1.8378	0.0776525	2	3	0.00816258	0.00816258
1222	Ptp.1939.1.S1_at		gibberellin 20-oxidase (emb|CAA58294.1)	LG_XV:9737272:9739354	estExt_fgenesh4_pg.C_LG_XV1053	estExt_fgenesh4_pg.C_LG_XV1053	AT5G51810	1.6e-150	1331	gibberellin 20-oxidase (emb|CAA58294.1)	gibberellin 20-oxidase, putative	AT5G51810.1	Identical to Gibberellin 20 oxidase 2 (EC 1.14.11.-) (Gibberellin C-20 oxidase 2) (GA 20-oxidase 2) (20ox2) [Arabidopsis Thaliana] (GB:Q39111); similar to GA5 (GA REQUIRING 5), gibberellin 20-oxidase/ gibberellin 3-beta-dioxygenase [Arabidopsis thaliana]	ATGA20OX2/GA20OX2 (Gibberellin 20 oxidase 2); gibberellin 20-oxidase	Encodes gibberellin 20-oxidase. Involved in gibberellin biosynthesis. Up-regulated by far red light in elongating petioles. Not regulated by a circadian clock.	AY479975	GO:9686(gibberellic acid biosynthesis); GO:9739(response to gibberellic acid stimulus); GO:9639(response to red or far red light)		GO:45544(gibberellin 20-oxidase activity)	KEGG pathway: Diterpenoid biosynthesis 00904	gibberellin 20-oxidase			GI:40233167				IPR005123 ; 2OG-Fe(II) oxygenase superfamily			ec ; ACC1_ARATH ; (Q06588) 1-aminocyclopropane-1-carboxylate oxidase (EC 1.14.17.4) (ACC oxidase) (Ethylene-forming enzyme) (EFE) ; 1.0E-81				gb:AY479975.1 /DB_XREF=gi:40233166 /TID=Ptp.1939.1 /CNT=16 /FEA=FLmRNA /TIER=FL /STK=0 /UG=Ptp.1939 /UG_TITLE=Gibberellin 20-oxidase /DEF=Populus tomentosa gibberellin 20-oxidase mRNA, complete cds. /FL=gb:AB089675.1 gb:AB090238.1 gb:AB090240.1 gb:AY47997		7.43307	0.60021	10.6757	0.337703	7.61231	0.0681771	41.6143	13.2872	0.478943	2	3	0.00648942	0.00648942
1225	Ptp.1941.1.A1_at		subtilisin-like serine protease; contains similarity to subtilisin-like protease AIR3 GI:4218991 from [Arabidopsis thaliana]	LG_I:34187345:34190821	gw1.I.5749.1	gw1.I.5749.1	AT4G21640	8.5e-140	1236	subtilisin-like serine protease contains similarity to subtilisin-like protease AIR3 GI:4218991 from [Arabidopsis thaliana]	subtilase family protein	AT4G21640.1	similar to subtilase family protein [Arabidopsis thaliana] (TAIR:AT4G10520.1); similar to subtilase family protein [Arabidopsis thaliana] (TAIR:AT4G21630.1); similar to subtilase family protein [Arabidopsis thaliana] (TAIR:AT4G21650.1); similar to Proteas	subtilase family protein		CV231537	GO:0006508(proteolysis and peptidolysis)	GO:0012505(endomembrane system)	GO:0004289(subtilase activity);GO:0008233(peptidase activity);GO:0004291(subtilisin activity)				Pth.13324					IPR010259 ; Subtilisin, N-terminal ; IPR003137 ; Protease-associated PA ; IPR000209 ; Peptidase S8 and S53, subtilisin, kexin, sedolisin						NP_567362.1 ; span:7-26 ; numtm:1	gb:CV231537 /DB_XREF=gi:52386147 /DB_XREF=WS0194.B21_N08 /CLONE=WS0194_N08 /TID=Ptp.1941.1 /CNT=8 /FEA=EST /TIER=ConsEnd /STK=2 /UG=Ptp.1941 /UG_TITLE=Transcribed locus /REP_ORG=P. trichocarpa	EST	7.26755	0.0706074	7.51529	0.00233696	6.96165	0.0268597	80.7829	0.307638	0.00571231	2	3	0.00246135	0.00246135
1231	Ptp.1944.1.S1_s_at		putative 1-aminocyclopropane-1-carboxylate oxidase; Similar to Arabidopsis 2A6 (gb|X83096). EST gb|T76913 comes from this gene; supported by cDNA: gi_15292974_gb_AY050921.1_	LG_II:20772852:20775038	eugene3.00002206	eugene3.00002206	AT1G06620	2.5e-90	812	putative 1-aminocyclopropane-1-carboxylate oxidase Similar to Arabidopsis 2A6 (gb|X83096). EST gb|T76913 comes from this gene; supported by cDNA: gi_15292974_gb_AY050921.1_	2-oxoglutarate-dependent dioxygenase, putative	AT1G06620.1	similar to 2-oxoglutarate-dependent dioxygenase, putative [Arabidopsis thaliana] (TAIR:AT3G61400.1); similar to unknown [Prunus armeniaca] (GB:AAD38147.1); contains InterPro domain 2OG-Fe(II) oxygenase; (InterPro:IPR005123)	2-oxoglutarate-dependent dioxygenase, putative	encodes a protein whose sequence is similar to a 2-oxoglutarate-dependent dioxygenase	BU815410	GO:4(biological process unknown)	GO:8372(cellular component unknown)	GO:0016706(oxidoreductase activity, acting on paired donors, with incorporation or reduction of molecular oxygen, 2-oxoglutarate as one donor, and incorporation of one atom each of oxygen into both donors)				Ptp.1944					IPR005123 ; 2OG-Fe(II) oxygenase superfamily			ec ; ACC1_ARATH ; (Q06588) 1-aminocyclopropane-1-carboxylate oxidase (EC 1.14.17.4) (ACC oxidase) (Ethylene-forming enzyme) (EFE) ; 2.0E-92				gb:BU815410 /DB_XREF=gi:23974255 /DB_XREF=N041C09 /TID=Ptp.1944.1 /CNT=38 /FEA=EST /TIER=ConsEnd /STK=0 /UG=Ptp.1944 /UG_TITLE=Transcribed locus, weakly similar to NP_200762.1 oxidoreductase, 2OG-Fe(II) oxygenase family protein (Arabidopsis thaliana) /REP	EST	9.58798	0.180139	9.80037	0.0994983	10.7593	0.0188103	54.7138	1.55766	0.0427038	2	3	0.00435886	0.00435886
1237	Ptp.1954.1.S1_at		succinyl-CoA synthetase	LG_V:2507719:2513556	estExt_fgenesh4_pm.C_LG_V0127	estExt_fgenesh4_pm.C_LG_V0127(11)	AT5G23250	3.9e-150	1328	succinyl-CoA synthetase, alpha subunit ;supported by full-length cDNA: Ceres:39462.	succinyl-CoA ligase (GDP-forming) alpha-chain, mitochondrial, putative / succinyl-CoA synthetase, alpha chain, putative / SCS-alpha, putative	AT5G23250.1	Identical to Succinyl-CoA ligase [GDP-forming] subunit alpha-2, mitochondrial precursor (EC 6.2.1.4) (Succinyl-CoA synthetase subunit alpha-2) (SCS- alpha-2) [Arabidopsis Thaliana] (GB:Q8LAD2;GB:O82661;GB:P53586;GB:Q9FMX5); similar to succinyl-CoA ligase	succinyl-CoA ligase (GDP-forming) alpha-chain, mitochondrial, putative / succinyl-CoA synthetase, alpha chain, putative / SCS-alpha, putative		CV274512	GO:8152(metabolism)	GO:5739(mitochondrion)	GO:3824(catalytic activity); GO:4776(succinate-CoA ligase (GDP-forming) activity)	KEGG pathway: Citrate cycle (TCA cycle) 00020; KEGG pathway: Propanoate metabolism 00640								IPR003781 ; CoA-binding domain ; IPR005811 ; ATP-citrate lyase/succinyl-CoA ligase							gb:CV274512 /DB_XREF=gi:52527487 /DB_XREF=WS0173.B21_I04 /CLONE=WS0173_I04 /TID=Ptp.1954.1 /CNT=29 /FEA=EST /TIER=ConsEnd /STK=2 /UG=Ptp.1954 /UG_TITLE=Transcribed locus, moderately similar to NP_196447.1 succinyl-CoA ligase (GDP-forming) alpha-chain, mit	EST	9.26686	0.0349232	9.54889	0.0133407	9.52759	0.0423579	46.3598	0.0986474	0.0031918	2	3	0.00554856	0.00554856
1241	Ptp.1958.1.S1_at		expressed protein; supported by full-length cDNA: Ceres:1697.	LG_X:14890764:14893168	estExt_Genewise1_v1.C_LG_X0924,estExt_fgenesh4_pm.C_LG_VIII0375	estExt_Genewise1_v1.C_LG_X0924,estExt_fgenesh4_pm.C_LG_VIII0375	AT2G03350			unknown protein ;supported by full-length cDNA: Ceres:1697.	expressed protein	AT2G03350.1	similar to unknown protein [Arabidopsis thaliana] (TAIR:AT3G08890.2); similar to cp protein, putative [Oryza sativa (japonica cultivar-group)] (GB:ABF94591.1); contains InterPro domain Protein of unknown function DUF538; (InterPro:IPR007493)			CK087977	GO:4(biological process unknown)	GO:8372(cellular component unknown)	GO:5554(molecular function unknown)				Ptp.1958					IPR007493 ; Protein of unknown function DUF538							gb:CK087977 /DB_XREF=gi:38572302 /DB_XREF=A028P33.3pR /CLONE=A028P33 /TID=Ptp.1958.1 /CNT=6 /FEA=EST /TIER=ConsEnd /STK=2 /UG=Ptp.1958 /UG_TITLE=Transcribed locus, weakly similar to NP_198523.1 expressed protein (Arabidopsis thaliana) /REP_ORG=P. tremula	EST	9.09389	0.0452212	8.67648	0.13037	8.0304	0.111249	54.8304	1.14843	0.0314177	2	3	0.00434533	0.00434533
1242	Ptp.1958.1.S1_s_at		expressed protein; supported by full-length cDNA: Ceres:1697.	LG_X:14890764:14893168	estExt_Genewise1_v1.C_LG_X0924	estExt_Genewise1_v1.C_LG_X0924(11)	AT2G03350	1.3e-77	705	unknown protein ;supported by full-length cDNA: Ceres:1697.	expressed protein	AT2G03350.1	similar to unknown protein [Arabidopsis thaliana] (TAIR:AT3G08890.2); similar to cp protein, putative [Oryza sativa (japonica cultivar-group)] (GB:ABF94591.1); contains InterPro domain Protein of unknown function DUF538; (InterPro:IPR007493)			CK087977	GO:4(biological process unknown)	GO:8372(cellular component unknown)	GO:5554(molecular function unknown)				Ptp.1958					IPR007493 ; Protein of unknown function DUF538							gb:CK087977 /DB_XREF=gi:38572302 /DB_XREF=A028P33.3pR /CLONE=A028P33 /TID=Ptp.1958.1 /CNT=6 /FEA=EST /TIER=ConsEnd /STK=2 /UG=Ptp.1958 /UG_TITLE=Transcribed locus, weakly similar to NP_198523.1 expressed protein (Arabidopsis thaliana) /REP_ORG=P. tremula	EST	9.00894	0.0326972	8.5691	0.0811148	8.05373	0.0658185	114.474	0.914323	0.0119808	2	3	0.00147095	0.00147095
1243	Ptp.1959.1.S1_s_at		putative aspartic proteinase; similar to GB:AAC49730;supported by full-length cDNA: Ceres:8972.	LG_XI:505015:509321	estExt_fgenesh4_pm.C_LG_XI0016	estExt_fgenesh4_pm.C_LG_XI0016(11)	AT1G11910	1.5e-209	1839	putative aspartic proteinase similar to GB:AAC49730;supported by full-length cDNA: Ceres:8972.	aspartyl protease family protein	AT1G11910.1	similar to pepsin A [Arabidopsis thaliana] (TAIR:AT1G62290.2); similar to aspartyl protease family protein [Arabidopsis thaliana] (TAIR:AT4G04460.1); similar to aspartic protease (GB:AAB03108.1); similar to Aspartic proteinase precursor (GB:O04057); simil	aspartyl protease family protein		BU826554	GO:6629(lipid metabolism); GO:6508(proteolysis)	GO:12505(endomembrane system)	GO:4190(aspartic-type endopeptidase activity); GO:4194(pepsin A activity)				Ptp.1959					IPR001461 ; Peptidase A1, pepsin ; IPR007856 ; Saposin-like type B, 1 ; IPR008138 ; Saposin-like type B, 2						NP_172655.1 ; span:7-24 ; numtm:1	gb:BU826554 /DB_XREF=gi:23999279 /DB_XREF=UK122TA03 /TID=Ptp.1959.1 /CNT=26 /FEA=EST /TIER=ConsEnd /STK=0 /UG=Ptp.1959 /UG_TITLE=Transcribed locus, moderately similar to NP_172655.1 aspartyl protease family protein (Arabidopsis thaliana) /REP_ORG=P. tremu	EST	6.76089	0.22955	7.99479	0.0170654	7.81699	0.0181198	50.0713	1.77962	0.0533126	2	3	0.00496049	0.00496049
1256	Ptp.1970.1.S1_s_at		polygalacturonase	LG_II:12423642:12425639	grail3.0039009101	grail3.0039009101(10)	AT3G61490	2.2e-211	1855	putative protein polygalacturonase - Zea mays, EMBL:ZMPGAL3	glycoside hydrolase family 28 protein / polygalacturonase (pectinase) family protein	AT3G61490.1	similar to glycoside hydrolase family 28 protein / polygalacturonase (pectinase) family protein [Arabidopsis thaliana] (TAIR:AT4G23500.1); similar to Glycoside hydrolase, family 28 [Medicago truncatula] (GB:ABE85309.1); similar to Peptidase S26A, signal p	glycoside hydrolase family 28 protein / polygalacturonase (pectinase) family protein		CV230945	GO:5975(carbohydrate metabolism)	GO:12505(endomembrane system)	GO:4650(polygalacturonase activity)				Pth.15136					IPR000743 ; Glycoside hydrolase, family 28							gb:CV230945 /DB_XREF=gi:52384955 /DB_XREF=WS0193.B21_B07 /CLONE=WS0193_B07 /TID=Ptp.1970.1 /CNT=58 /FEA=EST /TIER=Stack /STK=17 /UG=Ptp.1970 /UG_TITLE=Transcribed locus, weakly similar to NP_567126.1 glycoside hydrolase family 28 protein polygalacturonase	EST	6.89107	0.0724541	7.95598	0.231792	6.8399	0.00229751	40.3897	1.58819	0.0589825	2	3	0.00677604	0.00677604
1286	Ptp.1995.1.S1_s_at		ERD15 protein; identical to GB D30719	LG_VI:2903152:2904818	estExt_fgenesh4_kg.C_LG_VI0014	estExt_fgenesh4_kg.C_LG_VI0014(11)	AT2G41430	1.3e-35	343	ERD15 protein identical to GB D30719; supported by full-length cDNA: Ceres: 31388.	dehydration-induced protein (ERD15)	AT2G41430.1	similar to unknown protein [Arabidopsis thaliana] (TAIR:AT4G14270.2); similar to dehydration-induced protein ERD15 [Lycopersicon esculentum] (GB:AAF75749.1)	ERD15 (EARLY RESPONSIVE TO DEHYDRATION 15)	Encodes hydrophilic protein lacking Cys residues that is expressed in response to drought stress, light stress and treatment with plant-growth-promoting rhizobacteria (Paenibacillus polymyxa), possibly revealing a connection between responses to biotic an	CV233784	GO:9617(response to bacteria); GO:9644(response to high light intensity); GO:9414(response to water deprivation)	GO:5737(cytoplasm)	GO:5515(protein binding)				Pth.14426												gb:CV233784 /DB_XREF=gi:52390690 /DB_XREF=WS01212.B21_F22 /CLONE=WS01212_F22 /TID=Ptp.1995.1 /CNT=43 /FEA=EST /TIER=Stack /STK=11 /UG=Ptp.1995 /UG_TITLE=Transcribed locus, moderately similar to NP_181674.1 dehydration-induced protein (ERD15) (Arabidopsis	EST	10.6891	0.392779	10.9462	0.0131451	12.4257	0.00511966	34.1176	3.51353	0.154474	2	3	0.0086425	0.0086425
1365	Ptp.2059.1.S1_at		putative protein; glycine-rich protein GRP22	LG_XIII:1655706:1658148	eugene3.00130237	eugene3.00130237	AT3G06130	1.6e-23	235	putative protein glycine-rich protein GRP22, rape, PIR:S31415	heavy-metal-associated domain-containing protein	AT3G06130.1	similar to heavy-metal-associated domain-containing protein [Arabidopsis thaliana] (TAIR:AT5G19090.1); similar to hypothetical protein [Trifolium pratense] (GB:BAE71268.1); contains InterPro domain Heavy metal transport/detoxification protein; (InterPro:I	heavy-metal-associated domain-containing protein		CK087953	GO:30001(metal ion transport)	GO:8372(cellular component unknown)	GO:46872(metal ion binding)				Ptp.2059					IPR006121 ; Heavy metal transport/detoxification protein							gb:CK087953 /DB_XREF=gi:38572278 /DB_XREF=A027P54.3pR /CLONE=A027P54 /TID=Ptp.2059.1 /CNT=4 /FEA=EST /TIER=ConsEnd /STK=2 /UG=Ptp.2059 /UG_TITLE=Transcribed locus, weakly similar to NP_566273.1 heavy-metal-associated domain-containing protein (Arabidopsis	EST	10.5889	0.191759	10.4486	0.00691411	9.54915	0.0618412	46.9882	1.27318	0.0406436	2	3	0.00544104	0.00544104
1387	Ptp.2079.1.A1_at		hypothetical protein	LG_I:8629696:8633254	grail3.0008058401	grail3.0008058401	AT4G22850	5.6e-92	827	hypothetical protein	expressed protein	AT4G22850.1	similar to unknown protein [Arabidopsis thaliana] (TAIR:AT4G12000.1); similar to At1g12450-related [Medicago truncatula] (GB:ABE81486.1); contains domain UNCHARACTERIZED (PTHR12677)			CK088843	GO:4(biological process unknown)	GO:8372(cellular component unknown)	GO:5554(molecular function unknown)				Ptp.2079											NP_172707.1 ; span:55-77,98-120,140-162,221-243,258-280 ; numtm:5 ; BAD93843.1 ; span:55-77,98-120,140-162,221-243,258-280 ; numtm:5	gb:CK088843 /DB_XREF=gi:38573168 /DB_XREF=A075P29.3pR /CLONE=A075P29 /TID=Ptp.2079.1 /CNT=4 /FEA=EST /TIER=ConsEnd /STK=1 /UG=Ptp.2079 /UG_TITLE=Transcribed locus /REP_ORG=P. tremula x P. tremuloides	EST	9.52696	0.00265087	9.17115	0.0188966	9.46307	0.0435124	95.6409	0.143936	0.00225744	2	3	0.00191882	0.00191882
1392	Ptp.2084.1.S1_s_at		putative protein; supported by full-length cDNA: Ceres:5968.	LG_V:1374511:1375458	estExt_Genewise1_v1.C_LG_V2845	estExt_Genewise1_v1.C_LG_V2845(11)	AT4G39730	1.1e-60	559	putative protein ;supported by full-length cDNA: Ceres:5968.	lipid-associated family protein	AT4G39730.1	similar to lipid-associated family protein [Arabidopsis thaliana] (TAIR:AT2G22170.1); similar to dehydration stress-induced protein [Brassica napus] (GB:AAK01359.1); contains InterPro domain Lipoxygenase, LH2; (InterPro:IPR001024); contains InterPro domai	lipid-associated family protein		CV239353		GO:0012505(endomembrane system)	GO:0005554(molecular_function unknown)				Pth.15395					IPR001024 ; Lipoxygenase, LH2 domain							gb:CV239353 /DB_XREF=gi:52401937 /DB_XREF=WS0232.B21_C05 /CLONE=WS0232_C05 /TID=Ptp.2084.1 /CNT=22 /FEA=EST /TIER=ConsEnd /STK=1 /UG=Ptp.2084 /UG_TITLE=Transcribed locus, weakly similar to NP_195683.1 lipid-associated family protein (Arabidopsis thaliana)	EST	7.91761	0.0301785	8.46908	0.112504	8.72914	0.0684667	56.4394	0.686893	0.0182557	2	3	0.00416558	0.00416558
1416	Ptp.2102.1.S1_s_at		glycosyl hydrolase family 19 (chitinase); similar to class I chitinase GI:7798670 from [Arabis microphylla]; supported by cDNA: gi_15724261_gb_AF412071.1_AF412071	LG_XIV:7279427:7280963	gw1.XIV.3121.1	gw1.XIV.3121.1(9)	AT3G16920	2.6e-138	1226	basic chitinase, putative similar to basic chitinase GB:CAA78843 [Lycopersicon esculentum] (Plant Mol. Biol. 22 (6), 1017-1029 (1993)); supported by cDNA: gi_15724261_gb_AF412071.1_AF412071	glycoside hydrolase family 19 protein	AT3G16920.1	similar to POM1 (POM-POM1), chitinase [Arabidopsis thaliana] (TAIR:AT1G05850.1); similar to chitinase-like protein [Gossypium hirsutum] (GB:AAQ56599.1); contains InterPro domain Glycoside hydrolase, family 19; (InterPro:IPR000726)	chitinase		CV270946	GO:16998(cell wall catabolism); GO:9613(response to pest, pathogen or parasite)	GO:12505(endomembrane system)	GO:4568(chitinase activity)									IPR000726 ; Glycoside hydrolase, family 19							gb:CV270946 /DB_XREF=gi:52523921 /DB_XREF=WS0153.B21_F24 /CLONE=WS0153_F24 /TID=Ptp.2102.1 /CNT=191 /FEA=EST /TIER=Stack /STK=71 /UG=Ptp.2102 /UG_TITLE=Transcribed locus, moderately similar to NP_172076.1 chitinase-like protein 1 (CTL1) (Arabidopsis thali	EST	12.8745	0.0377966	12.6421	0.00698154	12.4091	0.044996	92.7756	0.216598	0.00350196	2	3	0.00200696	0.00200696
1432	Ptp.2117.1.S1_s_at		ribosomal protein S27; supported by cDNA: gi_4193381_gb_AF083336.1_AF083336	LG_III:14438089:14438725	fgenesh4_pm.C_LG_III000548	fgenesh4_pm.C_LG_III000548	AT3G61110	4.9e-39	375	ribosomal protein S27 ; supported by cDNA: gi_4193381_gb_AF083336.1_AF083336	40S ribosomal protein S27 (ARS27A)	AT3G61110.1	Identical to 40S ribosomal protein S27-2 (RPS27B) [Arabidopsis Thaliana] (GB:Q9M2F1;GB:Q9ZNS3); similar to 40S ribosomal protein S27 (RPS27A) [Arabidopsis thaliana] (TAIR:AT2G45710.1); similar to ribosomal protein S27-like protein [Solanum tuberosum] (GB:	ARS27A (ARABIDOPSIS RIBOSOMAL PROTEIN S27); structural constituent of ribosome	Arabidopsis ribosomal protein	CV247380	GO:0006412(protein biosynthesis);GO:0007046(ribosome biogenesis)	GO:5840(ribosome)	GO:0003735(structural constituent of ribosome)	KEGG pathway: Ribosome 03010			Pth.12951					IPR000592 ; Ribosomal protein S27E							gb:CV247380 /DB_XREF=gi:52500355 /DB_XREF=WS01117.B21_P16 /CLONE=WS01117_P16 /TID=Ptp.2117.1 /CNT=34 /FEA=EST /TIER=Stack /STK=9 /UG=Ptp.2117 /UG_TITLE=Transcribed locus, moderately similar to XP_519204.1 PREDICTED: similar to ribosomal protein S27 (Pan t	EST	11.3811	0.0125699	11.3067	0.00916643	11.1604	0.0330472	56.7027	0.050433	0.00133414	2	3	0.00413734	0.00413734
1478	Ptp.2150.1.S1_at		rhodanese-like domain protein; contains rhodanese-like domain PF:00581;supported by full-length cDNA: Ceres:30880.	LG_VI:6940543:6941331	eugene3.00060873	eugene3.00060873	AT3G08920	2e-68	625	rhodanese-like family protein contains rhodanese-like domain PF:00581;supported by full-length cDNA: Ceres:30880.	rhodanese-like domain-containing protein	AT3G08920.1	similar to rhodanese-like domain-containing protein [Arabidopsis thaliana] (TAIR:AT2G42220.1); similar to Os09g0279400 [Oryza sativa (japonica cultivar-group)] (GB:NP_001062759.1); similar to Os03g0289400 [Oryza sativa (japonica cultivar-group)] (GB:NP_00	rhodanese-like domain-containing protein		CK089522	GO:4(biological process unknown)	GO:5739(mitochondrion)	GO:5554(molecular function unknown)				Ptp.2150												gb:CK089522 /DB_XREF=gi:38573847 /DB_XREF=C015P62.3pR /CLONE=C015P62 /TID=Ptp.2150.1 /CNT=3 /FEA=EST /TIER=ConsEnd /STK=1 /UG=Ptp.2150 /UG_TITLE=Transcribed locus, weakly similar to NP_566337.1 rhodanese-like domain-containing protein (Arabidopsis thalian	EST	10.7901	0.0927022	10.5487	0.0180126	9.82432	0.122593	63.2966	1.01051	0.0239471	2	3	0.00352215	0.00352215
1482	Ptp.2154.1.A1_at		UDP-glucuronosyl and UDP-glucosyl transferase	LG_VI:516972:518494	eugene3.00060083	CK093723										CK093723							Ptp.2154												gb:CK093723 /DB_XREF=gi:38578048 /DB_XREF=G131P08.3pR /CLONE=G131P08 /TID=Ptp.2154.1 /CNT=2 /FEA=EST /TIER=ConsEnd /STK=1 /UG=Ptp.2154 /UG_TITLE=Transcribed locus, weakly similar to NP_188813.1 UDP-glucoronosylUDP-glucosyl transferase family protein (Arab	EST	9.64441	0.0898449	10.333	0.280777	11.5594	0.0635777	62.0691	3.76345	0.0909499	2	3	0.00362466	0.00362466
1499	Ptp.2164.1.S1_s_at		WRKY family transcription factor; similar to WRKY transcription factor GB:BAA87058 GI:6472585 from [Nicotiana tabacum];supported by full-length cDNA: Ceres:6437.	LG_XVIII:6242355:6244113	grail3.0007034202	grail3.0007034202(11)	AT1G80840	9.7e-73	661	transcription factor, putative similar to WRKY transcription factor GB:BAA87058 GI:6472585 from [Nicotiana tabacum];supported by full-length cDNA: Ceres:6437.	WRKY family transcription factor	AT1G80840.1	Identical to Probable WRKY transcription factor 40 (WRKY DNA-binding protein 40) (WRKY40) [Arabidopsis Thaliana] (GB:Q9SAH7); similar to WRKY18 (WRKY DNA-binding protein 18), transcription factor [Arabidopsis thaliana] (TAIR:AT4G31800.2); similar to trans	WRKY40 (WRKY DNA-binding protein 40); transcription factor	Pathogen-induced transcription factor. Binds W-box sequences in vitro. Forms protein complexes with itself and with WRKY40 and WRKY60. Coexpression with WRKY18 or WRKY60 made plants more susceptible to both P. syringae and B. cinerea. WRKY18, WRKY40, and	CV242458	GO:0006355(regulation of transcription, DNA-dependent)	GO:0008372(cellular_component unknown)	GO:0003700(transcription factor activity)				Pth.13627					IPR003657 ; DNA-binding WRKY							gb:CV242458 /DB_XREF=gi:52495433 /DB_XREF=WS02515.B21_B21 /CLONE=WS02515_B21 /TID=Ptp.2164.1 /CNT=20 /FEA=EST /TIER=ConsEnd /STK=0 /UG=Ptp.2164 /UG_TITLE=Transcribed locus, weakly similar to NP_178199.1 WRKY family transcription factor (Arabidopsis thalia	EST	8.41369	0.0384824	9.6474	0.268263	12.6362	0.0251168	381.836	18.8568	0.0740768	2	3	0.000244775	0.000244775
1501	Ptp.2166.1.S1_s_at		ubiquinol-cytochrome-c reductase-like protein; ubiquinol-cytochrome-c reductase	LG_I:4889336:4891672	estExt_Genewise1_v1.C_LG_I7944	estExt_Genewise1_v1.C_LG_I7944(11)	AT5G13440	2.9e-118	1054			AT5G13440.1	similar to ubiquinol-cytochrome C reductase iron-sulfur subunit, mitochondrial, putative / Rieske iron-sulfur protein, putative [Arabidopsis thaliana] (TAIR:AT5G13430.1); similar to rieske iron-sulfur protein-like [Solanum tuberosum] (GB:ABA81878.1); cont	ubiquinol-cytochrome C reductase iron-sulfur subunit, mitochondrial, putative / Rieske iron-sulfur protein, putative		CV244136	GO:6118(electron transport)	GO:5739(mitochondrion)	GO:16491(oxidoreductase activity); GO:8121(ubiquinol-cytochrome-c reductase activity)	KEGG pathway: Oxidative phosphorylation 00190			Pth.13370												gb:CV244136 /DB_XREF=gi:52497111 /DB_XREF=WS0253.B21_N09 /CLONE=WS0253_N09 /TID=Ptp.2166.1 /CNT=45 /FEA=EST /TIER=Stack /STK=11 /UG=Ptp.2166 /UG_TITLE=Transcribed locus, moderately similar to XP_472343.1 OSJNBa0039C07.12 (Oryza sativa (japonica cultivar-g	EST	9.23618	0.0509721	9.56076	0.0113014	9.49174	0.0235793	53.4518	0.116947	0.00328186	2	3	0.00450987	0.00450987
1507	Ptp.2170.1.A1_at		Glucan endo-1,3-beta-D-glucosidase.	LG_XIV:8424547:8426880	eugene3.00141056,eugene3.04210001	eugene3.00141056,eugene3.04210001	AT2G05790					AT2G05790.1	similar to glycosyl hydrolase family 17 protein [Arabidopsis thaliana] (TAIR:AT5G55180.1); similar to Glycoside hydrolase, family 17 [Medicago truncatula] (GB:ABE77964.1); contains InterPro domain X8; (InterPro:IPR012946); contains InterPro domain Glycosi	glycosyl hydrolase family 17 protein		CV242640	GO:5975(carbohydrate metabolism)	GO:12505(endomembrane system)	GO:4553(hydrolase activity, hydrolyzing O-glycosyl compounds)				Pth.13879												gb:CV242640 /DB_XREF=gi:52495615 /DB_XREF=WS02515.B21_J23 /CLONE=WS02515_J23 /TID=Ptp.2170.1 /CNT=13 /FEA=EST /TIER=ConsEnd /STK=1 /UG=Ptp.2170 /UG_TITLE=Transcribed locus, weakly similar to XP_480946.1 putative beta-1,3-glucanase (EC 3.2.1.-) precursor (	EST	9.12824	0.21673	9.99528	0.126704	8.42832	0.0328058	57.6737	2.46466	0.0641018	2	3	0.00403593	0.00403593
1515	Ptp.2177.1.S1_at		expressed protein; supported by full-length cDNA: Ceres:26967.	LG_XIV:4310670:4313660	grail3.0061001101	grail3.0061001101(11)	AT2G46820	3.2e-47	443	unknown protein ;supported by full-length cDNA: Ceres:26967.	expressed protein	AT2G46820.1	Identical to Thylakoid membrane phosphoprotein 14 kDa, chloroplast precursor (TMP14) [Arabidopsis Thaliana] (GB:Q8LCA1;GB:O81038); similar to unknown protein [Arabidopsis thaliana] (TAIR:AT1G52220.1); similar to thylakoid membrane phosphoprotein 14 kda, c	TMP14 (THYLAKOID MEMBRANE PHOSPHOPROTEIN OF 14 KDA)	Encodes the P subunit of Photosystem I. About 25% of the TMP14 pool appeared to be phosphorylated, and this ratio is not affected by light. Contains seven phosphorylation sites on threonine residue and chloroplast targeting signal. Located in the proximit	CV281224	GO:9773(photosynthetic electron transport in photosystem I)	GO:9941(chloroplast envelope); GO:30093(photosystem I (sensu Viridiplantae))	GO:3677(DNA binding)																gb:CV281224 /DB_XREF=gi:52534199 /DB_XREF=WS0181.B21_F16 /CLONE=WS0181_F16 /TID=Ptp.2177.1 /CNT=52 /FEA=EST /TIER=Stack /STK=7 /UG=Ptp.2177 /UG_TITLE=Transcribed locus, moderately similar to NP_566086.1 expressed protein (Arabidopsis thaliana) /REP_ORG=P.	EST	13.7423	0.0183807	13.6234	0.0198906	13.4052	0.0063726	226.608	0.116945	0.000774099	2	3	0.000533243	0.000533243
1518	Ptp.2178.1.S1_x_at		GTP-binding protein atran3	LG_VI:16962108:16964649	estExt_Genewise1_v1.C_LG_VI2910	estExt_Genewise1_v1.C_LG_VI2910(11)	AT5G55190	3.7e-123	1097	small Ras-like GTP-binding protein (gb|AAB58478.1) ; supported by cDNA: gi_14596016_gb_AY042796.1_	Ras-related GTP-binding protein (RAN3)	AT5G55190.1	Identical to GTP-binding nuclear protein Ran-3 (RAN3) [Arabidopsis Thaliana] (GB:Q8H156;GB:O04148;GB:O04664;GB:O22495); similar to RAN2 (Ras-related GTP-binding nuclear protein 2), GTP binding [Arabidopsis thaliana] (TAIR:AT5G20020.1); similar to GTP-bind	RAN3; GTP binding	A member of RAN GTPase gene family. Encodes a small soluble GTP-binding protein. Likely to be involved in nuclear translocation of proteins. May also be involved in cell cycle progression.	CV280917	GO:6606(protein import into nucleus)	GO:0008372(cellular_component unknown)	GO:5525(GTP binding); GO:3924(GTPase activity); GO:5515(protein binding)									IPR001806 ; Ras GTPase superfamily							gb:CV280917 /DB_XREF=gi:52533892 /DB_XREF=WS0138.B21_D10 /CLONE=WS0138_D10 /TID=Ptp.2178.1 /CNT=46 /FEA=EST /TIER=Stack /STK=18 /UG=Ptp.2178 /UG_TITLE=Transcribed locus, strongly similar to NP_200330.1 Ras-related GTP-binding protein (RAN3) (Arabidopsis t	EST	10.7827	0.0480926	11.1427	0.0060914	11.0019	0.0286909	62.2486	0.131684	0.00317317	2	3	0.00360937	0.00360937
1524	Ptp.2184.1.S1_at		expressed protein; contains Pfam profile: PF01758 sodium bile acid symporter family;supported by full-length cDNA: Ceres:26683.	LG_XIV:10578988:10582376	eugene3.00141255	eugene3.00141255(10)	AT3G25410	1.1e-139	1237	unknown protein contains Pfam profile: PF01758 sodium bile acid symporter family;supported by full-length cDNA: Ceres:26683.	bile acid:sodium symporter family protein	AT3G25410.1	similar to bile acid:sodium symporter family protein [Arabidopsis thaliana] (TAIR:AT4G12030.2); similar to Os02g0475400 [Oryza sativa (japonica cultivar-group)] (GB:NP_001046843.1); similar to Os09g0520600 [Oryza sativa (japonica cultivar-group)] (GB:NP_0	bile acid:sodium symporter family protein		CK093516	GO:6814(sodium ion transport)	GO:9507(chloroplast); GO:16020(membrane)	GO:8508(bile acid:sodium symporter activity); GO:5215(transporter activity)				Ptp.2184					IPR002657 ; Bile acid:sodium symporter						NP_566764.1 ; span:111-133,140-157,172-194,199-221,236-258,267-285,290-312,319-341,386-408 ; numtm:9	gb:CK093516 /DB_XREF=gi:38577841 /DB_XREF=G122P83.3pR /CLONE=G122P83 /TID=Ptp.2184.1 /CNT=12 /FEA=EST /TIER=ConsEnd /STK=2 /UG=Ptp.2184 /UG_TITLE=Transcribed locus, moderately similar to NP_566764.1 bile acid:sodium symporter family protein (Arabidopsis t	EST	9.74954	0.0569745	9.47671	0.0195501	9.43794	0.00738143	46.9871	0.115362	0.00368278	2	3	0.00544124	0.00544124
1541	Ptp.2193.1.A1_s_at		cytochrome P450	scaffold_2425:501:2359	eugene3.24250001,eugene3.07320002	eugene3.24250001(9),eugene3.07320002(11)	AT3G48520			cytochrome P450-like protein cytochrome P450 CYP94A1 - Vicia sativa,PIR2:T08014	cytochrome P450 family protein	AT3G48520.1	similar to CYP94B1 (cytochrome P450, family 94, subfamily B, polypeptide 1), oxygen binding [Arabidopsis thaliana] (TAIR:AT5G63450.1); similar to Os11g0483000 [Oryza sativa (japonica cultivar-group)] (GB:NP_001067905.1); similar to Cytochrome P450 family	CYP94B3 (cytochrome P450, family 94, subfamily B, polypeptide 3); oxygen binding	member of CYP94B	CK112033	GO:0006118(electron transport)	GO:0012505(endomembrane system)	GO:0004497(monooxygenase activity);GO:0019825(oxygen binding)				Ptp.2193					IPR001128 ; Cytochrome P450			p450 ; CP11_MOUSE ; Animalia; CYP1A-1; mou; CP11_MOUSE; Mus musculus; P00184 ; 3.0E-91			NP_190421.1 ; span:2-21 ; numtm:1	gb:CK112033 /DB_XREF=gi:38596358 /DB_XREF=R026D03 /CLONE=R026D03 /TID=Ptp.2193.1 /CNT=12 /FEA=EST /TIER=ConsEnd /STK=4 /UG=Ptp.2193 /UG_TITLE=Transcribed locus, weakly similar to NP_190421.1 cytochrome P450 family protein (Arabidopsis thaliana) /REP_ORG=P	EST	6.78314	0.182967	7.7319	0.30481	9.36606	0.0413396	79.9571	6.82805	0.128095	2	3	0.00249887	0.00249887
1562	Ptp.2209.1.S1_at		cytochrome P450	scaffold_28:304441:307036	eugene3.00280025	eugene3.00280025										BU893674																			gb:BU893674 /DB_XREF=gi:24104739 /DB_XREF=P080H05 /TID=Ptp.2209.1 /CNT=12 /FEA=EST /TIER=ConsEnd /STK=0 /UG=Ptp.2209 /UG_TITLE=Transcribed locus, weakly similar to XP_482757.1 putative elicitor-inducible cytochrome P450 (Oryza sativa (japonica cultivar-gr	EST	10.6866	0.132749	12.2215	0.175471	10.6397	0.0116157	100.116	3.24024	0.0485474	2	3	0.00179348	0.00179348
1567	Ptp.2212.1.A1_at		putative CCR4-associated factor; supported by cDNA: gi_15293024_gb_AY050946.1_	LG_VI:17857595:17858912	grail3.0013046101,fgenesh4_pm.C_LG_XVIII000165	grail3.0013046101,fgenesh4_pm.C_LG_XVIII000165	AT2G32070			putative CCR4-associated factor ; supported by cDNA: gi_15293024_gb_AY050946.1_	CCR4-NOT transcription complex protein, putative	AT2G32070.1	similar to CCR4-NOT transcription complex protein, putative [Arabidopsis thaliana] (TAIR:AT1G80780.2); similar to Polynucleotidyl transferase, Ribonuclease H fold [Medicago truncatula] (GB:ABE87519.1); contains InterPro domain Ribonuclease CAF1; (InterPro	CCR4-NOT transcription complex protein, putative		CV256582	GO:9451(RNA modification); GO:16481(negative regulation of transcription)	GO:5634(nucleus)	GO:4540(ribonuclease activity); GO:16564(transcriptional repressor activity)									IPR006941 ; CAF1 family ribonuclease							gb:CV256582 /DB_XREF=gi:52509557 /DB_XREF=WS0244.B21_E03 /CLONE=WS0244_E03 /TID=Ptp.2212.1 /CNT=13 /FEA=EST /TIER=Stack /STK=9 /UG=Ptp.2212 /UG_TITLE=Transcribed locus, moderately similar to NP_565735.1 CCR4-NOT transcription complex protein, putative (Ar	EST	9.38997	0.0259024	9.53135	0.047922	10.0147	0.00269942	216.457	0.429269	0.00297474	2	3	0.000570927	0.000570927
1579	Ptp.2223.1.S1_at		similar to threonyl-tRNA synthetase; temporary automated functional assignment	LG_XIV:8850920:8852987	estExt_Genewise1_v1.C_LG_XIV3629	estExt_Genewise1_v1.C_LG_XIV3629	AT2G04842	2.2e-168	1483			AT2G04842.1	similar to threonyl-tRNA synthetase / threonine--tRNA ligase (THRRS) [Arabidopsis thaliana] (TAIR:AT5G26830.1); similar to Threonyl-tRNA synthetase, class IIa [Synechococcus sp. WH 5701] (GB:ZP_01086092.1); similar to Threonyl-tRNA synthetase (ISS) [Ostre	threonyl-tRNA synthetase, putative / threonine--tRNA ligase, putative		CK089386	GO:0006434(seryl-tRNA aminoacylation);GO:0006435(threonyl-tRNA aminoacylation);GO:0006418(tRNA aminoacylation for protein translation);GO:0006427(histidyl-tRNA aminoacylation);GO:0006426(glycyl-tRNA aminoacylation);GO:0006412(protein biosynthesis)	GO:0009507(chloroplast);GO:0005737(cytoplasm)	GO:0004827(proline-tRNA ligase activity);GO:0004821(histidine-tRNA ligase activity);GO:0004828(serine-tRNA ligase activity);GO:0004820(glycine-tRNA ligase activity);GO:0004812(tRNA ligase activity);GO:0004829(threonine-tRNA ligase activity);GO:0005524(ATP				Ptp.2223												gb:CK089386 /DB_XREF=gi:38573711 /DB_XREF=C005P45.3pR /CLONE=C005P45 /TID=Ptp.2223.1 /CNT=3 /FEA=EST /TIER=ConsEnd /STK=2 /UG=Ptp.2223 /UG_TITLE=Transcribed locus, moderately similar to NP_671778.1 threonyl-tRNA synthetase, putative threonine--tRNA ligase	EST	10.1668	0.00319911	9.82235	0.0799509	9.84767	0.00588842	34.3459	0.147391	0.00643705	2	3	0.00856007	0.00856007
1580	Ptp.2225.2.S1_at		photosystem II oxygen-evolving complex 23 (OEC23); JBC 14:211-238 (2002);identical to 23 kDa polypeptide of oxygen-evolving comlex (OEC) GB:CAA66785 GI:1769905 [Arabidopsis thaliana];supported by full-length cDNA: Ceres:33922.	LG_II:3717158:3719254	eugene3.00020518	eugene3.00020518	AT1G06680	1.1e-109	980	23 kDa polypeptide of oxygen-evolving comlex (OEC) identical to 23 kDa polypeptide of oxygen-evolving comlex (OEC) GB:CAA66785 GI:1769905 [Arabidopsis thaliana];supported by full-length cDNA: Ceres:33922.	photosystem II oxygen-evolving complex 23 (OEC23)	AT1G06680.1	Identical to Oxygen-evolving enhancer protein 2-1, chloroplast precursor (OEE2) (23 kDa subunit of oxygen evolving system of photosystem II) (OEC 23 kDa subunit) (23 kDa thylakoid membrane protein) (PSBP1) [Arabidopsis Thaliana] (GB:Q42029); similar to PS	PSBP-1 (OXYGEN-EVOLVING ENHANCER PROTEIN 2); calcium ion binding	Encodes a 23 kD extrinsic protein that is part of photosystem II and participates in the regulation of oxygen evolution.	CV278095	GO:0009781(photosynthetic water oxidation)	GO:0009543(thylakoid lumen (sensu Viridiplantae));GO:0019898(extrinsic to membrane);GO:0009534(thylakoid (sensu Viridiplantae));GO:0030095(photosystem II (sensu Viridiplantae));GO:0009654(oxygen evolving complex)	GO:0005554(molecular_function unknown)	KEGG pathway: Photosynthesis 00195								IPR002683 ; Photosystem II reaction center protein PsbP							gb:CV278095 /DB_XREF=gi:52531070 /DB_XREF=WS0145.B21_H07 /CLONE=WS0145_H07 /TID=Ptp.2225.2 /CNT=1 /FEA=EST /TIER=ConsEnd /STK=1 /UG=Ptp.2225 /UG_TITLE=Transcribed locus, moderately similar to NP_172153.1 photosystem II oxygen-evolving complex 23 (OEC23) (	EST	10.8792	0.137091	10.7056	0.0569185	9.76534	0.0868535	72.8504	1.43648	0.0295773	2	3	0.00286558	0.00286558
1581	Ptp.2226.1.S1_at		disease resistance response protein family/ dirigent protein family; similar to dirigent protein GB:AAF25365 GI:6694709 from [Thuja plicata]; similar to pathogenesis-related protein [Pisum sativum] gi:4585273 gb:AAD25355	LG_III:12599427:12600140	eugene3.00031073	eugene3.00031073	AT1G64160	2.9e-53	495	dirigent protein, putative similar to dirigent protein GB:AAF25365 GI:6694709 from [Thuja plicata]	disease resistance-responsive family protein / dirigent family protein	AT1G64160.1	similar to disease resistance-responsive family protein / dirigent family protein [Arabidopsis thaliana] (TAIR:AT4G23690.1); similar to dirigent-like protein [Thuja plicata] (GB:AAF25363.1); contains InterPro domain Plant disease resistance response prote	disease resistance-responsive family protein / dirigent family protein		CK089488	GO:6952(defense response); GO:9807(lignan biosynthesis); GO:9621(response to pathogenic fungi)	GO:12505(endomembrane system)	GO:5554(molecular function unknown)				Ptp.2226					IPR004265 ; Plant disease resistance response protein						NP_176598.1 ; span:7-24 ; numtm:1	gb:CK089488 /DB_XREF=gi:38573813 /DB_XREF=C013P34.3pR /CLONE=C013P34 /TID=Ptp.2226.1 /CNT=3 /FEA=EST /TIER=ConsEnd /STK=1 /UG=Ptp.2226 /UG_TITLE=Transcribed locus, weakly similar to NP_176598.1 disease resistance-responsive family protein dirigent family	EST	4.86015	0.0108719	9.25723	0.959597	9.20252	0.124547	40.7852	25.4624	0.936456	2	3	0.00668119	0.00668119
1589	Ptp.2235.2.A1_a_at		putative protein; contains similarity to calmodulin;supported by full-length cDNA: Ceres:99348.	LG_V:17908710:17909249	gw1.V.2351.1	gw1.V.2351.1	AT5G42380	2.7e-40	383	putative protein contains similarity to calmodulin;supported by full-length cDNA: Ceres:99348.	calmodulin-related protein, putative	AT5G42380.1	similar to calcium-binding EF hand family protein [Arabidopsis thaliana] (TAIR:AT1G76650.1); similar to regulator of gene silencing [Lycopersicon esculentum] (GB:AAT65969.1); contains InterPro domain EF-Hand type; (InterPro:IPR011992); contains InterPro d	calmodulin-related protein, putative		CV243071	GO:4(biological process unknown)	GO:9507(chloroplast)	GO:5509(calcium ion binding)				Pth.4857					IPR002048 ; Calcium-binding EF-hand							gb:CV243071 /DB_XREF=gi:52496046 /DB_XREF=WS02516.B21.1_N04 /CLONE=WS02516_N04 /TID=Ptp.2235.2 /CNT=1 /FEA=EST /TIER=ConsEnd /STK=1 /UG=Ptp.2235 /UG_TITLE=Transcribed locus, weakly similar to NP_177790.1 calmodulin-related protein, putative (Arabidopsis t	EST	5.73064	0.574945	6.44805	0.00464492	12.7759	0.0285311	272.154	60.1274	0.331398	2	3	0.000405822	0.000405822
1592	Ptp.2238.1.S1_at		F-box containing tubby family protein; supported by cDNA: gi_18377639	LG_VII:10910400:10913061	grail3.0019021002	grail3.0019021002(11)	AT2G47900	7.9e-128	1135	putative tubby protein	F-box family protein / tubby family protein	AT2G47900.1	similar to AtTLP10 (TUBBY LIKE PROTEIN 10), phosphoric diester hydrolase/ transcription factor [Arabidopsis thaliana] (TAIR:AT1G25280.1); similar to Tubby protein, putative, expressed [Oryza sativa (japonica cultivar-group)] (GB:ABF95936.1); contains Inte	AtTLP3 (TUBBY LIKE PROTEIN 3); phosphoric diester hydrolase/ transcription factor	Member of TLP family	CV269675	GO:0045449(regulation of transcription)	GO:0008372(cellular_component unknown)	GO:8081(phosphoric diester hydrolase activity); GO:3700(transcription factor activity)									IPR000007 ; Tubby ; IPR001810 ; Cyclin-like F-box							gb:CV269675 /DB_XREF=gi:52522650 /DB_XREF=WS0208.B21_P01 /CLONE=WS0208_P01 /TID=Ptp.2238.1 /CNT=17 /FEA=EST /TIER=ConsEnd /STK=1 /UG=Ptp.2238 /UG_TITLE=Transcribed locus, moderately similar to XP_467371.1 putative tubby-like protein (Oryza sativa (japonic	EST	11.3801	0.115049	11.0304	0.0771685	10.2428	0.0297604	101.424	1.35752	0.0200769	2	3	0.00175938	0.00175938
1606	Ptp.2248.1.S1_at		expressed protein; contains similarity to tryparedoxin GI:3851498 from [Crithidia fasciculata];supported by full-length cDNA: Ceres:34936.	LG_V:17027594:17032276	estExt_fgenesh4_pg.C_LG_V1578	estExt_fgenesh4_pg.C_LG_V1578(11)	AT1G60420	1.2e-82	744	unknown protein contains similarity to tryparedoxin GI:3851498 from [Crithidia fasciculata];supported by full-length cDNA: Ceres:34936.	DC1 domain-containing protein	AT1G60420.1	similar to electron carrier [Arabidopsis thaliana] (TAIR:AT4G31240.2); similar to PDI-like protein [Zea mays] (GB:AAD04231.1); similar to protein disulfide isomerase (PDI)-like protein 3 [Cucumis melo] (GB:AAU04767.1); similar to protein disulfide isomera	DC1 domain-containing protein		CV263812	GO:0006118(electron transport);GO:0006355(regulation of transcription, DNA-dependent);GO:0007242(intracellular signaling cascade)	GO:8372(cellular component unknown)	GO:9055(electron carrier activity); GO:15035(protein disulfide oxidoreductase activity)									IPR004146 ; DC1 domain ; IPR006662 ; Thioredoxin type domain							gb:CV263812 /DB_XREF=gi:52516787 /DB_XREF=WS02022.B21_N16 /CLONE=WS02022_N16 /TID=Ptp.2248.1 /CNT=8 /FEA=EST /TIER=ConsEnd /STK=2 /UG=Ptp.2248 /UG_TITLE=Transcribed locus, weakly similar to NP_915771.1 PDI-like protein (Oryza sativa (japonica cultivar-gro	EST	11.8461	0.0570567	11.0531	0.109167	10.919	0.051554	84.4792	1.00422	0.0178307	2	3	0.00230434	0.00230434
1631	Ptp.2268.1.S1_s_at		putative phosphoglucomutase; similar to GB:AAD13031 and GB:AAC50049	LG_X:11230282:11239643	estExt_fgenesh4_pg.C_LG_X0989	estExt_fgenesh4_pg.C_LG_X0989(10)	AT1G23190	7.1e-293	2557	putative phosphoglucomutase similar to GB:AAD13031 and GB:AAC50049, location of ESTs gb|W43354, gb|N37499 and gb|N96251; supported by cDNA: gi_16649112_gb_AY059926.1_	phosphoglucomutase, cytoplasmic, putative / glucose phosphomutase, putative	AT1G23190.1	Identical to Probable phosphoglucomutase, cytoplasmic 1 (EC 5.4.2.2) (Glucose phosphomutase 1) (PGM 1) [Arabidopsis Thaliana] (GB:O49299;GB:Q9LR42); similar to PGM (PHOSPHOGLUCOMUTASE) [Arabidopsis thaliana] (TAIR:AT5G51820.1); similar to phosphoglucomuta	phosphoglucomutase, cytoplasmic, putative / glucose phosphomutase, putative		CV250567	GO:5975(carbohydrate metabolism)	GO:5737(cytoplasm)	GO:16868(intramolecular transferase activity, phosphotransferases); GO:4614(phosphoglucomutase activity)	KEGG pathway: Galactose metabolism 00052; KEGG pathway: Glycolysis / Gluconeogenesis 00010; KEGG pathway: Pentose phosphate pathway 00030; KEGG pathway: Starch and sucrose metabolism 00500; KEGG pathway: Streptomycin biosynthesis 00521			Pth.12852					IPR005843 ; Phosphoglucomutase/phosphomannomutase C terminal ; IPR005845 ; Phosphoglucomutase/phosphomannomutase alpha/beta/alpha domain II ; IPR005844 ; Phosphoglucomutase/phosphomannomutase alpha/beta/alpha domain I ; IPR005846 ; Phosphoglucomutase/phos							gb:CV250567 /DB_XREF=gi:52503542 /DB_XREF=WS0113.B21_P22 /CLONE=WS0113_P22 /TID=Ptp.2268.1 /CNT=6 /FEA=EST /TIER=ConsEnd /STK=1 /UG=Ptp.2268 /UG_TITLE=Transcribed locus, moderately similar to NP_173732.1 phosphoglucomutase, cytoplasmic, putative glucose p	EST	5.85891	0.064955	6.45322	0.0924729	6.79662	0.0292118	99.1252	0.900303	0.0136237	2	3	0.00182002	0.00182002
1706	Ptp.2327.1.A1_at		putative RNA-binding protein; Identical to gb|Y10557 g5bf gene from Arabidopsis thaliana. ESTs gb|R30578	LG_XIII:494272:497042	estExt_fgenesh4_pm.C_LG_XIII0026	estExt_fgenesh4_pm.C_LG_XIII0026(9)	AT1G09340	9.5e-188	1652	putative RNA-binding protein Identical to gb|Y10557 g5bf gene from Arabidopsis thaliana. ESTs gb|R30578, gb|R90475, gb|T22384, gb|T22425, gb|N64934 and gb|T46767 come from this gene;supported by full-length cDNA: Ceres:37028.	expressed protein	AT1G09340.1	similar to mRNA-binding protein, putative [Arabidopsis thaliana] (TAIR:AT3G63140.1); similar to 38 kDa ribosome-associated protein precursor [Chlamydomonas reinhardtii] (GB:AAO22242.1); similar to Os12g0420200 [Oryza sativa (japonica cultivar-group)] (GB:	catalytic/ coenzyme binding		CV280155	GO:0006012(galactose metabolism);GO:0045226(extracellular polysaccharide biosynthesis);GO:0006694(steroid biosynthesis);GO:0008152(metabolism);GO:0009225(nucleotide-sugar metabolism)	GO:0008372(cellular_component unknown)	GO:0003824(catalytic activity);GO:0008460(dTDP-glucose 4,6-dehydratase activity);GO:0008831(dTDP-4-dehydrorhamnose reductase activity);GO:0003854(3-beta-hydroxy-delta5-steroid dehydrogenase activity);GO:0016491(oxidoreductase activity);GO:0003978(UDP-gluc																gb:CV280155 /DB_XREF=gi:52533130 /DB_XREF=WS0135.B21_B03 /CLONE=WS0135_B03 /TID=Ptp.2327.1 /CNT=35 /FEA=EST /TIER=Stack /STK=15 /UG=Ptp.2327 /UG_TITLE=Transcribed locus, moderately similar to NP_172405.1 expressed protein (Arabidopsis thaliana) /REP_ORG=P	EST	12.7423	0.0425063	12.4817	0.0807938	12.1775	0.00698828	57.1876	0.319612	0.00838326	2	3	0.00408618	0.00408618
1725	Ptp.2341.1.S1_at		expressed protein; supported by full-length cDNA: Ceres:114466.	LG_XIX:8792259:8792960	gw1.XIX.1870.1	gw1.XIX.1870.1(9)	AT1G33800	1.8e-103	926	hypothetical protein predicted by genemark.hmm;supported by full-length cDNA: Ceres:114466.	expressed protein	AT1G33800.1	similar to unknown protein [Arabidopsis thaliana] (TAIR:AT4G09990.1); similar to Os12g0204500 [Oryza sativa (japonica cultivar-group)] (GB:NP_001066378.1); similar to hypothetical protein MA4_111B14.64 [Musa acuminata] (GB:ABF72010.1); similar to Os11g024			CV231740	GO:4(biological process unknown)	GO:12505(endomembrane system)	GO:5554(molecular function unknown)				Pth.15177					IPR006514 ; Uncharacterized plant-specific domain 01627						NP_564428.1 ; span:7-29 ; numtm:1	gb:CV231740 /DB_XREF=gi:52386557 /DB_XREF=WS0195.B21_G24 /CLONE=WS0195_G24 /TID=Ptp.2341.1 /CNT=14 /FEA=EST /TIER=ConsEnd /STK=1 /UG=Ptp.2341 /UG_TITLE=Transcribed locus, weakly similar to XP_474130.1 OSJNBb0059K02.7 (Oryza sativa (japonica cultivar-group	EST	7.34289	0.0738224	8.16113	0.148361	7.81714	0.00183221	36.8754	0.675166	0.0274641	2	3	0.00772782	0.00772782
1727	Ptp.2342.2.A1_s_at		unknown protein	LG_XVIII:3466317:3471362	eugene3.00180242	eugene3.00180242	AT2G26280	1.2e-194	1710	unknown protein	smr (Small MutS Related) domain-containing protein	AT2G26280.1	similar to PRLI-interacting factor, putative [Arabidopsis thaliana] (TAIR:AT5G58720.1); similar to Os06g0199200 [Oryza sativa (japonica cultivar-group)] (GB:NP_001057066.1); similar to smr (Small MutS Related) domain-containing protein -like [Oryza sativa	CID7; ATP binding / damaged DNA binding	smr (Small MutS Related) domain-containing protein mRNA, complete cds	CK089633	GO:0006298(mismatch repair)	GO:0009507(chloroplast)	GO:5515(protein binding)				Ptp.2342					IPR002625 ; Smr protein/MutS2 C-terminal							gb:CK089633 /DB_XREF=gi:38573958 /DB_XREF=C022P59.3pR /CLONE=C022P59 /TID=Ptp.2342.2 /CNT=2 /FEA=EST /TIER=ConsEnd /STK=1 /UG=Ptp.2342 /UG_TITLE=Transcribed locus, moderately similar to NP_180196.1 smr (Small MutS Related) domain-containing protein (Arabi	EST	7.4964	0.252994	7.17758	0.131018	6.07531	0.0480127	39.9647	2.22409	0.083477	2	3	0.00688048	0.00688048
1745	Ptp.2358.1.S1_at		putative enolase; similar to ENOLASE (2-PHOSPHOGLYCERATE DEHYDRATASE) GB:P15007 from [Drosophila melanogaste]; supported by cDNA: gi_14334609_gb_AY034978.1_	LG_XII:5162576:5166294	estExt_fgenesh4_pm.C_LG_XII0191	estExt_fgenesh4_pm.C_LG_XII0191(10)	AT1G74030	4.5e-225	1973	putative enolase similar to ENOLASE (2-PHOSPHOGLYCERATE DEHYDRATASE) GB:P15007 from [Drosophila melanogaste]; supported by cDNA: gi_14334609_gb_AY034978.1_	enolase, putative	AT1G74030.1	similar to LOS2 (Low expression of osmotically responsive genes 1), phosphopyruvate hydratase [Arabidopsis thaliana] (TAIR:AT2G36530.1); similar to Os09g0375000 [Oryza sativa (japonica cultivar-group)] (GB:NP_001063034.1); similar to phosphopyruvate hydra	enolase, putative		CV230841	GO:6096(glycolysis)	GO:9507(chloroplast); GO:15(phosphopyruvate hydratase complex)	GO:4634(phosphopyruvate hydratase activity)	KEGG pathway: Glycolysis / Gluconeogenesis 00010; KEGG pathway: Phenylalanine, tyrosine and tryptophan biosynthesis 00400			Pth.7662					IPR000941 ; Enolase							gb:CV230841 /DB_XREF=gi:52384747 /DB_XREF=WS0192.B21_M14 /CLONE=WS0192_M14 /TID=Ptp.2358.1 /CNT=22 /FEA=EST /TIER=ConsEnd /STK=1 /UG=Ptp.2358 /UG_TITLE=Transcribed locus, strongly similar to NP_177543.1 enolase, putative (Arabidopsis thaliana) /REP_ORG=P.	EST	6.75627	0.0303623	7.76283	0.0460918	7.37556	0.0992757	119.876	1.03109	0.012902	2	3	0.00137384	0.00137384
1749	Ptp.2360.1.S1_at		glycosyl hydrolase family 9; similar to beta-glucanase GB:AAB72171;supported by full-length cDNA: Ceres:20797.	scaffold_125:60250:62669	fgenesh4_pm.C_scaffold_125000001	AY660968.1	AT1G71380	1.7e-221	1942	putative beta-glucanase similar to beta-glucanase GB:AAB72171;supported by full-length cDNA: Ceres:20797.	glycosyl hydrolase family 9 protein	AT1G71380.1	Identical to Endoglucanase 9 precursor (EC 3.2.1.4) (Endo-1,4-beta glucanase 9) (Cellulase 3) (AtCEL3) (CEL3) [Arabidopsis Thaliana] (GB:Q9C9H5;GB:P80855;GB:Q38817;GB:Q8LDE8); similar to glycosyl hydrolase family 9 protein [Arabidopsis thaliana] (TAIR:AT1	glycosyl hydrolase family 9 protein		AY660968	GO:5975(carbohydrate metabolism)	GO:9505(cell wall (sensu Magnoliophyta))	GO:4553(hydrolase activity, hydrolyzing O-glycosyl compounds)		Cel9B		Ptp.2360	GI:50346664		3.2.1.-		IPR001701 ; Glycoside hydrolase, family 9							gb:AY660968.1 /DB_XREF=gi:50346663 /TID=Ptp.2360.1 /CNT=56 /FEA=FLmRNA /TIER=FL+Stack /STK=8 /UG=Ptp.2360 /UG_TITLE=Cel9B /DEF=Populus tremula x Populus tremuloides Cel9B mRNA, complete cds. /FL=gb:AY660968.1 /REP_ORG=P. tremula x P. tremuloides		5.244	0.07888	7.43158	0.149862	6.5206	0.197483	107.049	4.83007	0.0676802	2	3	0.00162442	0.00162442
1750	Ptp.2360.1.S1_s_at	suspected contaminant	glycosyl hydrolase family 9; similar to beta-glucanase GB:AAB72171;supported by full-length cDNA: Ceres:20797.	scaffold_11591:376:693	gw1.11591.2.1,fgenesh4_pm.C_scaffold_125000001	gw1.11591.2.1(10),fgenesh4_pm.C_scaffold_125000001(10)	AT1G71380			putative beta-glucanase similar to beta-glucanase GB:AAB72171;supported by full-length cDNA: Ceres:20797.	glycosyl hydrolase family 9 protein	AT1G71380.1	Identical to Endoglucanase 9 precursor (EC 3.2.1.4) (Endo-1,4-beta glucanase 9) (Cellulase 3) (AtCEL3) (CEL3) [Arabidopsis Thaliana] (GB:Q9C9H5;GB:P80855;GB:Q38817;GB:Q8LDE8); similar to glycosyl hydrolase family 9 protein [Arabidopsis thaliana] (TAIR:AT1	glycosyl hydrolase family 9 protein		AY660968	GO:5975(carbohydrate metabolism)	GO:9505(cell wall (sensu Magnoliophyta))	GO:4553(hydrolase activity, hydrolyzing O-glycosyl compounds)		Cel9B		Ptp.2360	GI:50346664		3.2.1.-		IPR001701 ; Glycoside hydrolase, family 9							gb:AY660968.1 /DB_XREF=gi:50346663 /TID=Ptp.2360.1 /CNT=56 /FEA=FLmRNA /TIER=FL+Stack /STK=8 /UG=Ptp.2360 /UG_TITLE=Cel9B /DEF=Populus tremula x Populus tremuloides Cel9B mRNA, complete cds. /FL=gb:AY660968.1 /REP_ORG=P. tremula x P. tremuloides		4.74395	0.265848	6.27696	0.0495215	5.48347	0.0242574	47.8416	2.35112	0.0737157	2	3	0.0053005	0.0053005
1762	Ptp.237.1.S2_s_at		elongation factor 1B-gamma	scaffold_86:393849:396900	estExt_fgenesh4_pg.C_860050	CK087292	AT1G57720	3.8e-90	810			AT1G57720.1	Identical to Probable elongation factor 1-gamma 2 (EF-1-gamma 2) (eEF-1B gamma 2) [Arabidopsis Thaliana] (GB:Q9FVT2;GB:Q94C85); similar to elongation factor 1B-gamma, putative / eEF-1B gamma, putative [Arabidopsis thaliana] (TAIR:AT1G09640.1); similar to	elongation factor 1B-gamma, putative / eEF-1B gamma, putative		CK087292	GO:6414(translational elongation)	GO:5853(eukaryotic translation elongation factor 1 complex)	GO:3746(translation elongation factor activity)				Ptp.237												gb:CK087292 /DB_XREF=gi:38571506 /DB_XREF=A002P27.3pR /CLONE=A002P27 /TID=Ptp.237.1 /CNT=75 /FEA=EST /TIER=Stack /STK=7 /UG=Ptp.237 /UG_TITLE=Transcribed locus, strongly similar to XP_464690.1 Elongation factor 1-gamma (Oryza sativa (japonica cultivar-gro	EST	12.4253	0.0225658	12.6808	0.00990147	12.7106	0.0250892	119.34	0.0983935	0.00123672	2	3	0.00138299	0.00138299
1798	Ptp.2399.1.S1_s_at		putative DnaJ protein; supported by full-length cDNA: Ceres:22711.	LG_IV:15602624:15603446	estExt_fgenesh4_pg.C_LG_IV1432	estExt_fgenesh4_pg.C_LG_IV1432(11)	AT2G17880	3.9e-30	296	putative DnaJ protein ;supported by full-length cDNA: Ceres:22711.	DNAJ heat shock protein, putative	AT2G17880.1	similar to DNAJ heat shock N-terminal domain-containing protein (J11) [Arabidopsis thaliana] (TAIR:AT4G36040.1); similar to DnaJ-like protein [Phaseolus vulgaris] (GB:AAB36543.1); contains InterPro domain Heat shock protein DnaJ, N-terminal; (InterPro:IPR	DNAJ heat shock protein, putative		BU826790	GO:6457(protein folding)	GO:9507(chloroplast)	GO:31072(heat shock protein binding)				Ptp.2399					IPR001623 ; Heat shock protein DnaJ, N-terminal		scop ; a.2.3.Chaperone J-domain ; All alpha proteins; Long alpha-hairpin; Chaperone J-domain; Chaperone J-domain ; 1.0000000458137E-18					gb:BU826790 /DB_XREF=gi:23999811 /DB_XREF=UK124TH02 /TID=Ptp.2399.1 /CNT=9 /FEA=EST /TIER=ConsEnd /STK=0 /UG=Ptp.2399 /UG_TITLE=Transcribed locus, weakly similar to NP_849911.1 DNAJ heat shock protein, putative (Arabidopsis thaliana) /REP_ORG=P. tremula x	EST	13.4066	0.239168	12.9884	0.0514637	11.8581	0.00976795	64.2272	2.56673	0.059945	2	3	0.00344762	0.00344762
1835	Ptp.2430.1.A1_at		ethylene-insensitive 3 (EIN3); identical to GB:AAC49749 from [Arabidopsis thaliana]; supported by cDNA: gi_17978927	LG_X:20433153:20435132	fgenesh4_pg.C_LG_X002213,fgenesh4_pg.C_LG_VIII000091	fgenesh4_pg.C_LG_X002213,fgenesh4_pg.C_LG_VIII000091	AT3G20770			ethylene-insensitive 3 (EIN3) identical to GB:AAC49749 from [Arabidopsis thaliana]	ethylene-insensitive 3 (EIN3)	AT3G20770.1	Identical to ETHYLENE-INSENSITIVE3 protein (EIN3) [Arabidopsis Thaliana] (GB:O24606;GB:Q8VYW4); similar to EIL1 (ETHYLENE-INSENSITIVE3-LIKE 1), transcription factor [Arabidopsis thaliana] (TAIR:AT2G27050.1); similar to EIN3-like protein [Cucumis melo] (GB	EIN3 (ETHYLENE-INSENSITIVE3); transcription factor	ethylene-insensitive3	CV242387	GO:9873(ethylene mediated signaling pathway); GO:45449(regulation of transcription)	GO:5634(nucleus)	GO:3700(transcription factor activity)				Pth.14689					IPR006957 ; Ethylene insensitive 3							gb:CV242387 /DB_XREF=gi:52495362 /DB_XREF=WS02514.B21.1_O18 /CLONE=WS02514_O18 /TID=Ptp.2430.1 /CNT=19 /FEA=EST /TIER=Stack /STK=10 /UG=Ptp.2430 /UG_TITLE=Transcribed locus /REP_ORG=P. trichocarpa	EST	12.2117	0.0397556	12.5074	0.0208199	12.3908	0.0463447	31.9858	0.0887458	0.0041618	2	3	0.00948081	0.00948081
1879	Ptp.2468.1.S1_at		putative protein; PrMC3-Pinus radiata	LG_IX:3768717:3770399	estExt_Genewise1_v1.C_LG_IX2098	estExt_Genewise1_v1.C_LG_IX2098	AT3G48690	2.7e-77	700	putative protein PrMC3 - Pinus radiata,PID:g4154352	expressed protein	AT3G48690.1	similar to unknown protein [Arabidopsis thaliana] (TAIR:AT3G48700.1); similar to Esterase/lipase/thioesterase [Medicago truncatula] (GB:ABE83378.1); contains InterPro domain Esterase/lipase/thioesterase; (InterPro:IPR000379); contains InterPro domain Alph			BU837274		GO:8372(cellular component unknown)	GO:0003824(catalytic activity)				Ptp.2468					IPR002018 ; Carboxylesterase, type B							gb:BU837274 /DB_XREF=gi:24020086 /DB_XREF=T096H08 /TID=Ptp.2468.1 /CNT=22 /FEA=EST /TIER=ConsEnd /STK=0 /UG=Ptp.2468 /UG_TITLE=Transcribed locus, weakly similar to NP_190438.1 expressed protein (Arabidopsis thaliana) /REP_ORG=P. tremula x P. tremuloides	EST	5.19827	0.291549	5.68914	0.252164	9.13604	0.130615	166.789	18.4188	0.165647	2	3	0.0008415	0.0008415
1887	Ptp.2475.1.S1_at		putative alpha-amylase; similar to alpha-amylase GB:AAA91884 [Solanum tuberosum]; supported by cDNA: gi_15215737_gb_AY050398.1_	LG_X:9991884:10001991	gw1.X.6063.1	gw1.X.6063.1	AT1G69830	1.9e-310	2707	putative alpha-amylase similar to alpha-amylase GB:AAA91884 [Solanum tuberosum]; supported by cDNA: gi_15215737_gb_AY050398.1_	alpha-amylase, putative / 1,4-alpha-D-glucan glucanohydrolase, putative	AT1G69830.1	similar to AMY2/ATAMY2 (ALPHA-AMYLASE-LIKE 2), alpha-amylase [Arabidopsis thaliana] (TAIR:AT1G76130.1); similar to Os01g0715400 [Oryza sativa (japonica cultivar-group)] (GB:NP_001044062.1); similar to plastid alpha-amylase [Actinidia chinensis] (GB:AAX332	AMY3/ATAMY3 (ALPHA-AMYLASE-LIKE 3); alpha-amylase	Encodes a plastid-localized &#945;-amylase. Expression is reduced in the SEX4 mutant. Loss of function mutations show normal diurnal pattern of starch accumulation/degradation. Expression follows circadian rhythms.	CV245364	GO:5983(starch catabolism)	GO:9507(chloroplast)	GO:4556(alpha-amylase activity)				Pth.10994					IPR006047 ; Alpha amylase, catalytic domain							gb:CV245364 /DB_XREF=gi:52498339 /DB_XREF=WS0257.B21_D11 /CLONE=WS0257_D11 /TID=Ptp.2475.1 /CNT=17 /FEA=EST /TIER=ConsEnd /STK=1 /UG=Ptp.2475 /UG_TITLE=Transcribed locus, strongly similar to NP_564977.1 alpha-amylase, putative 1,4-alpha-D-glucan glucanohy	EST	3.3437	0.111523	4.03675	0.0511346	3.75314	0.0297091	45.7104	0.485592	0.0159349	2	3	0.00566344	0.00566344
1896	Ptp.2483.1.A1_at		pectinacetylesterase	LG_III:2724212:2727104	eugene3.00030191	eugene3.00030191	AT4G19410	2.1e-163	1442	putative pectinacetylesterase protein pectinacetylesterase precursor, Vigna radiata, PIR2:S68805;supported by full-length cDNA: Ceres:34674.	pectinacetylesterase, putative	AT4G19410.1	similar to pectinacetylesterase, putative [Arabidopsis thaliana] (TAIR:AT5G45280.2); similar to OSJNBa0041A02.14 [Oryza sativa (japonica cultivar-group)] (GB:CAD41867.2); similar to pectinacetylesterase precursor [Vigna radiata var. radiata] (GB:CAA67728.	pectinacetylesterase, putative		CV226925	GO:4(biological process unknown)	GO:9505(cell wall (sensu Magnoliophyta))	GO:16789(carboxylic ester hydrolase activity)				Pth.14946					IPR004963 ; Pectinacetylesterase						NP_567585.1 ; span:7-29 ; numtm:1	gb:CV226925 /DB_XREF=gi:52376839 /DB_XREF=WS0165.B21_L01 /CLONE=WS0165_L01 /TID=Ptp.2483.1 /CNT=45 /FEA=EST /TIER=Stack /STK=15 /UG=Ptp.2483 /UG_TITLE=Transcribed locus, weakly similar to NP_567585.1 pectinacetylesterase, putative (Arabidopsis thaliana) /	EST	10.9572	0.0663095	11.0629	0.0300268	10.5575	0.0314941	67.7549	0.284138	0.00629043	2	3	0.00318758	0.00318758
1898	Ptp.2487.1.S1_s_at		putative SF16 protein {Helianthus annuus}; supported by cDNA: gi_20466711	scaffold_142:382056:386261	eugene3.01420057	eugene3.01420057(10)	AT3G59690	7.7e-54	496	putative SF16 protein {Helianthus annuus}	calmodulin-binding family protein	AT3G59690.1	similar to IQD14, calmodulin binding [Arabidopsis thaliana] (TAIR:AT2G43680.1); similar to P0696G06.23 [Oryza sativa (japonica cultivar-group)] (GB:BAC06266.1); contains InterPro domain IQ calmodulin-binding region; (InterPro:IPR000048)	IQD13 (IQ-domain 13); calmodulin binding		CK092350	GO:0007165(signal transduction);GO:0006605(protein targeting)	GO:0008372(cellular_component unknown)	GO:0005516(calmodulin binding);GO:0005515(protein binding)				Ptp.2487					IPR000048 ; IQ calmodulin-binding region							gb:CK092350 /DB_XREF=gi:38576675 /DB_XREF=G079P71.3pR /CLONE=G079P71 /TID=Ptp.2487.1 /CNT=8 /FEA=EST /TIER=ConsEnd /STK=2 /UG=Ptp.2487 /UG_TITLE=Transcribed locus, weakly similar to NP_191528.1 calmodulin-binding family protein (Arabidopsis thaliana) /REP	EST	9.23339	0.0191441	9.41687	0.0180449	9.42016	0.000333129	99.0389	0.045705	0.000692227	2	3	0.00182237	0.00182237
1935	Ptp.2517.1.S1_at		phenylcoumaran benzylic ether reductase-like	LG_VIII:14639097:14640664	estExt_fgenesh4_pg.C_LG_VIII1844	estExt_fgenesh4_pg.C_LG_VIII1844	AT5G18660	1.1e-174	1539	putative protein 2'-hydroxyisoflavone reductase (EC 1.3.1.45) - Nicotiana tabacum, PIR:T02202;supported by full-length cDNA: Ceres:17121.	isoflavone reductase-related	AT5G18660.1	similar to catalytic/ coenzyme binding [Arabidopsis thaliana] (TAIR:AT3G18890.1); similar to flavin reductase-related [Arabidopsis thaliana] (TAIR:AT2G34460.1); similar to Os03g0351200 [Oryza sativa (japonica cultivar-group)] (GB:NP_001050115.1); similar	DVR (PALE-GREEN AND CHLOROPHYLL B REDUCED 2); 3,8-divinyl protochlorophyllide a 8-vinyl reductase	Encodes a protein with 3,8-divinyl protochlorophyllide a 8-vinyl reductase activity. Mutants accumulate divinyl chlorophyll rather than monovinyl chlorophyll.	CK318591	GO:0006694(steroid biosynthesis);GO:0008152(metabolism)	GO:0009507(chloroplast)	GO:0003854(3-beta-hydroxy-delta5-steroid dehydrogenase activity);GO:0003824(catalytic activity);GO:0016491(oxidoreductase activity)																gb:CK318591 /DB_XREF=gi:47107014 /DB_XREF=B9P10h10 /TID=Ptp.2517.1 /CNT=9 /FEA=EST /TIER=ConsEnd /STK=1 /UG=Ptp.2517 /UG_TITLE=Transcribed locus, moderately similar to NP_197367.1 isoflavone reductase-related (Arabidopsis thaliana) /REP_ORG=P. deltoides	EST	11.3331	0.000260974	11.0698	0.0341808	10.4121	0.0116238	1035.64	0.899977	0.0013035	2	3	5.5002e-05	5.5002e-05
1936	Ptp.2518.1.S1_at		fructose bisphosphate aldolase-like protein; fructose bisphosphate aldolase	LG_XVIII:9264717:9266812	eugene3.00180798	eugene3.00180798(11)	AT3G52930	2.3e-176	1554	fructose bisphosphate aldolase - like protein fructose bisphosphate aldolase, garden pea, PIR:S58167;supported by full-length cDNA: Ceres:3447.	fructose-bisphosphate aldolase, putative	AT3G52930.1	similar to fructose-bisphosphate aldolase, putative [Arabidopsis thaliana] (TAIR:AT2G36460.1); similar to Fructose-bisphosphate aldolase, class-I [Medicago truncatula] (GB:ABE84500.1); contains InterPro domain Fructose-bisphosphate aldolase, class-I; (Int	fructose-bisphosphate aldolase, putative		CV274235	GO:6098(pentose-phosphate shunt)	GO:0005737(cytoplasm)	GO:4332(fructose-bisphosphate aldolase activity)	KEGG pathway: Carbon fixation 00710; KEGG pathway: Fructose and mannose metabolism 00051; KEGG pathway: Glycolysis / Gluconeogenesis 00010; KEGG pathway: Pentose phosphate pathway 00030								IPR000741 ; Fructose-bisphosphate aldolase, class-I							gb:CV274235 /DB_XREF=gi:52527210 /DB_XREF=WS0172.B21_K04 /CLONE=WS0172_K04 /TID=Ptp.2518.1 /CNT=224 /FEA=EST /TIER=Stack /STK=46 /UG=Ptp.2518 /UG_TITLE=Transcribed locus, strongly similar to NP_181187.1 fructose-bisphosphate aldolase, putative (Arabidopsi	EST	11.3123	0.0988145	11.7311	0.0059916	11.8368	0.0341538	42.1047	0.307832	0.0109667	2	3	0.00638025	0.00638025
1980	Ptp.2556.1.S1_s_at		putative calmodulin; similar to calmodulin GB:P02596 [Renilla reniformis]	scaffold_64:759521:759970	gw1.64.338.1,eugene3.00070174	gw1.64.338.1,eugene3.00070174	AT3G07490			putative calmodulin similar to calmodulin GB:P02596 [Renilla reniformis], contains EF hand motif	calcium-binding protein, putative	AT3G07490.1	similar to UNE14 (unfertilized embryo sac 14), calcium ion binding [Arabidopsis thaliana] (TAIR:AT4G12860.1); similar to calcium-binding protein [Lotus japonicus] (GB:CAB63264.3); contains InterPro domain EF-Hand type; (InterPro:IPR011992); contains Inter	AGD11 (ARF-GAP DOMAIN 11); calcium ion binding	A member of ARF GAP domain (AGD), A thaliana has 15 members, grouped into four classes.	CK092896	GO:0000272(polysaccharide catabolism)	GO:0009288(flagellum (sensu Bacteria))	GO:0005509(calcium ion binding)				Ptp.2556					IPR002048 ; Calcium-binding EF-hand							gb:CK092896 /DB_XREF=gi:38577221 /DB_XREF=G099P17.3pR /CLONE=G099P17 /TID=Ptp.2556.1 /CNT=8 /FEA=EST /TIER=ConsEnd /STK=1 /UG=Ptp.2556 /UG_TITLE=Transcribed locus, moderately similar to NP_565996.1 calmodulin-like protein (MSS3) (Arabidopsis thaliana) /RE	EST	6.89859	0.152281	7.53632	0.372264	9.38666	0.214772	48.2015	6.68063	0.207897	2	3	0.00524303	0.00524303
1981	Ptp.2557.1.S1_at		WD-repeat protein	LG_XVI:3354774:3358090	grail3.0004013701	grail3.0004013701(11)	AT3G18140	2.4e-164	1451			AT3G18140.1	similar to transducin family protein / WD-40 repeat family protein [Arabidopsis thaliana] (TAIR:AT2G22040.1); similar to WD40 repeat-containing protein [Dictyostelium discoideum AX4] (GB:XP_629512.1); similar to Os03g0681700 [Oryza sativa (japonica cultiv	transducin family protein / WD-40 repeat family protein		CV229628		GO:0008372(cellular_component unknown)	GO:0000166(nucleotide binding)				Pth.13874												gb:CV229628 /DB_XREF=gi:52382297 /DB_XREF=WS01913.B21_P01 /CLONE=WS01913_P01 /TID=Ptp.2557.1 /CNT=17 /FEA=EST /TIER=ConsEnd /STK=1 /UG=Ptp.2557 /UG_TITLE=Transcribed locus, moderately similar to NP_909849.1 unknown protein (Oryza sativa (japonica cultivar	EST	10.8463	0.0283389	10.7399	0.0141492	10.5571	0.0472544	39.6791	0.0856082	0.00323627	2	3	0.00695218	0.00695218
1986	Ptp.2560.1.S1_s_at		NADH-cytochrome b5 reductase; supported by full-length cDNA: Ceres:17432.	LG_XIII:5258617:5263548	eugene3.00130653	eugene3.00130653(11)	AT5G17770	2e-132	1176	NADH-cytochrome b5 reductase ;supported by full-length cDNA: Ceres:17432.	NADH-cytochrome b5 reductase	AT5G17770.1	similar to NADH-cytochrome b5 reductase, putative [Arabidopsis thaliana] (TAIR:AT5G20080.1); similar to NADH:cytochrome b5 reductase [Vernicia fordii] (GB:AAV69019.1); contains InterPro domain Cytochrome-b5 reductase; (InterPro:IPR012260); contains InterP	ATCBR (NADH:CYTOCHROME B5 REDUCTASE 1)	Encodes NADH:cytochrome (Cyt) b5 reductase that displayed strict specificity to NADH for the reduction of a recombinant Cyt b5 (AtB5-A), whereas no Cyt b5 reduction was observed when NADPH was used as the electron donor.	CV270621	GO:0006118(electron transport)	GO:0016021(integral to membrane);GO:0019866(inner membrane);GO:0012505(endomembrane system)	GO:0004128(cytochrome-b5 reductase activity)									IPR008333 ; Oxidoreductase FAD-binding region ; IPR001433 ; Oxidoreductase FAD/NAD(P)-binding						NP_197279.1 ; span:13-32 ; numtm:1	gb:CV270621 /DB_XREF=gi:52523596 /DB_XREF=WS0152.B21_H18 /CLONE=WS0152_H18 /TID=Ptp.2560.1 /CNT=2 /FEA=EST /TIER=ConsEnd /STK=1 /UG=Ptp.2560 /UG_TITLE=Transcribed locus, moderately similar to NP_197279.1 NADH-cytochrome b5 reductase (Arabidopsis thaliana)	EST	10.2719	0.0397826	10.7457	0.0286207	10.4395	0.0230547	118.108	0.230965	0.00293332	2	3	0.00140442	0.00140442
1997	Ptp.2568.1.S1_s_at		5-enolpyruvylshikimate-3-phosphate (EPSP) synthase	LG_II:10940242:10944837	eugene3.00021350	eugene3.00021350(11)	AT2G45300	1.6e-224	1968			AT2G45300.1	Identical to 3-phosphoshikimate 1-carboxyvinyltransferase, chloroplast precursor (EC 2.5.1.19) (5-enolpyruvylshikimate-3-phosphate synthase) (EPSP synthase) [Arabidopsis Thaliana] (GB:P05466;GB:O22142); similar to 3-phosphoshikimate 1-carboxyvinyltransfer	3-phosphoshikimate 1-carboxyvinyltransferase / 5-enolpyruvylshikimate-3-phosphate / EPSP synthase		CV246319	GO:16089(aromatic amino acid family biosynthesis, shikimate pathway); GO:18920(glyphosate metabolism)	GO:9507(chloroplast)	GO:3866(3-phosphoshikimate 1-carboxyvinyltransferase activity)	KEGG pathway: Phenylalanine, tyrosine and tryptophan biosynthesis 00400			Pth.9025												gb:CV246319 /DB_XREF=gi:52499294 /DB_XREF=WS01110.B21_A05 /CLONE=WS01110_A05 /TID=Ptp.2568.1 /CNT=11 /FEA=EST /TIER=ConsEnd /STK=0 /UG=Ptp.2568 /UG_TITLE=Transcribed locus, moderately similar to NP_182055.1 3-phosphoshikimate 1-carboxyvinyltransferase 5-e	EST	9.21883	0.051815	9.88419	0.0182519	9.23229	0.0625513	125.221	0.57857	0.0069306	2	3	0.00128785	0.00128785
2000	Ptp.2570.1.S1_at		hydroxyproline-rich glycoprotein family; identical to hydroxyproline-rich glycoprotein [Arabidopsis thaliana] gi|9293881|dbj|BAB01784 ;supported by full-length cDNA: Ceres:13305.	LG_VIII:10401823:10405469	gw1.VIII.677.1	gw1.VIII.677.1	AT3G22440	2.2e-202	1777	unknown protein ;supported by full-length cDNA: Ceres:13305.	hydroxyproline-rich glycoprotein family protein	AT3G22440.1	similar to hydroxyproline-rich glycoprotein family protein [Arabidopsis thaliana] (TAIR:AT4G14900.1); similar to Os03g0794900 [Oryza sativa (japonica cultivar-group)] (GB:NP_001051543.1); similar to putative hydroxyproline-rich glycoprotein [Oryza sativa	hydroxyproline-rich glycoprotein family protein		CV263294	GO:4(biological process unknown)	GO:8372(cellular component unknown)	GO:5554(molecular function unknown)																gb:CV263294 /DB_XREF=gi:52516269 /DB_XREF=WS02020.B21_O07 /CLONE=WS02020_O07 /TID=Ptp.2570.1 /CNT=155 /FEA=EST /TIER=Stack /STK=29 /UG=Ptp.2570 /UG_TITLE=Transcribed locus, moderately similar to NP_566709.1 hydroxyproline-rich glycoprotein family protein	EST	12.5843	0.0271864	12.7445	0.0290982	12.5683	0.0125065	32.7117	0.0379939	0.00174222	2	3	0.00918069	0.00918069
2001	Ptp.2571.1.A1_at		hypothetical protein; putative acetyl-CoA carboxylase (partial) dbj|BAA07012; similar to ESTs gb|AW144916.1	LG_II:6604651:6617536	estExt_fgenesh4_pm.C_LG_II0424	estExt_fgenesh4_pm.C_LG_II0424	AT1G36160	0	9505	hypothetical protein putative acetyl-CoA carboxylase (partial) dbj|BAA07012; similar to ESTs gb|AW144916.1, gb|AI993440.1, gb|T14234, gb|H76027, gb|N96095	acetyl-CoA carboxylase 1 (ACC1)	AT1G36160.1	similar to MCCA (3-methylcrotonyl-CoA carboxylase 1) [Arabidopsis thaliana] (TAIR:AT1G03090.2); similar to acetyl-CoA carboxylase [Brassica napus] (GB:CAC19875.1); similar to acetyl-CoA carboxylase [Brassica napus] (GB:CAA54683.1); similar to acetyl CoA c	ACC1 (ACETYL-COENZYME A CARBOXYLASE 1); acetyl-CoA carboxylase	Encodes acetyl-CoA carboxylase. Mutant displays uncoordinated cell divisions which are enhanced by cytokinins. Mutant also has aberrant organization of the apical region in the embryo and abnormal root and shoot development.	CK092741	GO:9793(embryonic development (sensu Magnoliophyta)); GO:9933(meristem organization); GO:9735(response to cytokinin stimulus); GO:48364(root development); GO:48367(shoot development)	GO:0009320(phosphoribosylaminoimidazole carboxylase complex);GO:0016020(membrane);GO:0005887(integral to plasma membrane);GO:0005737(cytoplasm);GO:0009343(biotin carboxylase complex)	GO:3989(acetyl-CoA carboxylase activity)				Ptp.2571					IPR005482 ; Biotin carboxylase, C-terminal ; IPR005481 ; Carbamoyl-phosphate synthetase large chain, N-terminal ; IPR005479 ; Carbamoyl-phosphate synthase L chain, ATP-binding ; IPR000022 ; Carboxyl transferase							gb:CK092741 /DB_XREF=gi:38577066 /DB_XREF=G093P32.3pR /CLONE=G093P32 /TID=Ptp.2571.1 /CNT=2 /FEA=EST /TIER=ConsEnd /STK=1 /UG=Ptp.2571 /UG_TITLE=Transcribed locus, weakly similar to NP_174849.1 acetyl-CoA carboxylase 1 (ACC1) (Arabidopsis thaliana) /REP_O	EST	3.29921	0.157059	3.92031	0.0488435	3.14188	0.0597384	33.1937	0.677636	0.0306219	2	3	0.00899004	0.00899004
2002	Ptp.2572.1.S1_at	suspected contaminant	No Hits	scaffold_8005:149:890	eugene3.80050001	CV275878		2.6e-08	127			No Hits: gi|15230083|ref|NP_189624.1|				CV275878																			gb:CV275878 /DB_XREF=gi:52528853 /DB_XREF=WS0177.B21_O19 /CLONE=WS0177_O19 /TID=Ptp.2572.1 /CNT=67 /FEA=EST /TIER=Stack /STK=11 /UG=Ptp.2572 /UG_TITLE=Transcribed locus, weakly similar to NP_189624.1 expressed protein (Arabidopsis thaliana) /REP_ORG=P. tr	EST	13.329	0.020683	13.2853	0.0214295	13.0427	0.0366846	63.8978	0.0951127	0.00223277	2	3	0.0034737	0.0034737
2003	Ptp.2573.1.S1_at		glutamate-ammonia ligase; supported by cDNA: gi_16226386_gb_AF428386.1_AF428386	scaffold_122:946005:948900	estExt_fgenesh4_pg.C_1220090	estExt_fgenesh4_pg.C_1220090(11)	AT5G37600	1.5e-186	1642	glutamate--ammonia ligase ; supported by cDNA: gi_16226386_gb_AF428386.1_AF428386	glutamine synthetase, putative	AT5G37600.1	Identical to Glutamine synthetase cytosolic isozyme 1-1 (EC 6.3.1.2) (GLN1;1) (Glutamate--ammonia ligase GLN1;1) (GLN1-1) [Arabidopsis Thaliana] (GB:Q56WN1;GB:Q9FHR0); similar to ATGSKB6 (Arabidopsis thaliana glutamine synthase clone KB6), glutamate-ammon	ATGSR1 (Arabidopsis thaliana glutamine synthase clone R1); glutamate-ammonia ligase	encodes a cytosolic glutamine synthetase, the enzyme has high affinity with substrate ammonium	CV237401	GO:42128(nitrate assimilation)	GO:5829(cytosol)	GO:4356(glutamate-ammonia ligase activity)	KEGG pathway: Glutamate metabolism 00251; KEGG pathway: Nitrogen metabolism 00910; KEGG pathway: Peptidoglycan biosynthesis 00550			Pth.13106					IPR008147 ; Glutamine synthetase, beta-Grasp domain ; IPR008146 ; Glutamine synthetase, catalytic domain							gb:CV237401 /DB_XREF=gi:52398025 /DB_XREF=WS01227.B21.1_N07 /CLONE=WS01227_N07 /TID=Ptp.2573.1 /CNT=110 /FEA=EST /TIER=Stack /STK=11 /UG=Ptp.2573 /UG_TITLE=Transcribed locus, strongly similar to NP_198576.1 glutamine synthetase, putative (Arabidopsis thal	EST	11.1554	0.135323	11.7637	0.036106	11.6222	0.00664437	30.9233	0.405303	0.0196601	2	3	0.00995066	0.00995066
2005	Ptp.2575.1.S1_at		putative protein; predicted protein	LG_VII:3347403:3353939	gw1.VII.1651.1	gw1.VII.1651.1	AT3G52950	1.9e-203	1786	putative protein predicted protein, Arabidopsis thaliana	CBS domain-containing protein / octicosapeptide/Phox/Bemp1 (PB1) domain-containing protein	AT3G52950.1	similar to CBS domain-containing protein / octicosapeptide/Phox/Bemp1 (PB1) domain-containing protein [Arabidopsis thaliana] (TAIR:AT2G36500.1); similar to Octicosapeptide/Phox/Bem1p; CBS [Medicago truncatula] (GB:ABE86173.1); similar to Os12g0169400 [Ory	CBS domain-containing protein / octicosapeptide/Phox/Bemp1 (PB1) domain-containing protein		CK090289	GO:0006177(GMP biosynthesis)	GO:0009507(chloroplast)	GO:0003938(IMP dehydrogenase activity)				Ptp.2575					IPR000644 ; CBS domain ; IPR000270 ; Octicosapeptide/Phox/Bem1p						NP_190863.3 ; span:527-549 ; numtm:1	gb:CK090289 /DB_XREF=gi:38574614 /DB_XREF=C086P29.3pR /CLONE=C086P29 /TID=Ptp.2575.1 /CNT=8 /FEA=EST /TIER=ConsEnd /STK=1 /UG=Ptp.2575 /UG_TITLE=Transcribed locus, weakly similar to XP_463645.1 P0592G05.9 (Oryza sativa (japonica cultivar-group)) /REP_ORG=	EST	10.0747	0.011145	10.2374	0.00651691	10.008	0.0166126	188.734	0.0556966	0.000442659	2	3	0.00070017	0.00070017
2012	Ptp.2582.1.S1_s_at		expressed protein; supported by full-length cDNA: Ceres:21.	LG_V:6410892:6414162	estExt_fgenesh4_pg.C_LG_V0629	estExt_fgenesh4_pg.C_LG_V0629(11)	AT4G38100	5.5e-22	225	hypothetical protein ;supported by full-length cDNA: Ceres:21.	expressed protein	AT4G38100.1	similar to unknown protein [Arabidopsis thaliana] (TAIR:AT4G01150.1); similar to Os06g0217700 [Oryza sativa (japonica cultivar-group)] (GB:NP_001057152.1); similar to Os09g0465800 [Oryza sativa (japonica cultivar-group)] (GB:NP_001063416.1); similar to un	threonine endopeptidase		CV239439	GO:6511(ubiquitin-dependent protein catabolism)	GO:9535(thylakoid membrane (sensu Viridiplantae))	GO:4298(threonine endopeptidase activity)				Pth.2812											NP_568035.1 ; span:118-140,150-169 ; numtm:2	gb:CV239439 /DB_XREF=gi:52402109 /DB_XREF=WS0232.B21_G21 /CLONE=WS0232_G21 /TID=Ptp.2582.1 /CNT=14 /FEA=EST /TIER=ConsEnd /STK=1 /UG=Ptp.2582 /UG_TITLE=Transcribed locus, weakly similar to NP_567210.1 expressed protein (Arabidopsis thaliana) /REP_ORG=P. t	EST	10.1342	0.0013959	10.3744	0.0291643	10.2361	0.0192237	71.3314	0.0581139	0.00122205	2	3	0.00295569	0.00295569
2017	Ptp.2588.1.S1_s_at		AP2 domain protein RAP2.12; identical to AP2 domain containing protein GI:2281649 from [Arabidopsis thaliana];supported by full-length cDNA: Ceres:42960.	scaffold_158:462977:465174	gw1.158.150.1	gw1.158.150.1(11)	AT1G53910	9.8e-50	462	AP2 domain containing protein, putative similar to AP2 domain containing protein GI:2281649 from [Arabidopsis thaliana];supported by full-length cDNA: Ceres:42960.	AP2 domain-containing protein RAP2.12 (RAP2.12)	AT1G53910.1	similar to RAP2.2, DNA binding / transcription factor [Arabidopsis thaliana] (TAIR:AT3G14230.3); similar to ethylene-responsive element binding protein ERF2 [Gossypium hirsutum] (GB:AAX07458.2); contains InterPro domain Pathogenesis-related transcriptiona	RAP2.12; DNA binding / transcription factor	encodes a member of the ERF (ethylene response factor) subfamily B-2 of ERF/AP2 transcription factor family (RAP2.12). The protein contains one AP2 domain. There are 5 members in this subfamily including RAP2.2 AND RAP2.12.	CK087768	GO:0006355(regulation of transcription, DNA-dependent)	GO:0005634(nucleus)	GO:0003677(DNA binding);GO:0003700(transcription factor activity)				Ptp.2588					IPR001471 ; Pathogenesis-related transcriptional factor and ERF							gb:CK087768 /DB_XREF=gi:38572093 /DB_XREF=A020P34.3pR /CLONE=A020P34 /TID=Ptp.2588.1 /CNT=48 /FEA=EST /TIER=ConsEnd /STK=2 /UG=Ptp.2588 /UG_TITLE=Transcribed locus, weakly similar to NP_175794.1 AP2 domain-containing protein RAP2.12 (RAP2.12) (Arabidopsis	EST	10.0267	0.0947137	10.6406	0.0449731	10.7016	0.00811647	75.6065	0.557429	0.0110591	2	3	0.00271332	0.00271332
2021	Ptp.2591.1.S1_at		hypothetical protein	scaffold_130:766938:767390	gw1.130.203.1	CV266887	ATCG01240	2.9e-65	599	hypothetical protein	ribosomal protein S7 family protein	ATCG01240.1	Identical to Chloroplast 30S ribosomal protein S7 (rps7-B) [Arabidopsis Thaliana] (GB:P61841;GB:P56800;GB:Q9XQ95); similar to ribosomal protein S7 [Eucalyptus globulus subsp. globulus] (GB:YP_636344.1); contains InterPro domain Ribosomal protein S7, bacte		30S chloroplast ribosomal protein S7	CV266887	GO:6412(protein biosynthesis)	GO:5622(intracellular); GO:5840(ribosome); GO:15935(small ribosomal subunit)	GO:3735(structural constituent of ribosome)	KEGG pathway: Ribosome 03010								IPR000235 ; Ribosomal protein S7							gb:CV266887 /DB_XREF=gi:52519862 /DB_XREF=WS02030.B21_D24 /CLONE=WS02030_D24 /TID=Ptp.2591.1 /CNT=37 /FEA=EST /TIER=ConsEnd /STK=4 /UG=Ptp.2591 /UG_TITLE=Transcribed locus, moderately similar to NP_051104.1 ribosomal protein S7 (Arabidopsis thaliana) /REP	EST	12.1387	0.0102184	12.027	0.0183281	11.7175	0.0358464	165.614	0.19049	0.0017253	2	3	0.000850385	0.000850385
2025	Ptp.2593.1.S1_s_at		putative protein; predicted protein	LG_I:7137634:7139710	gw1.I.8768.1,gw1.III.514.1	gw1.I.8768.1,gw1.III.514.1	AT5G60750			putative protein predicted protein, Synechocystis sp.;supported by full-length cDNA: Ceres:25855.	CAAX amino terminal protease family protein	AT5G60750.1	similar to CAAX amino terminal protease family protein [Arabidopsis thaliana] (TAIR:AT1G14270.1); similar to Abortive infection protein [Medicago truncatula] (GB:ABE87113.1); contains InterPro domain Abortive infection protein; (InterPro:IPR003675)	CAAX amino terminal protease family protein		CK093742	GO:6508(proteolysis)	GO:9507(chloroplast)	GO:8487(prenyl-dependent CAAX protease activity)				Ptp.2593					IPR003675 ; Abortive infection protein						NP_568928.1 ; span:125-147,157-179,251-268,283-300,307-324 ; numtm:5	gb:CK093742 /DB_XREF=gi:38578067 /DB_XREF=G132P36.3pR /CLONE=G132P36 /TID=Ptp.2593.1 /CNT=5 /FEA=EST /TIER=ConsEnd /STK=2 /UG=Ptp.2593 /UG_TITLE=Transcribed locus, weakly similar to NP_563943.2 CAAX amino terminal protease family protein (Arabidopsis thal	EST	9.43086	0.000327734	9.36278	0.00218894	9.08002	0.0751536	36.7381	0.138453	0.00565296	2	3	0.0077695	0.0077695
2031	Ptp.2599.1.S1_at		beta tubulin 1	LG_V:16706215:16709216	grail3.0002068402,estExt_fgenesh4_pm.C_LG_II0101	grail3.0002068402,estExt_fgenesh4_pm.C_LG_II0101	AT1G20010			beta tubulin 1, putative similar to GB:AAD02498 from [Arabidopsis thaliana] (Plant Mol. Biol. 39 (1), 171-176 (1999)); supported by cDNA: gi_13605518_gb_AF361585.1_AF361585	tubulin beta-5 chain (TUB5)	AT1G20010.1	Identical to Tubulin beta-5 chain (Beta-5 tubulin) (TUBB5) [Arabidopsis Thaliana] (GB:P29513); similar to TUB3 (Tubulin beta-3), structural molecule [Arabidopsis thaliana] (TAIR:AT5G62700.1); similar to TUB2 (Tubulin beta-2), structural molecule [Arabidop	TUB5 (tubulin beta-5 chain)	beta tubulin	CV230856	GO:7017(microtubule-based process)	GO:45298(tubulin)	GO:5200(structural constituent of cytoskeleton)				Pth.13453					IPR003008 ; Tubulin/FtsZ, GTPase ; IPR008280 ; Tubulin/FtsZ, C-terminal							gb:CV230856 /DB_XREF=gi:52384777 /DB_XREF=WS0192.B21_N06 /CLONE=WS0192_N06 /TID=Ptp.2599.1 /CNT=27 /FEA=EST /TIER=ConsEnd /STK=2 /UG=Ptp.2599 /UG_TITLE=Transcribed locus, weakly similar to NP_915874.1 tubulin beta chain (Oryza sativa (japonica cultivar-gr	EST	10.0835	0.0575672	10.0629	0.0288547	9.30545	0.0476361	183.835	0.786297	0.00641577	2	3	0.000728114	0.000728114
2097	Ptp.2645.1.S1_at		WRKY family transcription factor; other putative proteins	LG_XIV:3322635:3325079	estExt_fgenesh4_pm.C_LG_XIV0172	estExt_fgenesh4_pm.C_LG_XIV0172	AT4G11070	7.5e-46	429			AT4G11070.1	Identical to Probable WRKY transcription factor 41 (WRKY DNA-binding protein 41) (WRKY41) [Arabidopsis Thaliana] (GB:Q8H0Y8;GB:O82511); similar to WRKY53 (WRKY DNA-binding protein 53), transcription factor [Arabidopsis thaliana] (TAIR:AT4G23810.1); simila	WRKY41 (WRKY DNA-binding protein 41); transcription factor	member of WRKY Transcription Factor; Group III	CV266931	GO:0006355(regulation of transcription, DNA-dependent)	GO:0012505(endomembrane system)	GO:3700(transcription factor activity)																gb:CV266931 /DB_XREF=gi:52519906 /DB_XREF=WS02030.B21_F20 /CLONE=WS02030_F20 /TID=Ptp.2645.1 /CNT=35 /FEA=EST /TIER=ConsEnd /STK=3 /UG=Ptp.2645 /UG_TITLE=Transcribed locus, weakly similar to NP_194112.1 WRKY family transcription factor (Arabidopsis thalia	EST	6.21703	0.866583	7.12187	0.195241	11.0922	0.131963	50.0302	26.8996	0.806499	2	3	0.00496642	0.00496642
2099	Ptp.2646.1.S1_s_at		photosystem I subunit V precursor	LG_I:35383789:35384718	eugene3.00013110	eugene3.00013110	AT1G55670	1.6e-55	515	photosystem I subunit V precursor, putative similar to photosystem I subunit V precursor GB:CAB52748 GI:5734520 from [Arabidopsis thaliana]; supported by cDNA: gi_13265559_gb_AF324710.2_AF324710	photosystem I reaction center subunit V, chloroplast, putative / PSI-G, putative (PSAG)	AT1G55670.1	Identical to Photosystem I reaction center subunit V, chloroplast precursor (PSI- G) (PSAG) [Arabidopsis Thaliana] (GB:Q9S7N7;GB:Q42310); similar to Photosystem I reaction center subunit V, chloroplast precursor (PSI-G) (Photosystem I 9 kDa protein) (GB:P	PSAG	Encodes subunit G of photosystem I, an 11-kDa membrane protein that plays an important role in electron transport between plastocyanin and PSI and is involved in the stability of the PSI complex. PSI-G subunit is bound to PSI-B and is in contact with L	BU871549	GO:0015979(photosynthesis)	GO:0009507(chloroplast);GO:0009522(photosystem I);GO:0016020(membrane)	GO:0005554(molecular_function unknown)				Pth.4034					IPR000549 ; Photosystem I psaG/psaK protein						NP_175963.1 ; span:62-84,125-147 ; numtm:2 ; CAB52748.1 ; span:62-84,125-147 ; numtm:2 ; AAG41452.1 ; span:62-84,125-147 ; numtm:2	gb:BU871549 /DB_XREF=gi:24063073 /DB_XREF=Q031G09 /TID=Ptp.2646.1 /CNT=86 /FEA=EST /TIER=Stack /STK=16 /UG=Ptp.2646 /UG_TITLE=Transcribed locus, moderately similar to NP_175963.1 photosystem I reaction center subunit V, chloroplast, putative PSI-G, putati	EST	13.0444	0.0568092	13.0413	0.0397833	12.6859	0.0321172	43.6365	0.169936	0.00584151	2	3	0.00605821	0.00605821
2100	Ptp.2646.1.S1_x_at		photosystem I subunit V precursor	scaffold_140:135481:136380	estExt_Genewise1_v1.C_1400032	estExt_Genewise1_v1.C_1400032(11)	AT1G55670	5.9e-55	510	photosystem I subunit V precursor, putative similar to photosystem I subunit V precursor GB:CAB52748 GI:5734520 from [Arabidopsis thaliana]; supported by cDNA: gi_13265559_gb_AF324710.2_AF324710	photosystem I reaction center subunit V, chloroplast, putative / PSI-G, putative (PSAG)	AT1G55670.1	Identical to Photosystem I reaction center subunit V, chloroplast precursor (PSI- G) (PSAG) [Arabidopsis Thaliana] (GB:Q9S7N7;GB:Q42310); similar to Photosystem I reaction center subunit V, chloroplast precursor (PSI-G) (Photosystem I 9 kDa protein) (GB:P	PSAG	Encodes subunit G of photosystem I, an 11-kDa membrane protein that plays an important role in electron transport between plastocyanin and PSI and is involved in the stability of the PSI complex. PSI-G subunit is bound to PSI-B and is in contact with L	BU871549	GO:0015979(photosynthesis)	GO:0009507(chloroplast);GO:0009522(photosystem I);GO:0016020(membrane)	GO:0005554(molecular_function unknown)				Pth.4034					IPR000549 ; Photosystem I psaG/psaK protein						NP_175963.1 ; span:62-84,125-147 ; numtm:2 ; CAB52748.1 ; span:62-84,125-147 ; numtm:2 ; AAG41452.1 ; span:62-84,125-147 ; numtm:2	gb:BU871549 /DB_XREF=gi:24063073 /DB_XREF=Q031G09 /TID=Ptp.2646.1 /CNT=86 /FEA=EST /TIER=Stack /STK=16 /UG=Ptp.2646 /UG_TITLE=Transcribed locus, moderately similar to NP_175963.1 photosystem I reaction center subunit V, chloroplast, putative PSI-G, putati	EST	12.6101	0.0134519	12.5159	0.0769075	12.0779	0.0117586	77.6267	0.322616	0.00623399	2	3	0.00261007	0.00261007
2110	Ptp.2653.1.S1_a_at		cysteine proteinase inhibitor	LG_III:17769928:17772872	estExt_Genewise1_v1.C_LG_III0367	estExt_Genewise1_v1.C_LG_III0367	AT3G12490	3.8e-85	769	cysteine proteinase inhibitor, putative similar to cysteine proteinase inhibitor (BCPI-2) GB:U51119 [Brassica rapa]; supported by full-length cDNA: Ceres: 20055.	cysteine protease inhibitor, putative / cystatin, putative	AT3G12490.2	similar to cysteine protease inhibitor, putative / cystatin, putative [Arabidopsis thaliana] (TAIR:AT5G05110.1); similar to At3g12490-like protein [Boechera stricta] (GB:ABB89766.1); contains InterPro domain Proteinase inhibitor I25, cystatin; (InterPro:I	cysteine protease inhibitor, putative / cystatin, putative		CV261695	GO:4(biological process unknown)	GO:12505(endomembrane system)	GO:4869(cysteine protease inhibitor activity)									IPR000010 ; Cysteine protease inhibitor							gb:CV261695 /DB_XREF=gi:52514670 /DB_XREF=WS02017.B21_H22 /CLONE=WS02017_H22 /TID=Ptp.2653.1 /CNT=2 /FEA=EST /TIER=ConsEnd /STK=1 /UG=Ptp.2653 /UG_TITLE=Transcribed locus, weakly similar to NP_181620.1 cysteine protease inhibitor, putative cystatin, putat	EST	8.04736	0.103178	7.90831	0.206318	9.1794	0.0163327	54.5356	1.94435	0.0534794	2	3	0.00437966	0.00437966
2126	Ptp.2667.1.S1_s_at		No Hits	LG_XVII:1013648:1016921	eugene3.00170110	eugene3.00170110(11)						No Hits				CF236061																			gb:CF236061 /DB_XREF=gi:33455490 /DB_XREF=PtaJXT0030B8B0804 /TID=Ptp.2667.1 /CNT=54 /FEA=EST /TIER=Stack /STK=28 /UG=Ptp.2667 /UG_TITLE=Transcribed locus, weakly similar to NP_201236.1 arabinogalactan-protein (AGP1) (Arabidopsis thaliana) /REP_ORG=P. alba	EST	5.20263	0.487364	5.92668	0.014186	7.79862	0.0500243	44.8224	7.17837	0.240227	2	3	0.00582706	0.00582706
2147	Ptp.2686.1.S1_s_at		coded for by A. thaliana cDNA W43435; supported by cDNA: gi_14532463_gb_AY039856.1_	LG_IV:1942844:1948082	estExt_fgenesh4_pg.C_LG_IV0222	estExt_fgenesh4_pg.C_LG_IV0222(11)	AT4G05020	4.9e-262	2291	coded for by A. thaliana cDNA W43435 ; supported by cDNA: gi_14532463_gb_AY039856.1_	NADH dehydrogenase-related	AT4G05020.1	similar to NDB1 (NAD(P)H DEHYDROGENASE B1), NADH dehydrogenase/ disulfide oxidoreductase [Arabidopsis thaliana] (TAIR:AT4G28220.1); similar to NDB4 (NAD(P)H DEHYDROGENASE B4), NADH dehydrogenase [Arabidopsis thaliana] (TAIR:AT2G20800.1); similar to pyridi	NDB2 (NAD(P)H DEHYDROGENASE B2); disulfide oxidoreductase		CK092197	GO:0006118(electron transport);GO:0006096(glycolysis);GO:0006749(glutathione metabolism)	GO:0008372(cellular_component unknown)	GO:0005509(calcium ion binding);GO:0004362(glutathione-disulfide reductase activity);GO:0015036(disulfide oxidoreductase activity);GO:0004148(dihydrolipoyl dehydrogenase activity)	KEGG pathway: Oxidative phosphorylation 00190			Ptp.2686					IPR002048 ; Calcium-binding EF-hand ; IPR001327 ; FAD-dependent pyridine nucleotide-disulphide oxidoreductase							gb:CK092197 /DB_XREF=gi:38576522 /DB_XREF=G069P77.3pR /CLONE=G069P77 /TID=Ptp.2686.1 /CNT=8 /FEA=EST /TIER=ConsEnd /STK=1 /UG=Ptp.2686 /UG_TITLE=Transcribed locus, moderately similar to NP_567801.1 NADH dehydrogenase-related (Arabidopsis thaliana) /REP_OR	EST	7.67961	0.110887	8.42391	0.0628278	8.72153	0.048974	92.7032	1.1521	0.0186417	2	3	0.00200927	0.00200927
2152	Ptp.2690.1.S1_at		similar to nucleoside triphosphatase	LG_IV:6161802:6164474	gw1.IV.3410.1	gw1.IV.3410.1	AT2G01275	4.6e-66	604			AT2G01275.1	similar to zinc finger (C3HC4-type RING finger) family protein [Arabidopsis thaliana] (TAIR:AT5G38070.1); similar to Os01g0121200 [Oryza sativa (japonica cultivar-group)] (GB:NP_001041874.1); similar to unknown protein [Oryza sativa (japonica cultivar-gro	zinc finger (C3HC4-type RING finger) family protein		CK092537	GO:0016567(protein ubiquitination);GO:0006118(electron transport)	GO:0000151(ubiquitin ligase complex)	GO:5515(protein binding); GO:8270(zinc ion binding)				Ptp.2690												gb:CK092537 /DB_XREF=gi:38576862 /DB_XREF=G086P84.3pR /CLONE=G086P84 /TID=Ptp.2690.1 /CNT=3 /FEA=EST /TIER=ConsEnd /STK=1 /UG=Ptp.2690 /UG_TITLE=Transcribed locus /REP_ORG=P. tremula x P. tremuloides	EST	5.8875	0.165356	5.38229	0.0621164	4.95326	0.0248464	41.2373	0.874738	0.0318185	2	3	0.00657547	0.00657547
2159	Ptp.2696.1.S1_at		oxidoreductase	LG_X:8234224:8235835	gw1.X.5490.1	gw1.X.5490.1	AT1G06650	6.4e-115	1024	oxidoreductase, putative contains Pfam profile: PF00671 Iron/Ascorbate oxidoreductase family; supported by cDNA: gi_13878118_gb_AF370322.1_AF370322	2-oxoglutarate-dependent dioxygenase, putative	AT1G06650.2	similar to 2-oxoglutarate-dependent dioxygenase, putative [Arabidopsis thaliana] (TAIR:AT1G06640.1); similar to unknown [Prunus armeniaca] (GB:AAD38147.1); contains InterPro domain 2OG-Fe(II) oxygenase; (InterPro:IPR005123)	2-oxoglutarate-dependent dioxygenase, putative	encodes a protein whose sequence is similar to 2-oxoglutarate-dependent dioxygenase	CK092167	GO:4(biological process unknown)	GO:8372(cellular component unknown)					Ptp.2696					IPR005123 ; 2OG-Fe(II) oxygenase superfamily			ec ; ACC1_ARATH ; (Q06588) 1-aminocyclopropane-1-carboxylate oxidase (EC 1.14.17.4) (ACC oxidase) (Ethylene-forming enzyme) (EFE) ; 2.0E-73 ; ec ; ACC1_ARATH ; (Q06588) 1-aminocyclopropane-1-carboxylate oxidase (EC 1.14.17.4) (ACC oxidase) (Ethylene-formi				gb:CK092167 /DB_XREF=gi:38576492 /DB_XREF=G068P61.3pR /CLONE=G068P61 /TID=Ptp.2696.1 /CNT=3 /FEA=EST /TIER=ConsEnd /STK=1 /UG=Ptp.2696 /UG_TITLE=Transcribed locus, weakly similar to NP_171933.1 2-oxoglutarate-dependent dioxygenase, putative (Arabidopsis t	EST	10.9179	0.0203235	10.6728	0.038821	10.3492	0.016266	223.474	0.325482	0.0021847	2	3	0.000544426	0.000544426
2171	Ptp.2707.1.S1_at		glycosyl hydrolase family 17; similar to beta-1	LG_II:388091:389113	gw1.II.1731.1	gw1.II.1731.1	AT1G30080	2.5e-81	734	beta-1,3-glucanase precursor, putative similar to GI:4097948 from [Oryza sativa] (Gene 223 (1-2), 311-320 (1998))	glycosyl hydrolase family 17 protein	AT1G30080.1	similar to glycosyl hydrolase family 17 protein [Arabidopsis thaliana] (TAIR:AT4G18340.1); similar to putative beta-1,3-glucanase precursor [Oryza sativa (japonica cultivar-group)] (GB:BAD54223.1); contains InterPro domain Glycoside hydrolase, family 17;	glycosyl hydrolase family 17 protein		BU826219	GO:5975(carbohydrate metabolism)	GO:12505(endomembrane system)	GO:4553(hydrolase activity, hydrolyzing O-glycosyl compounds)				Ptp.2707					IPR000490 ; Glycoside hydrolase, family 17							gb:BU826219 /DB_XREF=gi:23998592 /DB_XREF=UK118TA07 /TID=Ptp.2707.1 /CNT=18 /FEA=EST /TIER=ConsEnd /STK=0 /UG=Ptp.2707 /UG_TITLE=Transcribed locus, weakly similar to NP_916027.1 P0638D12.12 (Oryza sativa (japonica cultivar-group)) /REP_ORG=P. tremula x P.	EST	7.85564	0.443431	7.80363	0.0233295	6.00023	0.0325037	33.7863	4.46501	0.198232	2	3	0.00876451	0.00876451
2184	Ptp.2717.1.S1_a_at		hypothetical protein	LG_XVII:5154520:5157632	estExt_Genewise1_v1.C_LG_XVII1215	estExt_Genewise1_v1.C_LG_XVII121(9)	AT3G29075	9.5e-31	299	hypothetical protein	glycine-rich protein	AT3G29075.1	similar to unknown protein [Arabidopsis thaliana] (TAIR:AT1G56660.1); similar to Stress protein DDR48 , related [Medicago truncatula] (GB:ABE86766.1)	glycine-rich protein		AI166628	GO:4(biological process unknown)	GO:8372(cellular component unknown)	GO:5554(molecular function unknown)				Pth.4487												gb:AI166628 /DB_XREF=gi:3857913 /DB_XREF=xylem.est.441 /TID=Ptp.2717.1 /CNT=23 /FEA=EST /TIER=ConsEnd /STK=0 /UG=Ptp.2717 /UG_TITLE=Transcribed locus /REP_ORG=P. trichocarpa	EST	12.3507	0.0042248	12.5941	0.0271985	12.4553	0.0170489	85.304	0.0596147	0.00104827	2	3	0.00227158	0.00227158
2209	Ptp.2743.1.S1_at		expressed protein; similar to hypothetical protein GB:AAF25968 GI:6714272 from [Arabidopsis thaliana];supported by full-length cDNA: Ceres:206224.	LG_III:9282017:9284436	eugene3.00030654	eugene3.00030654	AT1G32700	2.5e-82	745	unknown protein similar to hypothetical protein GB:AAF25968 GI:6714272 from [Arabidopsis thaliana];supported by full-length cDNA: Ceres:206224.	zinc-binding family protein	AT1G32700.1	similar to zinc-binding family protein [Arabidopsis thaliana] (TAIR:AT4G17900.1); similar to Zinc finger, B-box [Medicago truncatula] (GB:ABE79196.1); contains InterPro domain Protein of unknown function DUF597; (InterPro:IPR006734)	zinc-binding family protein		CK109706	GO:0008033(tRNA processing)	GO:0005622(intracellular)	GO:0004730(pseudouridylate synthase activity);GO:0008270(zinc ion binding);GO:0005488(binding)									IPR006734 ; Protein of unknown function DUF597							gb:CK109706 /DB_XREF=gi:38594031 /DB_XREF=N020G02 /CLONE=N020G02 /TID=Ptp.2743.1 /CNT=9 /FEA=EST /TIER=ConsEnd /STK=0 /UG=Ptp.2743 /UG_TITLE=Transcribed locus /REP_ORG=P. tremula x P. tremuloides	EST	7.827	0.249041	8.12317	0.100274	9.23105	0.169537	32.5975	2.19097	0.100819	2	3	0.00922684	0.00922684
2256	Ptp.2791.1.S1_s_at		hypothetical protein	LG_I:30292050:30292713	grail3.0032012901	grail3.0032012901(11)	AT4G21740	4.4e-21	218			AT4G21740.1	similar to unknown protein [Arabidopsis thaliana] (TAIR:AT1G30515.1); similar to hypothetical protein MtrDRAFT_AC152752g8v1 [Medicago truncatula] (GB:ABE87455.1)			DN497793		GO:0012505(endomembrane system)	GO:0005554(molecular_function unknown)				Ptp.2791												gb:DN497793 /DB_XREF=gi:60707983 /DB_XREF=R032G11.5pR /CLONE=V017G11 /TID=Ptp.2791.1 /CNT=10 /FEA=EST /TIER=ConsEnd /STK=1 /UG=Ptp.2791 /UG_TITLE=Transcribed locus /REP_ORG=P. tremula x P. tremuloides	EST	8.77843	0.0187334	8.87124	0.135827	9.43854	0.0361222	38.1096	0.510792	0.0201049	2	3	0.00736947	0.00736947
2260	Ptp.2796.1.S1_at		unknown protein	scaffold_125:662198:663393	eugene3.01250060	DN488448	AT1G33340	1e-109	979	unknown protein	epsin N-terminal homology (ENTH) domain-containing protein / clathrin assembly protein-related	AT1G33340.1	Identical to Putative clathrin assembly protein At1g33340 [Arabidopsis Thaliana] (GB:Q9C502); similar to epsin N-terminal homology (ENTH) domain-containing protein / clathrin assembly protein-related [Arabidopsis thaliana] (TAIR:AT4G02650.1); similar to A	epsin N-terminal homology (ENTH) domain-containing protein / clathrin assembly protein-related		DN488448	GO:4(biological process unknown)	GO:8372(cellular component unknown)	GO:5488(binding)				Ptp.2796					IPR001026 ; Epsin N-terminal homology							gb:DN488448 /DB_XREF=gi:60698244 /DB_XREF=R064D09.3pR /CLONE=R064D09 /TID=Ptp.2796.1 /CNT=4 /FEA=EST /TIER=ConsEnd /STK=1 /UG=Ptp.2796 /UG_TITLE=Transcribed locus /REP_ORG=P. tremula x P. tremuloides	EST	6.77594	0.0157437	6.68338	0.087242	5.33901	0.228383	64.659	2.58714	0.060018	2	3	0.00341392	0.00341392
2262	Ptp.2798.1.S1_at		FAD-linked oxidoreductase family; similar to SP|P30986 reticuline oxidase precursor (Berberine-bridge-forming enzyme) (BBE) (Tetrahydroprotoberberine synthase) [Eschscholzia californica]; contains PF01565 FAD binding domain	scaffold_140:503382:504983	fgenesh4_pg.C_scaffold_140000069	CV272884	AT5G44440	2.2e-154	1363	berberine bridge enzyme-like protein	FAD-binding domain-containing protein	AT5G44440.1	similar to FAD-binding domain-containing protein [Arabidopsis thaliana] (TAIR:AT5G44410.1); similar to FAD-binding domain-containing protein [Arabidopsis thaliana] (TAIR:AT4G20820.1); similar to Berberine and berberine like, putative [Medicago truncatula]	FAD-binding domain-containing protein		CV272884	GO:6118(electron transport)	GO:12505(endomembrane system)	GO:9055(electron carrier activity)									IPR006094 ; FAD linked oxidase, N-terminal							gb:CV272884 /DB_XREF=gi:52525859 /DB_XREF=WS0171.B21_A02 /CLONE=WS0171_A02 /TID=Ptp.2798.1 /CNT=10 /FEA=EST /TIER=ConsEnd /STK=1 /UG=Ptp.2798 /UG_TITLE=Transcribed locus /REP_ORG=P. trichocarpa x P. deltoides	EST	3.57448	0.0356792	5.11436	0.12677	4.28684	0.164581	80.2037	2.37567	0.0444307	2	3	0.00248756	0.00248756
2306	Ptp.2839.1.S1_at		magnesium-protoporphyrin IX methyltransferase-like protein; magnesium-protoporphyrin IX methyltransferase	LG_XII:12110650:12112352	grail3.0015033802	grail3.0015033802	AT4G25080	9.4e-81	730	magnesium-protoporphyrin IX methyltransferase - like protein magnesium-protoporphyrin IX methyltransferase, Synechocystis sp, PIR2:S71781; supported by cDNA: gi_14334513_gb_AY034948.1_	magnesium-protoporphyrin O-methyltransferase, putative / magnesium-protoporphyrin IX methyltransferase, putative	AT4G25080.3	similar to S-adenosyl-L-methionine Mg-protoporphyrin IX methyltranserase [Nicotiana tabacum] (GB:AAF70243.1); contains InterPro domain Magnesium protoporphyrin O-methyltransferase; (InterPro:IPR010251); contains InterPro domain SAM (and some other nucleot	CHLM (MAGNESIUM-PROTOPORPHYRIN IX METHYLTRANSFERASE)	Encodes a protein with methyltransferase activity responsible for the methylation of magnesium protoporphyrin IX. Mutants defective in this gene are affected in chlorophyll biosynthesis and show a reduction in the accumulation of a number of major thylako	DN494922	GO:15995(chlorophyll biosynthesis)	GO:9941(chloroplast envelope); GO:9535(thylakoid membrane (sensu Viridiplantae))		KEGG pathway: Porphyrin and chlorophyll metabolism 00860			Ptp.2839					IPR010940 ; Magnesium-protoporphyrin IX methyltransferase, C-terminal							gb:DN494922 /DB_XREF=gi:60705112 /DB_XREF=N005A12.5pR /CLONE=N005A12 /TID=Ptp.2839.1 /CNT=9 /FEA=EST /TIER=ConsEnd /STK=0 /UG=Ptp.2839 /UG_TITLE=Transcribed locus /REP_ORG=P. tremula x P. tremuloides	EST	11.6582	0.0407051	11.8089	0.050618	11.2558	0.019805	106.356	0.32696	0.00461133	2	3	0.00164011	0.00164011
2319	Ptp.2853.1.S1_at		transcription factor	LG_I:10725985:10730681	eugene3.00011141	eugene3.00011141	AT3G12480	2.7e-46	433	unknown protein	transcription factor, putative	AT3G12480.1	similar to repressor protein-related [Arabidopsis thaliana] (TAIR:AT5G19490.1); similar to At3g12480-like protein [Boechera stricta] (GB:ABB89765.1); contains InterPro domain Histone-fold; (InterPro:IPR009072); contains InterPro domain Transcription facto	transcription factor, putative		DN494248	GO:6355(regulation of transcription, DNA-dependent)	GO:5634(nucleus)	GO:3677(DNA binding); GO:3700(transcription factor activity)				Ptp.2853					IPR003958 ; Transcription factor CBF/NF-Y/archaeal histone							gb:DN494248 /DB_XREF=gi:60704438 /DB_XREF=K018P14.5pR /CLONE=K018P14 /TID=Ptp.2853.1 /CNT=6 /FEA=EST /TIER=ConsEnd /STK=0 /UG=Ptp.2853 /UG_TITLE=Transcribed locus /REP_ORG=P. tremula x P. tremuloides	EST	7.65744	0.0362632	7.5823	0.0349967	7.85102	0.0201442	39.1518	0.0768829	0.00294557	2	3	0.0070879	0.0070879
2322	Ptp.2856.1.S1_at		unknown protein	LG_II:1154022:1159071	estExt_fgenesh4_pg.C_LG_II0188	estExt_fgenesh4_pg.C_LG_II0188	AT1G20080	1.3e-247	2167	unknown protein	C2 domain-containing protein	AT1G20080.1	similar to C2 domain-containing protein (sytA) [Arabidopsis thaliana] (TAIR:AT2G20990.1); similar to putative synaptotagmin C [Oryza sativa (japonica cultivar-group)] (GB:BAD73354.1); similar to C2 [Medicago truncatula] (GB:ABE85279.1); similar to Os02g04	C2 domain-containing protein		DN494215	GO:4(biological process unknown)	GO:12505(endomembrane system)	GO:5554(molecular function unknown)				Ptp.2856					IPR000008 ; C2 domain						NP_173436.1 ; span:7-29 ; numtm:1	gb:DN494215 /DB_XREF=gi:60704405 /DB_XREF=K013P95.5pR /CLONE=K013P95 /TID=Ptp.2856.1 /CNT=2 /FEA=EST /TIER=ConsEnd /STK=0 /UG=Ptp.2856 /UG_TITLE=Transcribed locus /REP_ORG=P. tremula x P. tremuloides	EST	10.5237	0.0721938	10.0509	0.125151	9.66453	0.0280752	51.2801	0.740587	0.021663	2	3	0.00479106	0.00479106
2363	Ptp.2895.1.A1_at		No Hits	scaffold_2769:243:551	eugene3.27690001,eugene3.00050078	eugene3.27690001,eugene3.00050078										DN491525							Ptp.2895												gb:DN491525 /DB_XREF=gi:60701687 /DB_XREF=UR111TH05.3pR /CLONE=UR111TH05 /TID=Ptp.2895.1 /CNT=1 /FEA=EST /TIER=ConsEnd /STK=1 /UG=Ptp.2895 /UG_TITLE=Transcribed locus /REP_ORG=P. tremula x P. tremuloides	EST	5.0043	0.105032	5.48092	0.149935	8.33685	0.188096	282.897	12.9929	0.0688922	2	3	0.000383045	0.000383045
2374	Ptp.2908.1.A1_at		DNA helicase-like	LG_XIII:6327476:6334617	gw1.XIII.2464.1	gw1.XIII.2464.1(9)	AT5G35970	0	3089	DNA helicase-like	DNA-binding protein, putative	AT5G35970.1	similar to DNA-binding protein, putative [Arabidopsis thaliana] (TAIR:AT2G03270.1); similar to putative DNA helicase [Oryza sativa (japonica cultivar-group)] (GB:BAD08079.1); similar to Os09g0130800 [Oryza sativa (japonica cultivar-group)] (GB:NP_00106262	DNA-binding protein, putative		CN524682	GO:4(biological process unknown)	GO:9507(chloroplast)	GO:3677(DNA binding)																gb:CN524682 /DB_XREF=gi:46843051 /DB_XREF=GQ015M13.T3_D11 /CLONE=GQ015M13_D11 /TID=Ptp.2908.1 /CNT=7 /FEA=EST /TIER=ConsEnd /STK=0 /UG=Ptp.2908 /UG_TITLE=Transcribed locus /REP_ORG=P. trichocarpa x P. deltoides	EST	11.7566	0.229244	11.0433	0.298541	10.0334	0.000619728	31.7511	2.99899	0.14168	2	3	0.00958139	0.00958139
2400	Ptp.2928.1.A1_at		septum site-determining MinD (dbj|BAA90261.1); supported by cDNA: gi_6759276_dbj_AB030278.1_AB030278	LG_IV:7512923:7514228	estExt_Genewise1_v1.C_LG_IV3806	estExt_Genewise1_v1.C_LG_IV3806	AT5G24020	8.9e-129	1144	septum site-determining MinD (dbj|BAA90261.1) ; supported by cDNA: gi_6759276_dbj_AB030278.1_AB030278	septum site-determining protein (MIND)	AT5G24020.1	similar to unknown protein [Arabidopsis thaliana] (TAIR:AT4G19540.1); similar to plastid division regulator MinD [Solanum tuberosum] (GB:AAZ23778.1); contains InterPro domain Cobyrinic acid a,c-diamide synthase; (InterPro:IPR002586); contains InterPro dom	MIND (ACCUMULATION AND REPLICATION OF CHLOROPLAST 11)	Encodes a Ca2+ dependent ATPase required for correct positioning of the chloroplast division apparatus. Its ATPase activity is stimulated by AtMinE1, a topological specificity factor.	BP933198	GO:10020(chloroplast fission)	GO:9507(chloroplast)	GO:16887(ATPase activity); GO:30899(calcium-dependent ATPase activity); GO:5515(protein binding); GO:42803(protein homodimerization activity)									IPR000707 ; ATPase, ParA type							gb:BP933198 /DB_XREF=gi:60214828 /DB_XREF=BP933198 /CLONE=PnFL1-048_J03.r /TID=Ptp.2928.1 /CNT=4 /FEA=EST /TIER=ConsEnd /STK=1 /UG=Ptp.2928 /UG_TITLE=Transcribed locus /REP_ORG=P. nigra	EST	9.70974	0.121326	9.67219	0.0193552	9.1952	0.019219	31.9246	0.329119	0.0154639	2	3	0.00950688	0.00950688
2434	Ptp.2961.1.S1_at		hypothetical protein; predicted by genemark.hmm	scaffold_515:122948:123463	eugene3.05150007	eugene3.05150007(9)	AT3G22560	5e-61	562			AT3G22560.1	similar to GCN5-related N-acetyltransferase (GNAT) family protein [Arabidopsis thaliana] (TAIR:AT2G32020.1); similar to Os03g0794400 [Oryza sativa (japonica cultivar-group)] (GB:NP_001051539.1); similar to putative acetyltransferase [Oryza sativa (japonic	GCN5-related N-acetyltransferase (GNAT) family protein		BU863071	GO:8152(metabolism)	GO:8372(cellular component unknown)	GO:8080(N-acetyltransferase activity)																gb:BU863071 /DB_XREF=gi:24049131 /DB_XREF=S023E02 /TID=Ptp.2961.1 /CNT=4 /FEA=EST /TIER=ConsEnd /STK=0 /UG=Ptp.2961 /UG_TITLE=Transcribed locus /REP_ORG=P. tremula	EST	6.38346	0.110649	7.11599	0.248892	8.55164	0.0257649	97.5054	4.86578	0.074854	2	3	0.00186487	0.00186487
2436	Ptp.2962.1.A1_at		putative protein; predicted proteins	LG_X:3066774:3071890	estExt_Genewise1_v1.C_LG_X4091	estExt_Genewise1_v1.C_LG_X4091(11)	AT5G19070	1.3e-91	824	putative protein predicted proteins, Arabidopsis thaliana	expressed protein	AT5G19070.1	similar to unknown protein [Arabidopsis thaliana] (TAIR:AT1G03260.1); similar to hypothetical protein Tery_1993 [Trichodesmium erythraeum IMS101] (GB:YP_721717.1); similar to Os07g0655900 [Oryza sativa (japonica cultivar-group)] (GB:NP_001060500.1)			CV262692	GO:0006412(protein biosynthesis)	GO:12505(endomembrane system)	GO:0003735(structural constituent of ribosome)															NP_197408.2 ; span:13-30,50-72,77-99,136-155,162-184,199-221 ; numtm:6	gb:CV262692 /DB_XREF=gi:52515667 /DB_XREF=WS0202.B21_E03 /CLONE=WS0202_E03 /TID=Ptp.2962.1 /CNT=4 /FEA=EST /TIER=ConsEnd /STK=0 /UG=Ptp.2962 /UG_TITLE=Transcribed locus /REP_ORG=P. trichocarpa x P. nigra	EST	8.67688	0.00620536	8.63575	0.0275917	8.38076	0.00497063	187.259	0.102932	0.000824515	2	3	0.000708396	0.000708396
2475	Ptp.2996.1.S1_at		hydroxyproline-rich glycoprotein-related; similar to hydroxyproline-rich Glycoprotein (HRGP) [Zea mays] gi|4007865|emb|CAA10387	LG_XV:9564000:9566085	gw1.XV.3020.1	gw1.XV.3020.1	AT5G51690	1.8e-178	1571	unknown protein	hydroxyproline-rich glycoprotein family protein	AT5G51690.1	Identical to Probable aminotransferase ACS12 (EC 2.6.1.-) (ACS12) [Arabidopsis Thaliana] (GB:Q8GYY0;GB:Q9C5W4;GB:Q9FLJ0); similar to ACS10 (ACC SYNTHASE 10), 1-aminocyclopropane-1-carboxylate synthase [Arabidopsis thaliana] (TAIR:AT1G62960.1); similar to	ACS12 (1-Amino-cyclopropane-1-carboxylate synthase 12); 1-aminocyclopropane-1-carboxylate synthase	Encodes an aminotransferase with broad specificity for aspartate and aromatic amino aids such as tyrosine and phenylalanine. It does not act on branched chain amino acids and does not have ACC synthase activity.	DN486028	GO:6519(amino acid and derivative metabolism)	GO:0005739(mitochondrion)	GO:8793(aromatic-amino-acid transaminase activity); GO:4069(aspartate transaminase activity);GO:8793(aromatic-amino-acid transaminase activity); GO:4069(aspartate transaminase activity)				Ptp.2996												gb:DN486028 /DB_XREF=gi:60695516 /DB_XREF=N062B05.3pR /CLONE=N062B05 /TID=Ptp.2996.1 /CNT=4 /FEA=EST /TIER=ConsEnd /STK=1 /UG=Ptp.2996 /UG_TITLE=Transcribed locus /REP_ORG=P. tremula x P. tremuloides	EST	9.82205	0.113581	9.34349	0.00329487	9.22032	0.0193626	45.6301	0.404176	0.0132865	2	3	0.00567791	0.00567791
2511	Ptp.3024.1.A1_at		WRKY family transcription factor; AR411-Arabidopsis thaliana (thale cress)	LG_II:12930005:12932743	estExt_fgenesh4_pg.C_LG_II1537	estExt_fgenesh4_pg.C_LG_II1537	AT4G11070	3.5e-43	406	putative protein AR411 - Arabidopsis thaliana (thale cress), PID:g1669603; supported by cDNA: gi_13507100_gb_AF272748.1_AF272748	WRKY family transcription factor	AT4G11070.1	Identical to Probable WRKY transcription factor 41 (WRKY DNA-binding protein 41) (WRKY41) [Arabidopsis Thaliana] (GB:Q8H0Y8;GB:O82511); similar to WRKY53 (WRKY DNA-binding protein 53), transcription factor [Arabidopsis thaliana] (TAIR:AT4G23810.1); simila	WRKY41 (WRKY DNA-binding protein 41); transcription factor	member of WRKY Transcription Factor; Group III	DN490215	GO:0006355(regulation of transcription, DNA-dependent)	GO:0012505(endomembrane system)	GO:3700(transcription factor activity)				Ptp.3024					IPR003657 ; DNA-binding WRKY							gb:DN490215 /DB_XREF=gi:60700235 /DB_XREF=UK102C05.3pR /CLONE=UK102C05 /TID=Ptp.3024.1 /CNT=4 /FEA=EST /TIER=ConsEnd /STK=2 /UG=Ptp.3024 /UG_TITLE=Transcribed locus /REP_ORG=P. tremula x P. tremuloides	EST	3.4316	0.455559	3.66334	0.0661436	5.76747	0.109253	44.394	6.62493	0.223845	2	3	0.00590885	0.00590885
2529	Ptp.3038.1.A1_at		acyl-activating enzyme	LG_IV:7351551:7354375	estExt_fgenesh4_pg.C_LG_IV0751	estExt_fgenesh4_pg.C_LG_IV0751	AT1G65890	2.4e-208	1828	amp-binding protein, putative similar to amp-binding protein GI:1903033 from [Brassica napus]; supported by cDNA: gi_15215765_gb_AY050412.1_	acyl-activating enzyme 12 (AAE12)	AT1G65890.1	similar to acyl-activating enzyme 11 (AAE11) [Arabidopsis thaliana] (TAIR:AT1G66120.1); similar to AMP-dependent synthetase and ligase family protein [Arabidopsis thaliana] (TAIR:AT1G68270.1); similar to AMP-dependent synthetase and ligase family protein	acyl-activating enzyme 12 (AAE12)		CV237450	GO:0008152(metabolism);GO:0009234(vitamin K2 biosynthesis);GO:0008299(isoprenoid biosynthesis)		GO:0016208(AMP binding)				Pth.4062					IPR000873 ; AMP-dependent synthetase and ligase			ec ; 4CL1_ARATH ; (Q42524) 4-coumarate--CoA ligase 1 (EC 6.2.1.12) (4CL 1) (4-coumaroyl-CoA synthase 1) ; 1.0E-179				gb:CV237450 /DB_XREF=gi:52398127 /DB_XREF=WS01227.B21_C14 /CLONE=WS01227_C14 /TID=Ptp.3038.1 /CNT=16 /FEA=EST /TIER=ConsEnd /STK=0 /UG=Ptp.3038 /UG_TITLE=Transcribed locus /REP_ORG=P. trichocarpa	EST	7.45216	0.622887	10.7753	0.315882	8.8694	0.0246846	34.162	11.1227	0.488379	2	3	0.00862639	0.00862639
2541	Ptp.3045.1.S1_s_at		arogenate/prephenate dehydratase	scaffold_66:245733:246944	gw1.66.109.1	gw1.66.109.1(10)	AT1G08250	1.7e-175	1546	hypothetical protein contains similarity to prephenate dehydratase GI:1008717 from [Amycolatopsis methanolica]; supported by cDNA: gi_15810502_gb_AY056290.1_	prephenate dehydratase family protein	AT1G08250.1	similar to PD1 (PREPHENATE DEHYDRATASE 1), prephenate dehydratase [Arabidopsis thaliana] (TAIR:AT2G27820.1); similar to prephenate dehydratase [Ipomoea trifida] (GB:AAS79603.1); contains InterPro domain Prephenate dehydratase; (InterPro:IPR001086)	prephenate dehydratase family protein		BU894390	GO:9094(L-phenylalanine biosynthesis)	GO:9507(chloroplast)	GO:4664(prephenate dehydratase activity)				Ptp.3045					IPR001086 ; Prephenate dehydratase							gb:BU894390 /DB_XREF=gi:24105455 /DB_XREF=X008E11 /TID=Ptp.3045.1 /CNT=18 /FEA=EST /TIER=ConsEnd /STK=0 /UG=Ptp.3045 /UG_TITLE=Transcribed locus /REP_ORG=P. tremula x P. tremuloides	EST	8.44017	0.0939463	9.70739	0.0920278	9.67604	0.0100748	180.163	2.08948	0.0173965	2	3	0.000750302	0.000750302
2592	Ptp.3082.1.S1_s_at		expressed protein; supported by cDNA: gi_16648870_gb_AY059805.1_	LG_X:15541188:15542346	grail3.0154004901	grail3.0154004901(11)	AT1G01550	2.9e-17	182	hypothetical protein predicted by genemark.hmm; supported by cDNA: gi_16648870_gb_AY059805.1_	expressed protein	AT1G01550.1	similar to unknown protein [Arabidopsis thaliana] (TAIR:AT2G46080.1); similar to unknown [Solanum tuberosum] (GB:ABB16971.1)	BPS1 (BYPASS 1)	BYPASS1, required to prevent constitutive production of a root-derived graft-transmissible signal	CF232410	GO:0015031(protein transport);GO:0006904(vesicle docking during exocytosis)	GO:0009507(chloroplast);GO:0000145(exocyst)	GO:0005554(molecular_function unknown)																gb:CF232410 /DB_XREF=gi:33451839 /DB_XREF=PtaJXO0010B5G0814 /TID=Ptp.3082.1 /CNT=15 /FEA=EST /TIER=ConsEnd /STK=0 /UG=Ptp.3082 /UG_TITLE=Transcribed locus /REP_ORG=P. alba x P. tremula	EST	7.53719	0.682664	7.58754	0.20525	10.7567	0.0622539	39.8635	13.6076	0.512033	2	3	0.00690575	0.00690575
2596	Ptp.3085.1.S1_at		calnexin-like protein; calnexin homolog	LG_XII:12360183:12362963	estExt_fgenesh4_pg.C_LG_XII1068	estExt_fgenesh4_pg.C_LG_XII1068(11)	AT5G61790	5.5e-206	1808	calnexin - like protein calnexin homolog, Arabidopsis thaliana, EMBL:AT08315;supported by full-length cDNA: Ceres:2869.	calnexin 1 (CNX1)	AT5G61790.1	Identical to Calnexin homolog 1 precursor (CNX1) [Arabidopsis Thaliana] (GB:P29402); similar to calnexin, putative [Arabidopsis thaliana] (TAIR:AT5G07340.1); similar to calnexin homolog (GB:AAA17742.1); similar to Concanavalin A-like lectin/glucanase [Med	calnexin 1 (CNX1)		CV254346		GO:9505(cell wall (sensu Magnoliophyta)); GO:5792(microsome); GO:5739(mitochondrion)	GO:5509(calcium ion binding)									IPR001580 ; Calreticulin/calnexin						NP_200987.1 ; span:465-487 ; numtm:1	gb:CV254346 /DB_XREF=gi:52507321 /DB_XREF=WS0224.B21_O15 /CLONE=WS0224_O15 /TID=Ptp.3085.1 /CNT=13 /FEA=EST /TIER=ConsEnd /STK=0 /UG=Ptp.3085 /UG_TITLE=Transcribed locus /REP_ORG=P. trichocarpa x P. deltoides	EST	9.73103	0.0190268	10.1116	0.0264851	10.1183	0.0695578	49.9642	0.196585	0.00590177	2	3	0.00497598	0.00497598
2619	Ptp.310.1.A1_at		putative protein; MtN24	LG_XII:9740840:9742896	estExt_fgenesh4_pm.C_LG_XII0282	estExt_fgenesh4_pm.C_LG_XII0282	AT2G36330	5.5e-58	534			AT2G36330.1	similar to integral membrane protein, putative [Arabidopsis thaliana] (TAIR:AT5G62820.1); similar to Os01g0640700 [Oryza sativa (japonica cultivar-group)] (GB:NP_001043680.1); similar to Os01g0661000 [Oryza sativa (japonica cultivar-group)] (GB:NP_0010437			CK088256	GO:0006260(DNA replication)	GO:16020(membrane)	GO:5554(molecular function unknown)				Ptp.310												gb:CK088256 /DB_XREF=gi:38572581 /DB_XREF=A045P19.3pR /CLONE=A045P19 /TID=Ptp.310.1 /CNT=4 /FEA=EST /TIER=ConsEnd /STK=1 /UG=Ptp.310 /UG_TITLE=Transcribed locus, weakly similar to NP_201088.1 integral membrane protein, putative (Arabidopsis thaliana) /REP	EST	8.62498	0.0913056	8.88753	0.0249759	9.65791	0.0519661	148.305	1.15292	0.011661	2	3	0.00100195	0.00100195
2623	Ptp.3104.1.S1_at		mysoin-like protein; similar to GI:2351222 from [Cyprinus carpio] (Eur. J. Biochem. 246 (2)	LG_II:1491187:1495764	eugene3.00020221	eugene3.00020221	AT1G19835	9.7e-181	1588	mysoin-like protein similar to GI:2351222 from [Cyprinus carpio] (Eur. J. Biochem. 246 (2), 380-387 (1997))	expressed protein	AT1G19835.1	similar to unknown protein [Arabidopsis thaliana] (TAIR:AT1G47900.1); similar to Putative myosin-like protein [Oryza sativa (japonica cultivar-group)] (GB:AAL77142.1); similar to Os03g0246500 [Oryza sativa (japonica cultivar-group)] (GB:NP_001049544.1); c			CK093584	GO:4(biological process unknown)	GO:8372(cellular component unknown)	GO:5554(molecular function unknown)				Ptp.3104					IPR008587 ; Plant protein of unknown function DUF869							gb:CK093584 /DB_XREF=gi:38577909 /DB_XREF=G124P89.3pR /CLONE=G124P89 /TID=Ptp.3104.1 /CNT=4 /FEA=EST /TIER=ConsEnd /STK=1 /UG=Ptp.3104 /UG_TITLE=Transcribed locus /REP_ORG=P. tremula x P. tremuloides	EST	9.11272	0.102144	9.65321	0.0723449	9.93932	0.064426	53.3484	0.704833	0.0198178	2	3	0.00452263	0.00452263
2648	Ptp.3122.1.S1_at		40S ribosomal protein S28 (sp|P34789); supported by full-length cDNA: Ceres:36501.	LG_X:20527292:20528640	estExt_Genewise1_v1.C_LG_X3287	estExt_Genewise1_v1.C_LG_X3287(9)	AT5G64140	3.6e-21	222	40S ribosomal protein S28 (sp|P34789) ;supported by full-length cDNA: Ceres:36501.	40S ribosomal protein S28 (RPS28C)	AT5G64140.1	Identical to 40S ribosomal protein S28-2 (RPS28C) [Arabidopsis Thaliana] (GB:P34789); similar to 40S ribosomal protein S28 (RPS28A) [Arabidopsis thaliana] (TAIR:AT3G10090.1); similar to 40S ribosomal protein S28 (RPS28B) [Arabidopsis thaliana] (TAIR:AT5G0	RPS28 (RIBOSOMAL PROTEIN S28); structural constituent of ribosome	Encodes a putative ribosomal protein S28.	CV283508	GO:0007046(ribosome biogenesis);GO:0006412(protein biosynthesis)	GO:0005622(intracellular);GO:0005840(ribosome)	GO:0003735(structural constituent of ribosome)	KEGG pathway: Ribosome 03010								IPR000289 ; Ribosomal protein S28e							gb:CV283508 /DB_XREF=gi:52536483 /DB_XREF=WS0187.B21_I11 /CLONE=WS0187_I11 /TID=Ptp.3122.1 /CNT=74 /FEA=EST /TIER=Stack /STK=14 /UG=Ptp.3122 /UG_TITLE=Transcribed locus /REP_ORG=P. trichocarpa x P. deltoides	EST	12.4318	0.0735135	12.0999	0.0354189	12.0213	0.0246272	39.1961	0.189846	0.00726524	2	3	0.00707633	0.00707633
2666	Ptp.3136.1.S1_at		nucleoside-diphosphate kinase; supported by full-length cDNA: Ceres:30158.	scaffold_40:766529:768054	eugene3.00400106	eugene3.00400106(11)	AT4G09320	2.9e-67	616	nucleoside-diphosphate kinase ;supported by full-length cDNA: Ceres:30158.	nucleoside diphosphate kinase 1 (NDK1)	AT4G09320.1	Identical to Nucleoside diphosphate kinase 1 (EC 2.7.4.6) (Nucleoside diphosphate kinase I) (NDK I) (NDP kinase I) (NDPK I) (NDPK1) [Arabidopsis Thaliana] (GB:P39207;GB:Q41989); similar to NDPK2 (NUCLEOSIDE DIPHOSPHATE KINASE 2), ATP binding / nucleoside	NDPK1 (nucleoside diphosphate kinase 1); ATP binding / nucleoside diphosphate kinase	nucleoside diphosphate kinase type 1 (NDPK1) gene, complete	CV248044	GO:0006228(UTP biosynthesis);GO:0006241(CTP biosynthesis);GO:0009218(pyrimidine ribonucleotide metabolism);GO:0006183(GTP biosynthesis);GO:0009117(nucleotide metabolism);GO:0019690(pyrimidine deoxyribonucleoside interconversion)	GO:0008372(cellular_component unknown)	GO:0004550(nucleoside-diphosphate kinase activity);GO:0005524(ATP binding)	KEGG pathway: Purine metabolism 00230; KEGG pathway: Pyrimidine metabolism 00240			Pth.10376					IPR001564 ; Nucleoside diphosphate kinase							gb:CV248044 /DB_XREF=gi:52501019 /DB_XREF=WS0112.B21_D16 /CLONE=WS0112_D16 /TID=Ptp.3136.1 /CNT=53 /FEA=EST /TIER=Stack /STK=8 /UG=Ptp.3136 /UG_TITLE=Transcribed locus /REP_ORG=P. trichocarpa	EST	10.9273	0.0827245	11.365	0.0768206	11.5366	0.080019	30.9263	0.394779	0.0191478	2	3	0.00994928	0.00994928
2687	Ptp.3155.1.S1_at		hypothetical protein; predicted by genemark.hmm	scaffold_135:523839:525292	eugene3.01350049,eugene3.00090662,eugene3.01300077	eugene3.01350049,eugene3.00090662,eugene3.01300077	AT1G49780			hypothetical protein predicted by genemark.hmm	U-box domain-containing protein	AT1G49780.1	similar to U-box domain-containing protein [Arabidopsis thaliana] (TAIR:AT3G19380.1); similar to putative immediate-early fungal elicitor protein CMPG1 [Oryza sativa (japonica cultivar-group)] (GB:BAD16187.1); contains InterPro domain Armadillo-like helic	U-box domain-containing protein		BP935942	GO:16567(protein ubiquitination)	GO:151(ubiquitin ligase complex)	GO:4842(ubiquitin-protein ligase activity)									IPR003613 ; Zn-finger, modified RING							gb:BP935942 /DB_XREF=gi:60217572 /DB_XREF=BP935942 /CLONE=PnFL1-083_K08.r /TID=Ptp.3155.1 /CNT=4 /FEA=EST /TIER=ConsEnd /STK=1 /UG=Ptp.3155 /UG_TITLE=Transcribed locus /REP_ORG=P. nigra	EST	6.26927	0.202336	5.98327	0.0927032	7.78597	0.00372005	113.666	3.75461	0.0495477	2	3	0.00148644	0.00148644
2710	Ptp.3173.1.S1_at		putative protein; contains similarity to unknown protein (gb|AAF47170.1);supported by full-length cDNA: Ceres:13188.	LG_VII:5181676:5186395	estExt_Genewise1_v1.C_LG_VII2185	estExt_Genewise1_v1.C_LG_VII2185	AT5G64830	6.7e-93	834	putative protein contains similarity to unknown protein (gb|AAF47170.1);supported by full-length cDNA: Ceres:13188.	programmed cell death 2 C-terminal domain-containing protein	AT5G64830.1	similar to zinc finger (MYND type) family protein / programmed cell death 2 C-terminal domain-containing protein [Arabidopsis thaliana] (TAIR:AT4G02220.1); similar to OSIGBa0138H21-OSIGBa0138E01.15 [Oryza sativa (indica cultivar-group)] (GB:CAH67824.1); s	programmed cell death 2 C-terminal domain-containing protein		BU885609	GO:6915(apoptosis)	GO:5737(cytoplasm)	GO:5554(molecular function unknown)				Ptp.3173					IPR007320 ; Programmed cell death protein 2, C-terminal							gb:BU885609 /DB_XREF=gi:24077126 /DB_XREF=R033F05 /TID=Ptp.3173.1 /CNT=3 /FEA=EST /TIER=ConsEnd /STK=0 /UG=Ptp.3173 /UG_TITLE=Transcribed locus /REP_ORG=P. tremula x P. tremuloides	EST	4.92867	0.0721106	4.50838	0.0728355	4.51249	0.0195686	32.1341	0.233248	0.0108879	2	3	0.0094182	0.0094182
2750	Ptp.3209.1.S1_s_at		No Hits	LG_XV:331744:332425	grail3.0075003701	grail3.0075003701		2.1e-12	163			gi|12003400|gb|AAG43557.1|AF211539_1				DN496226																			gb:DN496226 /DB_XREF=gi:60706416 /DB_XREF=P047H11.5pR /CLONE=P047H11 /TID=Ptp.3209.1 /CNT=16 /FEA=EST /TIER=ConsEnd /STK=2 /UG=Ptp.3209 /UG_TITLE=Transcribed locus /REP_ORG=P. tremula	EST	9.40208	0.335981	9.11506	0.032151	11.8712	0.00834238	120.85	9.18354	0.113987	2	3	0.00135747	0.00135747
2760	Ptp.3216.1.S1_at		expressed protein; supported by full-length cDNA: Ceres: 11684.	LG_IX:6439203:6440354	estExt_Genewise1_v1.C_LG_IX3233	estExt_Genewise1_v1.C_LG_IX3233	AT3G12630	7.5e-34	328	unknown protein ; supported by full-length cDNA: Ceres: 11684.	zinc finger (AN1-like) family protein	AT3G12630.1	Identical to Zinc finger A20 and AN1 domain-containing stress-associated protein 5 (AtSAP5) (SAP5) [Arabidopsis Thaliana] (GB:Q9LHJ8); similar to DNA binding / zinc ion binding [Arabidopsis thaliana] (TAIR:AT1G51200.2); similar to Os08g0504700 [Oryza sati	zinc finger (AN1-like) family protein		CV264720	GO:4(biological process unknown)	GO:8372(cellular component unknown)	GO:3677(DNA binding); GO:8270(zinc ion binding)									IPR000058 ; Zn-finger, AN1-like							gb:CV264720 /DB_XREF=gi:52517695 /DB_XREF=WS02025.B21_E17 /CLONE=WS02025_E17 /TID=Ptp.3216.1 /CNT=6 /FEA=EST /TIER=ConsEnd /STK=1 /UG=Ptp.3216 /UG_TITLE=Transcribed locus /REP_ORG=P. trichocarpa x P. nigra	EST	8.71915	0.12361	8.64247	0.336602	11.0264	0.073082	82.2279	7.34137	0.133921	2	3	0.0023979	0.0023979
2762	Ptp.3217.2.S1_at		hypothetical protein; supported by cDNA: gi_20260335	LG_I:27051782:27052840	gw1.I.4060.1	gw1.I.4060.1	AT4G33890	1.7e-100	900	hypothetical protein	expressed protein	AT4G33890.1	similar to unknown protein [Arabidopsis thaliana] (TAIR:AT2G14850.1); similar to hypothetical protein MA4_8L21.20 [Musa acuminata] (GB:ABF70007.1)			DN495099	GO:4(biological process unknown)	GO:8372(cellular component unknown)	GO:5554(molecular function unknown)				Ptp.3217												gb:DN495099 /DB_XREF=gi:60705289 /DB_XREF=N017E09.5pR /CLONE=N017E09 /TID=Ptp.3217.2 /CNT=3 /FEA=EST /TIER=ConsEnd /STK=0 /UG=Ptp.3217 /UG_TITLE=Transcribed locus /REP_ORG=P. tremula x P. tremuloides	EST	7.17605	0.0127577	7.2509	0.017643	6.93199	0.0105782	284.797	0.111248	0.000585932	2	3	0.000379239	0.000379239
2809	Ptp.3261.1.S1_at		putative protein; similar to unknown protein (pir||S76575); supported by cDNA: gi_20260187	LG_V:13577193:13577498	gw1.V.519.1	gw1.V.519.1	AT5G36120	1.1e-47	447	putative protein similar to unknown protein (pir||S76575)	YGGT family protein	AT5G36120.1	similar to YGGT family protein-like [Oryza sativa (japonica cultivar-group)] (GB:BAD88254.1); similar to Os01g0966200 [Oryza sativa (japonica cultivar-group)] (GB:NP_001045500.1); contains InterPro domain Protein of unknown function YGGT; (InterPro:IPR003	YGGT family protein		DN485805		GO:0009507(chloroplast);GO:0016020(membrane)	GO:0005554(molecular_function unknown)				Ptp.3261					IPR003425 ; Protein of unknown function YGGT						NP_198461.2 ; span:81-103,146-168 ; numtm:2	gb:DN485805 /DB_XREF=gi:60695267 /DB_XREF=N035F06.3pR /CLONE=N035F06 /TID=Ptp.3261.1 /CNT=3 /FEA=EST /TIER=ConsEnd /STK=1 /UG=Ptp.3261 /UG_TITLE=Transcribed locus /REP_ORG=P. tremula x P. tremuloides	EST	8.58675	0.0279579	8.24333	0.00744482	8.01183	0.0148755	474.378	0.334705	0.00105835	2	3	0.000176967	0.000176967
2810	Ptp.3262.1.S1_at		putative protein; snurportin1 m3G-cap-specific nuclear import receptor	LG_XV:7125453:7129533	estExt_fgenesh4_pg.C_LG_XV0701	estExt_fgenesh4_pg.C_LG_XV0701	AT4G24880	1.2e-178	1573	putative protein snurportin1 m3G-cap-specific nuclear import receptor, Homo sapiens, gb:AF039029; supported by cDNA: gi_16209704_gb_AY057614.1_	expressed protein	AT4G24880.1	similar to P0402A09.9 [Oryza sativa (japonica cultivar-group)] (GB:BAB62626.1); similar to Os01g0101300 [Oryza sativa (japonica cultivar-group)] (GB:NP_001041742.1); contains domain FAMILY NOT NAMED (PTHR13403); contains domain no description (G3D.2.90.10			DN485799	GO:0006370(mRNA capping);GO:0006397(mRNA processing)	GO:9507(chloroplast)	GO:0004484(mRNA guanylyltransferase activity)				Ptp.3262												gb:DN485799 /DB_XREF=gi:60695261 /DB_XREF=N034H03.3pR /CLONE=N034H03 /TID=Ptp.3262.1 /CNT=5 /FEA=EST /TIER=ConsEnd /STK=1 /UG=Ptp.3262 /UG_TITLE=Transcribed locus /REP_ORG=P. tremula x P. tremuloides	EST	7.96425	0.035633	8.00353	0.00305548	8.1412	0.0156564	33.9934	0.0345411	0.00152417	2	3	0.0086879	0.0086879
2824	Ptp.3277.1.S1_at		L-ascorbate oxidase family; L-ascorbate oxidase	LG_VII:4337985:4340092	grail3.0011017901	grail3.0011017901	AT4G39830	1.5e-162	1433	putative L-ascorbate oxidase L-ascorbate oxidase, Cucumis sativus, PIR1:KSKVAO	L-ascorbate oxidase, putative	AT4G39830.1	similar to L-ascorbate oxidase, putative [Arabidopsis thaliana] (TAIR:AT5G21100.1); similar to putative syringolide-induced protein B13-1-1 [Oryza sativa (japonica cultivar-group)] (GB:BAD33459.1); similar to ascorbate oxidase [Lycopersicon esculentum] (G	L-ascorbate oxidase, putative		DN498720	GO:0005975(carbohydrate metabolism)	GO:12505(endomembrane system)	GO:5507(copper ion binding)									IPR001117 ; Multicopper oxidase, type 1						NP_195693.1 ; span:13-30 ; numtm:1	gb:DN498720 /DB_XREF=gi:60708910 /DB_XREF=S065E02.5pR /CLONE=S065E02 /TID=Ptp.3277.1 /CNT=8 /FEA=EST /TIER=ConsEnd /STK=2 /UG=Ptp.3277 /UG_TITLE=Transcribed locus /REP_ORG=P. tremula	EST	4.65343	0.48008	6.20382	0.286905	9.55334	0.0550917	119.154	25.0881	0.315827	2	3	0.00138619	0.00138619
2838	Ptp.3289.1.A1_at		Serine/threonine protein kinase	LG_IV:1293096:1295481	eugene3.00040123	eugene3.00040123										AJ775163																			gb:AJ775163 /DB_XREF=gi:50066838 /DB_XREF=AJ775163 /CLONE=P0000300028F12F1 /TID=Ptp.3289.1 /CNT=2 /FEA=EST /TIER=ConsEnd /STK=0 /UG=Ptp.3289 /UG_TITLE=Transcribed locus /REP_ORG=P. euphratica	EST	6.29139	0.278053	8.27815	0.334388	9.35556	0.135774	69.8444	9.66475	0.207563	2	3	0.00304858	0.00304858
2864	Ptp.3308.1.S1_at		expressed protein; supported by full-length cDNA: Ceres:7192.	LG_VIII:7314663:7315469	eugene3.00081073,eugene3.00100249	eugene3.00081073,eugene3.00100249	AT3G21550			unknown protein ;supported by full-length cDNA: Ceres:7192.	expressed protein	AT3G21550.1	similar to unknown protein [Arabidopsis thaliana] (TAIR:AT3G21520.1); similar to Os07g0645300 [Oryza sativa (japonica cultivar-group)] (GB:NP_001060454.1); similar to Os03g0370400 [Oryza sativa (japonica cultivar-group)] (GB:NP_001050198.1); similar to un			CK111889	GO:0006457(protein folding)	GO:8372(cellular component unknown)	GO:5554(molecular function unknown)				Ptp.3308					IPR007770 ; Protein of unknown function DUF679						NP_566687.1 ; span:13-35,50-69,108-127,142-164 ; numtm:4	gb:CK111889 /DB_XREF=gi:38596214 /DB_XREF=R024F06 /CLONE=R024F06 /TID=Ptp.3308.1 /CNT=5 /FEA=EST /TIER=ConsEnd /STK=0 /UG=Ptp.3308 /UG_TITLE=Transcribed locus /REP_ORG=P. tremula x P. tremuloides	EST	7.37163	0.190698	8.20762	0.214465	6.7951	0.00987484	36.7032	2.01766	0.0824582	2	3	0.00778013	0.00778013
2872	Ptp.3314.1.S1_at		putative protein; SF16 protein	LG_VI:2997576:2999937	fgenesh4_pg.C_LG_VI000375	fgenesh4_pg.C_LG_VI000375	AT5G03960	1.1e-36	349	putative protein SF16 protein, common sunflower, PIR:T13992	calmodulin-binding family protein	AT5G03960.1	similar to IQD11 (IQ-domain 11), calmodulin binding [Arabidopsis thaliana] (TAIR:AT5G13460.1); similar to IQ calmodulin-binding re (GB:ABE86306.1); similar to Os03g0355700 [Oryza sativa (japonica cultivar-group)] (GB:NP_001050136.1); similar to Os01g08338	IQD12 (IQ-domain 12); calmodulin binding		DN486140		GO:0005739(mitochondrion)	GO:0005516(calmodulin binding)				Ptp.3314					IPR000048 ; IQ calmodulin-binding region							gb:DN486140 /DB_XREF=gi:60695642 /DB_XREF=N071E07.3pR /CLONE=N071E07 /TID=Ptp.3314.1 /CNT=3 /FEA=EST /TIER=ConsEnd /STK=1 /UG=Ptp.3314 /UG_TITLE=Transcribed locus /REP_ORG=P. tremula x P. tremuloides	EST	6.43508	0.0326459	5.84537	0.127841	5.46528	0.068087	64.9916	0.955155	0.0220449	2	3	0.00338834	0.00338834
2882	Ptp.3322.1.S1_at		disease resistance protein (CC-NBS-LRR class)	LG_VII:9572361:9576566	fgenesh4_pg.C_LG_VII000932	fgenesh4_pg.C_LG_VII000932	AT5G66900	4.9e-102	910	disease resistance protein-like	disease resistance protein (CC-NBS-LRR class), putative ; disease resistance protein (CC-NBS-LRR class), putative	AT5G66900.1	Identical to Probable disease resistance protein At5g66900 [Arabidopsis Thaliana] (GB:Q9FKZ1); similar to disease resistance protein (CC-NBS-LRR class), putative [Arabidopsis thaliana] (TAIR:AT5G66910.1); similar to NRG1 [Nicotiana benthamiana] (GB:AAY546	disease resistance protein (CC-NBS-LRR class), putative		DN495597	GO:6915(apoptosis); GO:6952(defense response); GO:42829(defense response to pathogen)	GO:0005576(extracellular)	GO:5524(ATP binding)				Ptp.3322					IPR002182 ; NB-ARC domain ; IPR001611 ; Leucine-rich repeat							gb:DN495597 /DB_XREF=gi:60705787 /DB_XREF=N064G01.5pR /CLONE=N064G01 /TID=Ptp.3322.1 /CNT=4 /FEA=EST /TIER=ConsEnd /STK=0 /UG=Ptp.3322 /UG_TITLE=Transcribed locus /REP_ORG=P. tremula x P. tremuloides	EST	4.41185	0.381409	4.42189	0.0374079	6.11726	0.0957027	37.0618	3.8552	0.156031	2	3	0.00767185	0.00767185
2883	Ptp.3323.1.S1_s_at		putative protein; contains similarity to ethylene responsive element binding factor;supported by full-length cDNA: Ceres:2347.	scaffold_263:20495:21764	eugene3.02630001	eugene3.02630001(11)	AT5G51190	8.1e-46	430	putative protein contains similarity to ethylene responsive element binding factor;supported by full-length cDNA: Ceres:2347.	AP2 domain-containing transcription factor, putative	AT5G51190.1	similar to ethylene-responsive element-binding family protein [Arabidopsis thaliana] (TAIR:AT5G61600.1); similar to Ethylene-responsive transcription factor 5 (Ethylene-responsive element-binding factor 5 homolog) (EREBP-4) (NtERF4) (GB:Q40478); contains	AP2 domain-containing transcription factor, putative	encodes a member of the ERF (ethylene response factor) subfamily B-3 of ERF/AP2 transcription factor family. The protein contains one AP2 domain. There are 18 members in this subfamily including ATERF-1, ATERF-2, AND ATERF-5.	CV267890	GO:6355(regulation of transcription, DNA-dependent)	GO:5634(nucleus)	GO:3677(DNA binding); GO:3700(transcription factor activity)									IPR001471 ; Pathogenesis-related transcriptional factor and ERF							gb:CV267890 /DB_XREF=gi:52520865 /DB_XREF=WS02032.B21_P16 /CLONE=WS02032_P16 /TID=Ptp.3323.1 /CNT=47 /FEA=EST /TIER=ConsEnd /STK=5 /UG=Ptp.3323 /UG_TITLE=Transcribed locus /REP_ORG=P. trichocarpa x P. nigra	EST	11.2619	0.365496	11.4608	0.0798834	13.4198	0.049237	59.9319	5.68926	0.142393	2	3	0.00381545	0.00381545
2885	Ptp.3325.1.S1_at		MYB-related protein 5; identical to GB:S68688 from [Arabidopsis thaliana] (FEBS Lett. 379 (2)	LG_I:343026:343932	gw1.I.6447.1,gw1.7448.1.1	gw1.I.6447.1(10),gw1.7448.1.1(10)	AT3G13540			myb-related protein 5 identical to GB:S68688 from [Arabidopsis thaliana] (FEBS Lett. 379 (2), 117-121 (1996))	myb family transcription factor	AT3G13540.1	similar to AtMYB17 (myb domain protein 17), DNA binding / transcription factor [Arabidopsis thaliana] (TAIR:AT3G61250.1); similar to BNLGHi233 [Gossypium hirsutum] (GB:AAK19611.1); contains InterPro domain Homeodomain-related; (InterPro:IPR012287); contai	ATMYB5 (myb domain protein 5); DNA binding / transcription factor	myb-like gene that may act as a negative regulator of trichome branching and play a role in the correct formation of the seed coat and possibly the formation the underlying endosperm layers	DN500008	GO:9845(seed germination); GO:10026(trichome differentiation (sensu Magnoliophyta))	GO:0005634(nucleus)	GO:0003677(DNA binding);GO:0003700(transcription factor activity)				Ptp.3325					IPR001005 ; Myb DNA-binding domain		scop ; a.4.1.Myb ; All alpha proteins; DNA/RNA-binding 3-helical bundle; Homeodomain-like; Myb ; 9.99999968265523E-20					gb:DN500008 /DB_XREF=gi:60710198 /DB_XREF=T108C04.5pR /CLONE=T108C04 /TID=Ptp.3325.1 /CNT=3 /FEA=EST /TIER=ConsEnd /STK=0 /UG=Ptp.3325 /UG_TITLE=Transcribed locus /REP_ORG=P. tremula x P. tremuloides	EST	6.97506	0.0846329	6.93531	0.0567664	6.32676	0.0322619	69.3337	0.528137	0.011426	2	3	0.0030816	0.0030816
2891	Ptp.3328.1.S1_s_at		bZIP family transcription factor; similar to AtbZIP transcription factor GI:17065880 from [Arabidopsis thaliana]; contains Pfam profile: bZIP transcription factor PF00170	LG_XVI:1630990:1633826	gw1.XVI.1154.1	gw1.XVI.1154.1(10)	AT2G40950	1.1e-91	821	putative TGACG-sequence-specific bZIP DNA-binding protein	bZIP transcription factor family protein	AT2G40950.1	similar to bZIP transcription factor family protein [Arabidopsis thaliana] (TAIR:AT3G56660.1); similar to putative bZIP transcription factor [Oryza sativa (japonica cultivar-group)] (GB:AAT85257.1); contains InterPro domain Eukaryotic transcription factor	bZIP transcription factor family protein		CV264792	GO:6355(regulation of transcription, DNA-dependent)	GO:5634(nucleus)	GO:3677(DNA binding); GO:3700(transcription factor activity)									IPR004827 ; Basic-leucine zipper (bZIP) transcription factor						NP_565946.1 ; span:365-387 ; numtm:1	gb:CV264792 /DB_XREF=gi:52517767 /DB_XREF=WS02025.B21_I01 /CLONE=WS02025_I01 /TID=Ptp.3328.1 /CNT=7 /FEA=EST /TIER=ConsEnd /STK=1 /UG=Ptp.3328 /UG_TITLE=Transcribed locus /REP_ORG=P. trichocarpa x P. nigra	EST	9.91054	0.302221	10.1346	0.251252	12.0046	0.035607	50.9368	5.28835	0.155733	2	3	0.00483818	0.00483818
2897	Ptp.3332.1.S1_at		similar to harpin-induced protein hin1 from tobacco; supported by full-length cDNA: Ceres:26418.	LG_VI:13386810:13387412	gw1.VI.810.1	gw1.VI.810.1	AT2G35980	1.7e-56	522	similar to harpin-induced protein hin1 from tobacco ;supported by full-length cDNA: Ceres:26418.	harpin-induced family protein (YLS9) / HIN1 family protein / harpin-responsive family protein	AT2G35980.1	similar to NHL2 (NDR1/HIN1-like 2) [Arabidopsis thaliana] (TAIR:AT3G11650.1); similar to harpin inducing protein [Nicotiana tabacum] (GB:AAF62403.1); contains InterPro domain Harpin-induced 1; (InterPro:IPR010847)	YLS9 (YELLOW-LEAF-SPECIFIC GENE 9)	Encodes a protein whose sequence is similar to tobacco hairpin-induced gene (HIN1) and Arabidopsis non-race specific disease resistance gene (NDR1). Expression of this gene is induced by cucumber mosaic virus, spermine and during senescence. The gene prod	CV226721	GO:42828(response to pathogen)	GO:9507(chloroplast)	GO:5554(molecular function unknown)				Pth.8240					IPR010847 ; Harpin-induced 1						NP_181142.1 ; span:40-62 ; numtm:1	gb:CV226721 /DB_XREF=gi:52376421 /DB_XREF=WS0165.B21_B12 /CLONE=WS0165_B12 /TID=Ptp.3332.1 /CNT=7 /FEA=EST /TIER=ConsEnd /STK=1 /UG=Ptp.3332 /UG_TITLE=Transcribed locus /REP_ORG=P. trichocarpa	EST	4.61579	0.24662	5.85907	0.238681	11.7103	0.0742048	698.442	57.4103	0.123296	2	3	9.92073e-05	9.92073e-05
2901	Ptp.3335.1.S1_s_at		putative protein; supported by full-length cDNA: Ceres:12522.	LG_VI:3395602:3395856	eugene3.00060462	eugene3.00060462	AT3G57450	9.3e-13	148	putative protein ;supported by full-length cDNA: Ceres:12522.	expressed protein	AT3G57450.1	similar to Hypothetical protein [Oryza sativa] (GB:AAM08779.1); similar to Os07g0185900 [Oryza sativa (japonica cultivar-group)] (GB:NP_001059068.1)			BU815946	GO:4(biological process unknown)	GO:5739(mitochondrion)	GO:5554(molecular function unknown)				Ptp.3335												gb:BU815946 /DB_XREF=gi:23975493 /DB_XREF=N058B11 /TID=Ptp.3335.1 /CNT=4 /FEA=EST /TIER=ConsEnd /STK=0 /UG=Ptp.3335 /UG_TITLE=Transcribed locus /REP_ORG=P. tremula x P. tremuloides	EST	7.33866	0.133829	8.82673	0.0610381	12.5582	0.0530012	1774.71	28.9217	0.0244449	2	3	2.45412e-05	2.45412e-05
2922	Ptp.3353.1.S1_s_at		plastid-specific ribosomal protein 6 precursor (Psrp-6)-like; plastid-specific ribosomal protein 6 precursor (Psrp-6)	LG_II:8337436:8338107	estExt_Genewise1_v1.C_LG_II0264	estExt_Genewise1_v1.C_LG_II0264(11)	AT5G17870	9e-23	234	plastid-specific ribosomal protein 6 precursor (Psrp-6) - like plastid-specific ribosomal protein 6 precursor (Psrp-6), Spinacia oleracea, EMBL:AF245292;supported by full-length cDNA: Ceres:267004.	plastid-specific ribosomal protein-related	AT5G17870.1	Identical to Plastid-specific 50S ribosomal protein 6, chloroplast precursor (PSRP- 6) (CL25) (PSRP6) [Arabidopsis Thaliana] (GB:Q9FKP0); similar to Plastid-specific 50S ribosomal protein 6, chloroplast precursor (PSRP-6) (CL25) (GB:P82411)	plastid-specific ribosomal protein-related	plastid-specific ribosomal protein 6 precursor (Psrp-6) - like	CV236906		GO:0012505(endomembrane system)	GO:0003735(structural constituent of ribosome)				Pth.13148												gb:CV236906 /DB_XREF=gi:52396963 /DB_XREF=WS01225.B21.1_P16 /CLONE=WS01225_P16 /TID=Ptp.3353.1 /CNT=16 /FEA=EST /TIER=ConsEnd /STK=5 /UG=Ptp.3353 /UG_TITLE=Transcribed locus /REP_ORG=P. trichocarpa	EST	12.8123	0.0137884	12.5473	0.0640558	12.301	0.0856984	33.706	0.261502	0.0116375	2	3	0.00879452	0.00879452
2948	Ptp.3375.1.S1_at		No Hits	LG_XVI:1365709:1366973	estExt_fgenesh4_pm.C_LG_XVI0067	estExt_fgenesh4_pm.C_LG_XVI0067(11)		9.8e-09	130			No Hits: gi|92870578|gb|ABE79862.1|				CV281370																			gb:CV281370 /DB_XREF=gi:52534345 /DB_XREF=WS0181.B21_L22 /CLONE=WS0181_L22 /TID=Ptp.3375.1 /CNT=24 /FEA=EST /TIER=ConsEnd /STK=4 /UG=Ptp.3375 /UG_TITLE=Transcribed locus /REP_ORG=P. trichocarpa x P. deltoides	EST	12.3862	0.0191731	12.2153	0.00772265	11.8114	0.0858501	67.0421	0.348507	0.00779749	2	3	0.00323743	0.00323743
2956	Ptp.3380.1.S1_at		AP2 domain transcription factor	scaffold_28:636379:637315	estExt_Genewise1_v1.C_280192	BU814245	AT1G74930	1e-44	421	AP2 domain transcription factor, putative similar to AP2 domain transcription factor GI:4567204 from [Arabidopsis thaliana]	AP2 domain-containing transcription factor, putative	AT1G74930.1	similar to AP2 domain-containing transcription factor, putative [Arabidopsis thaliana] (TAIR:AT1G19210.1); similar to dehydration-responsive element binding protein 3 [Glycine max] (GB:ABB36646.1); contains InterPro domain Pathogenesis-related transcripti	AP2 domain-containing transcription factor, putative	encodes a member of the DREB subfamily A-5 of ERF/AP2 transcription factor family. The protein contains one AP2 domain. There are 15 members in this subfamily including RAP2.1, RAP2.9 and RAP2.10.	BU814245	GO:6355(regulation of transcription, DNA-dependent)	GO:5634(nucleus)	GO:3677(DNA binding); GO:3700(transcription factor activity)									IPR001471 ; Pathogenesis-related transcriptional factor and ERF							gb:BU814245 /DB_XREF=gi:23971441 /DB_XREF=N026H10 /TID=Ptp.3380.1 /CNT=10 /FEA=EST /TIER=ConsEnd /STK=1 /UG=Ptp.3380 /UG_TITLE=Transcribed locus /REP_ORG=P. tremula x P. tremuloides	EST	5.10003	0.661314	5.39945	0.106225	12.577	0.0850463	235.848	71.6748	0.455853	2	3	0.00050241	0.00050241
2971	Ptp.3394.1.S1_at		putative protein; copine I	LG_X:6705126:6708998	fgenesh4_pg.C_LG_X000554	fgenesh4_pg.C_LG_X000554	AT5G14420	1.6e-164	1451	putative protein copine I, Homo sapiens, EMBL:HSU83246	copine-related	AT5G14420.1	similar to copine-related [Arabidopsis thaliana] (TAIR:AT3G01650.1); similar to RING-finger protein [Capsicum annuum] (GB:AAX20031.1); contains InterPro domain Copine; (InterPro:IPR010734); contains InterPro domain von Willebrand factor, type A; (InterPro	copine-related		DN485511	GO:0016567(protein ubiquitination);GO:0006499(N-terminal protein myristoylation)	GO:9507(chloroplast)	GO:4842(ubiquitin-protein ligase activity)				Ptp.3394					IPR010734 ; Copine							gb:DN485511 /DB_XREF=gi:60694939 /DB_XREF=N010C11.3pR /CLONE=N010C11 /TID=Ptp.3394.1 /CNT=6 /FEA=EST /TIER=ConsEnd /STK=2 /UG=Ptp.3394 /UG_TITLE=Transcribed locus /REP_ORG=P. tremula x P. tremuloides	EST	7.77739	0.122813	7.48665	0.0168672	8.41192	0.101355	52.3893	0.895521	0.0256404	2	3	0.0046439	0.0046439
2973	Ptp.3396.1.S1_at		protein kinase-like protein	LG_V:5002162:5003395	eugene3.00050488	eugene3.00050488	AT5G67080	2.2e-92	830	protein kinase-like protein	protein kinase family protein	AT5G67080.1	similar to MAPKKK20 (Mitogen-activated protein kinase kinase kinase 20), kinase [Arabidopsis thaliana] (TAIR:AT3G50310.1); similar to Protein kinase [Medicago truncatula] (GB:ABE93553.1); contains InterPro domain Protein kinase-like; (InterPro:IPR011009);	MAPKKK19 (Mitogen-activated protein kinase kinase kinase 19); kinase	member of MEKK subfamily	DN485474	GO:0006468(protein amino acid phosphorylation)	GO:0008372(cellular_component unknown)	GO:0004672(protein kinase activity);GO:0016301(kinase activity);GO:0004674(protein serine/threonine kinase activity);GO:0005524(ATP binding)				Ptp.3396					IPR000719 ; Protein kinase			hanks ; 2.3.1 ; CaMK Group; CaMK Other; MAPKAP2 ; 2.0E-58				gb:DN485474 /DB_XREF=gi:60694896 /DB_XREF=N007B04.3pR /CLONE=N007B04 /TID=Ptp.3396.1 /CNT=5 /FEA=EST /TIER=ConsEnd /STK=1 /UG=Ptp.3396 /UG_TITLE=Transcribed locus /REP_ORG=P. tremula x P. tremuloides	EST	3.7194	0.365996	3.81847	0.233484	10.5673	0.0310288	488.042	61.6336	0.189431	2	3	0.00016961	0.00016961
2994	Ptp.3415.1.S1_at		putative acid phosphatase; contains metallo-phosphoesterase motif (PS50185)	LG_XVI:13349368:13350803	gw1.XVI.443.1	gw1.XVI.443.1	AT2G38600	2.4e-94	848	putative acid phosphatase contains metallo-phosphoesterase motif (PS50185)	acid phosphatase class B family protein	AT2G38600.1	similar to acid phosphatase class B family protein [Arabidopsis thaliana] (TAIR:AT4G29260.1); similar to putative defense associated acid phosphatase [Phaseolus vulgaris] (GB:AAL17638.1); contains InterPro domain Acid phosphatase (Class B); (InterPro:IPR0	acid phosphatase class B family protein		DN492670		GO:0012505(endomembrane system)	GO:0003993(acid phosphatase activity)									IPR005519 ; Acid phosphatase (Class B)						NP_181394.1 ; span:7-29 ; numtm:1	gb:DN492670 /DB_XREF=gi:60702860 /DB_XREF=X030G02.3pR /CLONE=X030G02 /TID=Ptp.3415.1 /CNT=6 /FEA=EST /TIER=ConsEnd /STK=1 /UG=Ptp.3415 /UG_TITLE=Transcribed locus /REP_ORG=P. tremula x P. tremuloides	EST	5.13581	0.0141725	5.37348	0.0710839	5.59228	0.02077	55.0058	0.208478	0.00568517	2	3	0.00432511	0.00432511
3013	Ptp.3435.1.S1_s_at		amino acid carrier	LG_II:5482358:5484862	eugene3.00020735	eugene3.00020735(11)	AT1G77380	1.5e-223	1960	amino acid carrier, putative similar to amino acid carrier GI:3293031 from [Ricinus communis];supported by full-length cDNA: Ceres:15825.	amino acid carrier, putative / amino acid permease, putative	AT1G77380.1	similar to AAP4 (amino acid permease 4), amino acid permease [Arabidopsis thaliana] (TAIR:AT5G63850.1); similar to AAP5 (amino acid permease 5), amino acid permease [Arabidopsis thaliana] (TAIR:AT1G44100.1); similar to AAP2 (AMINO ACID PERMEASE 2), amino	AAP3 (amino acid permease 3); amino acid permease	Amino acid permease which transports basic amino acids.	CF230969	GO:15802(basic amino acid transport)	GO:0019866(inner membrane);GO:0016021(integral to membrane);GO:0016020(membrane)	GO:15171(amino acid transporter activity)									IPR002422 ; Amino acid/polyamine transporter II						NP_177862.1 ; span:34-56,66-88,109-131,186-208,277-299,309-331,380-399,403-421,442-464 ; numtm:9	gb:CF230969 /DB_XREF=gi:33450398 /DB_XREF=PtaC0015G2G0214 /TID=Ptp.3435.1 /CNT=4 /FEA=EST /TIER=ConsEnd /STK=0 /UG=Ptp.3435 /UG_TITLE=Transcribed locus /REP_ORG=P. alba x P. tremula	EST	5.47359	0.344524	5.96503	0.17334	8.4345	0.230229	74.8793	10.0712	0.201749	2	3	0.00275216	0.00275216
3014	Ptp.3435.2.S1_s_at		amino acid carrier	LG_II:5482358:5484862	eugene3.00020735,eugene3.06730001	eugene3.00020735(11),eugene3.06730001(11)	AT1G77380			amino acid carrier, putative similar to amino acid carrier GI:3293031 from [Ricinus communis];supported by full-length cDNA: Ceres:15825.	amino acid carrier, putative / amino acid permease, putative	AT1G77380.1	similar to AAP4 (amino acid permease 4), amino acid permease [Arabidopsis thaliana] (TAIR:AT5G63850.1); similar to AAP5 (amino acid permease 5), amino acid permease [Arabidopsis thaliana] (TAIR:AT1G44100.1); similar to AAP2 (AMINO ACID PERMEASE 2), amino	AAP3 (amino acid permease 3); amino acid permease	Amino acid permease which transports basic amino acids.	CN524741	GO:15802(basic amino acid transport)	GO:0019866(inner membrane);GO:0016021(integral to membrane);GO:0016020(membrane)	GO:15171(amino acid transporter activity)									IPR002422 ; Amino acid/polyamine transporter II						NP_177862.1 ; span:34-56,66-88,109-131,186-208,277-299,309-331,380-399,403-421,442-464 ; numtm:9	gb:CN524741 /DB_XREF=gi:46843110 /DB_XREF=GQ015M08.T3_F06 /CLONE=GQ015M08_F06 /TID=Ptp.3435.2 /CNT=4 /FEA=EST /TIER=ConsEnd /STK=0 /UG=Ptp.3435 /UG_TITLE=Transcribed locus /REP_ORG=P. trichocarpa x P. deltoides	EST	7.31924	0.143712	7.79406	0.0808323	9.58758	0.214645	117.221	5.72503	0.0732596	2	3	0.00142019	0.00142019
3044	Ptp.3460.1.S1_s_at		putative protein; putative protein F4P12.100-Arabidopsis thaliana	LG_VI:7321794:7323719	eugene3.00060918	eugene3.00060918(11)	AT5G01710	4.2e-209	1835	putative protein putative protein F4P12.100 - Arabidopsis thaliana, EMBL:AL132966; supported by cDNA: gi_15810368_gb_AY056223.1_	expressed protein	AT5G01710.1	similar to unknown protein [Arabidopsis thaliana] (TAIR:AT4G24805.1); similar to hypothetical protein [Oryza sativa (japonica cultivar-group)] (GB:BAC75560.1); contains InterPro domain Methyltransferase FkbM; (InterPro:IPR006342)			DN492868	GO:0006099(tricarboxylic acid cycle)	GO:12505(endomembrane system)	GO:0004450(isocitrate dehydrogenase (NADP+) activity)				Ptp.3460											NP_195791.1 ; span:13-35 ; numtm:1	gb:DN492868 /DB_XREF=gi:60703058 /DB_XREF=X043C07.3pR /CLONE=X043C07 /TID=Ptp.3460.1 /CNT=4 /FEA=EST /TIER=ConsEnd /STK=1 /UG=Ptp.3460 /UG_TITLE=Transcribed locus /REP_ORG=P. tremula x P. tremuloides	EST	10.4692	0.00728365	10.0259	0.181499	11.3953	0.0675287	78.0059	1.953	0.0375549	2	3	0.00259142	0.00259142
3047	Ptp.3464.1.S1_at		putative protein; supported by full-length cDNA: Ceres:37090.	LG_III:14594992:14596014	grail3.0047007601	grail3.0047007601	AT5G13310	8.3e-22	221	putative protein ;supported by full-length cDNA: Ceres:37090.	expressed protein	AT5G13310.1	similar to unknown protein [Arabidopsis thaliana] (TAIR:AT5G13970.1); similar to OSJNBa0039C07.6 [Oryza sativa (japonica cultivar-group)] (GB:CAE05150.2); similar to hypothetical protein MA4_111B14.56 [Musa acuminata] (GB:ABF72009.1)			DN492852	GO:4(biological process unknown)	GO:9507(chloroplast)	GO:5554(molecular function unknown)				Ptp.3464												gb:DN492852 /DB_XREF=gi:60703042 /DB_XREF=X042D03.3pR /CLONE=X042D03 /TID=Ptp.3464.1 /CNT=4 /FEA=EST /TIER=ConsEnd /STK=1 /UG=Ptp.3464 /UG_TITLE=Transcribed locus /REP_ORG=P. tremula x P. tremuloides	EST	7.49609	0.0459691	7.24227	0.00962364	7.24031	0.035837	37.2063	0.0865681	0.00349006	2	3	0.00762894	0.00762894
3056	Ptp.3471.1.A1_s_at		unknown protein	scaffold_148:526194:526707	gw1.148.129.1	gw1.148.129.1(10)	AT2G44300	1.2e-50	472	unknown protein	lipid transfer protein-related	AT2G44300.1	similar to protease inhibitor/seed storage/lipid transfer protein (LTP) family protein (YLS3) [Arabidopsis thaliana] (TAIR:AT2G44290.1); similar to Protease inhibitor/seed storage/LTP family protein, expressed [Oryza sativa (japonica cultivar-group)] (GB:	lipid transfer protein-related		CV228232	GO:6869(lipid transport)	GO:31225(anchored to membrane)	GO:8289(lipid binding)				Pth.7166					IPR003612 ; Plant lipid transfer/seed storage/trypsin-alpha amylase inhibitor						NP_181959.1 ; span:6-25,185-203 ; numtm:2	gb:CV228232 /DB_XREF=gi:52379487 /DB_XREF=WS0191.B21_H13 /CLONE=WS0191_H13 /TID=Ptp.3471.1 /CNT=3 /FEA=EST /TIER=ConsEnd /STK=2 /UG=Ptp.3471 /UG_TITLE=Transcribed locus /REP_ORG=P. trichocarpa	EST	7.06979	0.110782	7.73269	0.0560701	6.54597	0.0938897	87.5763	1.41475	0.0242317	2	3	0.00218521	0.00218521
3068	Ptp.3480.1.S1_s_at		UDP-glucose dehydrogenase-like protein; UDP-glucose 6-dehydrogenase-Glycine max	LG_X:14733107:14735564	eugene3.00101501	eugene3.00101501(11)	AT5G15490	8.7e-245	2143	UDP-glucose dehydrogenase-like protein UDP-glucose 6-dehydrogenase - Glycine max, EMBL:U53418; supported by cDNA: gi_15810322_gb_AY056200.1_	UDP-glucose 6-dehydrogenase, putative	AT5G15490.1	similar to ATUGD1/UGD1 (UDP-glucose dehydrogenase 1), UDP-glucose 6-dehydrogenase [Arabidopsis thaliana] (TAIR:AT1G26570.1); similar to UDP-glucose 6-dehydrogenase [Arabidopsis thaliana] (TAIR:AT3G29360.2); similar to UDP-glucose 6-dehydrogenase, putative	UDP-glucose 6-dehydrogenase, putative		CV227643	GO:6118(electron transport)	GO:12505(endomembrane system)	GO:3979(UDP-glucose 6-dehydrogenase activity)	KEGG pathway: Nucleotide sugars metabolism 00520; KEGG pathway: Pentose and glucuronate interconversions 00040; KEGG pathway: Starch and sucrose metabolism 00500			Pth.10810					IPR001732 ; UDP-glucose/GDP-mannose dehydrogenase							gb:CV227643 /DB_XREF=gi:52378300 /DB_XREF=WS0167.B21_M15 /CLONE=WS0167_M15 /TID=Ptp.3480.1 /CNT=16 /FEA=EST /TIER=ConsEnd /STK=0 /UG=Ptp.3480 /UG_TITLE=Transcribed locus /REP_ORG=P. trichocarpa	EST	10.7552	0.00940515	10.9583	0.00853659	11.0446	0.0462489	57.5786	0.0882984	0.00230029	2	3	0.00404568	0.00404568
3087	Ptp.3494.1.S1_at		unknown protein	LG_I:20406026:20407293	gw1.I.2176.1	gw1.I.2176.1	AT1G07120	7.1e-31	299	unknown protein	expressed protein	AT1G07120.1	similar to proline-rich family protein [Arabidopsis thaliana] (TAIR:AT4G18570.1); similar to Os03g0294100 [Oryza sativa (japonica cultivar-group)] (GB:NP_001049814.1); similar to pherophorin, putative, expressed [Oryza sativa (japonica cultivar-group)] (G			DN492647	GO:4(biological process unknown)	GO:8372(cellular component unknown)	GO:5554(molecular function unknown)				Ptp.3494					IPR003106 ; Leucine zipper, homeobox-associated							gb:DN492647 /DB_XREF=gi:60702837 /DB_XREF=X029F02.3pR /CLONE=X029F02 /TID=Ptp.3494.1 /CNT=4 /FEA=EST /TIER=ConsEnd /STK=1 /UG=Ptp.3494 /UG_TITLE=Transcribed locus /REP_ORG=P. tremula x P. tremuloides	EST	5.51867	0.0399117	5.1236	0.010149	4.79177	0.0787209	100.668	0.52971	0.00789292	2	3	0.00177895	0.00177895
3103	Ptp.3507.1.S1_s_at		leucine-rich repeat transmembrane protein kinase	LG_II:7740194:7743241	gw1.II.1507.1	gw1.II.1507.1(10)	AT1G09970	1.9e-293	2560	unknown protein Similar to A. thaliana receptor-like protein kinase (gb|RLK5_ARATH). ESTs gb|ATTS0475,gb|ATTS4362 come from this gene	leucine-rich repeat transmembrane protein kinase, putative	AT1G09970.1	similar to IKU2 (HAIKU2), ATP binding / protein kinase [Arabidopsis thaliana] (TAIR:AT3G19700.1); similar to leucine-rich repeat transmembrane protein kinase, putative [Arabidopsis thaliana] (TAIR:AT5G49660.1); similar to HSL1 (HAESA-LIKE 1), ATP binding	leucine-rich repeat transmembrane protein kinase, putative		BP931120	GO:6468(protein amino acid phosphorylation); GO:7169(transmembrane receptor protein tyrosine kinase signaling pathway)	GO:12505(endomembrane system)	GO:5524(ATP binding); GO:16301(kinase activity); GO:4674(protein serine/threonine kinase activity)									IPR001611 ; Leucine-rich repeat ; IPR000719 ; Protein kinase			hanks ; 2.1.18 ; CaMK Group; CaMK I Regulated by Ca2+/CaM and close relatives; MRE4 ; 2.0E-14 ; hanks ; 2.1.18 ; CaMK Group; CaMK I Regulated by Ca2+/CaM and close relatives; MRE4 ; 8.0E-16			NP_850942.1 ; span:609-631 ; numtm:1 ; NP_172468.3 ; span:609-631 ; numtm:1	gb:BP931120 /DB_XREF=gi:60212750 /DB_XREF=BP931120 /CLONE=PnFL1-018_M11.r /TID=Ptp.3507.1 /CNT=7 /FEA=EST /TIER=ConsEnd /STK=2 /UG=Ptp.3507 /UG_TITLE=Transcribed locus /REP_ORG=P. nigra	EST	8.4728	0.028815	9.04006	0.0898375	9.41587	0.00844825	150.727	0.901595	0.00897246	2	3	0.000978135	0.000978135
3128	Ptp.3528.1.S1_at		inositol 1	LG_V:6812555:6814089	fgenesh4_pg.C_LG_V000656,gw1.V.4486.1	fgenesh4_pg.C_LG_V000656,gw1.V.4486.1	AT4G08170			inositol 1,3,4-trisphosphate 5/6-kinase-like protein inositol 1,3,4-trisphosphate 5/6-kinase (EC 2.7.-.-) - Arabidopsis thaliana, PIR2:JC5401; supported by cDNA: gi_15215757_gb_AY050408.1_	inositol 1,3,4-trisphosphate 5/6-kinase family protein	AT4G08170.2	Identical to Inositol-tetrakisphosphate 1-kinase 2 (EC 2.7.1.134) (Inositol- triphosphate 5/6-kinase 2) (EC 2.7.1.159) (Inositol 1,3,4- trisphosphate 5/6-kinase 2) (Ins(1,3,4)P(3) 5/6-kinase 2) (AtItpk-2) (ITPK2) [Arabidopsis Thaliana] (GB:Q9SUG3;GB:Q3EA7	inositol 1,3,4-trisphosphate 5/6-kinase family protein		BU893093	GO:4(biological process unknown)	GO:5737(cytoplasm); GO:5634(nucleus)	GO:3824(catalytic activity)									IPR008656 ; Inositol 1, 3, 4-trisphosphate 56-kinase							gb:BU893093 /DB_XREF=gi:24104158 /DB_XREF=P073C03 /TID=Ptp.3528.1 /CNT=8 /FEA=EST /TIER=ConsEnd /STK=0 /UG=Ptp.3528 /UG_TITLE=Transcribed locus /REP_ORG=P. tremula	EST	8.47381	0.0062202	8.22333	0.0236245	8.09369	0.014303	279.57	0.149361	0.000801382	2	3	0.000389867	0.000389867
3129	Ptp.3529.1.S1_at		putative SecA-type chloroplast protein transport factor; Similar to gb|X82404 chloroplast SecA protein from Pisum sativum	scaffold_125:450289:452301	grail3.0125002301	CK102543	AT1G21650	3.9e-55	515	putative SecA-type chloroplast protein transport factor Similar to gb|X82404 chloroplast SecA protein from Pisum sativum	preprotein translocase secA family protein	AT1G21650.1	similar to preprotein translocase secA subunit, putative [Arabidopsis thaliana] (TAIR:AT4G01800.1); similar to preprotein translocase, SecA subunit [Synechococcus sp. JA-3-3Ab] (GB:YP_474232.1); similar to preprotein translocase secA family protein, putat	preprotein translocase secA family protein		CK102543	GO:6886(intracellular protein transport); GO:6605(protein targeting)	GO:0000151(ubiquitin ligase complex)	GO:5524(ATP binding); GO:5515(protein binding); GO:8270(zinc ion binding)	KEGG pathway: Protein export 03060			Ptp.3529					IPR000185 ; SecA protein ; IPR001841 ; Zn-finger, RING ; IPR001680 ; G-protein beta WD-40 repeat							gb:CK102543 /DB_XREF=gi:38586868 /DB_XREF=G082P10.5pR /CLONE=G082P10 /TID=Ptp.3529.1 /CNT=6 /FEA=EST /TIER=ConsEnd /STK=0 /UG=Ptp.3529 /UG_TITLE=Transcribed locus /REP_ORG=P. tremula x P. tremuloides	EST	8.98245	0.00136151	8.88209	0.0105354	8.99714	0.0213256	41.4404	0.0156819	0.00056763	2	3	0.00652887	0.00652887
3130	Ptp.353.2.S1_a_at		ribonucleotide reductase small subunit	LG_I:24066212:24067525	fgenesh4_pg.C_LG_I002334	fgenesh4_pg.C_LG_I002334(9)	AT3G27060	8.9e-166	1463	ribonucleotide reductase small subunit, putative similar to RIBONUCLEOSIDE-DIPHOSPHATE REDUCTASE SMALL CHAIN GB:P49730 from [Nicotiana tabacum]	ribonucleoside-diphosphate reductase small chain, putative / ribonucleotide reductase, putative	AT3G27060.1	Identical to Ribonucleoside-diphosphate reductase small chain C (EC 1.17.4.1) (Ribonucleotide reductase small subunit C) (Ribonucleoside-diphosphate reductase TSO2 subunit) (TSO2) [Arabidopsis Thaliana] (GB:Q9LSD0); similar to RNR2/RNR2A (RIBONUCLEOTIDE R	TSO2 (TSO2); ribonucleoside-diphosphate reductase	Encodes one of the 3 ribonucleotide reductase (RNR) small subunit genes. TSO2 transcription occurs predominantly at the S-phase of the cell cycle and its expression pattern is consistent with its role in dNDP biosynthesis during DNA replication in active	BP937010	GO:0009186(deoxyribonucleoside diphosphate metabolism)	GO:0008372(cellular_component unknown)	GO:0004748(ribonucleoside-diphosphate reductase activity)	KEGG pathway: Purine metabolism 00230; KEGG pathway: Pyrimidine metabolism 00240								IPR000358 ; Ribonucleotide reductase							gb:BP937010 /DB_XREF=gi:60218640 /DB_XREF=BP937010 /CLONE=PnFL1-099_I07.r /TID=Ptp.353.2 /CNT=1 /FEA=EST /TIER=ConsEnd /STK=1 /UG=Ptp.353 /UG_TITLE=Transcribed locus, weakly similar to NP_189000.1 ribonucleoside-diphosphate reductase small chain ribonucle	EST	9.50835	0.0317349	9.30033	0.00642857	8.74351	0.0364985	394.156	0.625544	0.00238057	2	3	0.000233432	0.000233432
3134	Ptp.3535.1.A1_at		transcription factor scarecrow-like	LG_VI:1029249:1031126	grail3.0024010601	grail3.0024010601	AT1G50600	7.9e-148	1306	scarecrow-like protein similar to SCARECROW GB:AAB06318 GI:1497987 from [Arabidopsis thaliana]; supported by cDNA: gi_14334475_gb_AY034929.1_	scarecrow-like transcription factor 5 (SCL5)	AT1G50600.1	similar to PAT1 (PHYTOCHROME A SIGNAL TRANSDUCTION 1), transcription factor [Arabidopsis thaliana] (TAIR:AT5G48150.2); similar to Putative SCARECROW gene regulator-like [Oryza sativa (japonica cultivar-group)] (GB:AAM08829.1); similar to Chitin-inducible	SCL5; transcription factor	Encodes a scarecrow-like protein (SCL5). Member of GRAS gene family.	BP934674	GO:45449(regulation of transcription)	GO:9507(chloroplast)	GO:3700(transcription factor activity)									IPR005202 ; GRAS family transcription factor							gb:BP934674 /DB_XREF=gi:60216304 /DB_XREF=BP934674 /CLONE=PnFL1-068_C15.r /TID=Ptp.3535.1 /CNT=8 /FEA=EST /TIER=ConsEnd /STK=2 /UG=Ptp.3535 /UG_TITLE=Transcribed locus /REP_ORG=P. nigra	EST	8.39885	0.472153	8.68704	0.0738258	12.5303	0.0338719	139.08	21.2816	0.229526	2	3	0.00110218	0.00110218
3148	Ptp.3549.1.S1_at		At14a	LG_VII:10313728:10314753	gw1.VII.3327.1	gw1.VII.3327.1	AT2G18630	4.6e-99	887	unknown protein unusual splice site at second intron; GA instead of conserved GT at donor site	expressed protein	AT2G18630.1	similar to unknown protein [Arabidopsis thaliana] (TAIR:AT5G66675.1); similar to Protein of unknown function DUF677 [Medicago truncatula] (GB:ABE78510.1); contains InterPro domain Protein of unknown function DUF677; (InterPro:IPR007749)			DN493225	GO:4(biological process unknown)	GO:5737(cytoplasm); GO:5886(plasma membrane)	GO:5554(molecular function unknown)				Ptp.3549					IPR007749 ; Protein of unknown function DUF677						NP_179453.2 ; span:223-245,250-272 ; numtm:2 ; BAD95236.1 ; span:223-245,250-272 ; numtm:2	gb:DN493225 /DB_XREF=gi:60703415 /DB_XREF=X072B08.3pR /CLONE=X072B08 /TID=Ptp.3549.1 /CNT=3 /FEA=EST /TIER=ConsEnd /STK=1 /UG=Ptp.3549 /UG_TITLE=Transcribed locus /REP_ORG=P. tremula x P. tremuloides	EST	7.4612	0.184521	7.42806	0.0679792	8.38751	0.0667768	41.2645	1.18644	0.0431283	2	3	0.00656919	0.00656919
3188	Ptp.3585.1.S1_s_at		expressed protein; non-consensus GA donor site at exon 4	LG_V:9439443:9441123	grail3.0002000801,grail3.0003084201	grail3.0002000801,grail3.0003084201	AT1G78240			expressed protein non-consensus GA donor site at exon 4	dehydration-responsive protein-related ; dehydration-responsive protein-related	AT1G78240.1	similar to dehydration-responsive protein-related [Arabidopsis thaliana] (TAIR:AT1G13860.3); similar to dehydration-responsive protein-related [Arabidopsis thaliana] (TAIR:AT2G03480.1); similar to Os02g0755000 [Oryza sativa (japonica cultivar-group)] (GB:	dehydration-responsive protein-related		CV261702	GO:0006355(regulation of transcription, DNA-dependent);GO:0015946(methanol oxidation);GO:0019415(acetate biosynthesis from carbon monoxide)	GO:0008372(cellular_component unknown)	GO:0008757(S-adenosylmethionine-dependent methyltransferase activity)									IPR004159 ; Putative methyltransferase DUF248						NP_027543.2 ; span:21-40 ; numtm:1 ; NP_973410.1 ; span:21-40 ; numtm:1 ; NP_172839.1 ; span:13-32 ; numtm:1 ; NP_849657.1 ; span:13-32 ; numtm:1 ; NP_973819.1 ; span:13-32 ; numtm:1	gb:CV261702 /DB_XREF=gi:52514677 /DB_XREF=WS02017.B21_I07 /CLONE=WS02017_I07 /TID=Ptp.3585.1 /CNT=5 /FEA=EST /TIER=ConsEnd /STK=1 /UG=Ptp.3585 /UG_TITLE=Transcribed locus /REP_ORG=P. trichocarpa x P. nigra	EST	8.92288	0.025835	8.32096	0.0675186	8.48111	0.031451	93.8203	0.388752	0.00621537	2	3	0.00197405	0.00197405
3190	Ptp.3587.1.A1_at		carboxypeptidase precursor-like protein; carboxypeptidase Y-like protein	scaffold_163:92900:95162	gw1.163.36.1	CV225631	AT3G45010	4.3e-201	1766	carboxypeptidase precursor-like protein carboxypeptidase Y-like protein, Arabidopsis thaliana, EMBL:M81130; supported by cDNA: gi_15215795_gb_AY050427.1_	serine carboxypeptidase III, putative	AT3G45010.1	similar to SCPL47 (serine carboxypeptidase-like 47), serine carboxypeptidase [Arabidopsis thaliana] (TAIR:AT5G22980.1); similar to SCPL49 (serine carboxypeptidase-like 49), serine carboxypeptidase [Arabidopsis thaliana] (TAIR:AT3G10410.1); similar to Seri	SCPL48 (serine carboxypeptidase-like 48); serine carboxypeptidase		CV225631	GO:6508(proteolysis)	GO:12505(endomembrane system)	GO:4185(serine carboxypeptidase activity)				Pth.8396					IPR001563 ; Peptidase S10, serine carboxypeptidase							gb:CV225631 /DB_XREF=gi:52374177 /DB_XREF=WS0161.B21_P09 /CLONE=WS0161_P09 /TID=Ptp.3587.1 /CNT=4 /FEA=EST /TIER=ConsEnd /STK=0 /UG=Ptp.3587 /UG_TITLE=Transcribed locus /REP_ORG=P. trichocarpa	EST	7.17412	0.183737	7.98019	0.0751424	6.50705	0.0293528	81.0796	2.17656	0.0402671	2	3	0.00244809	0.00244809
3204	Ptp.36.1.S1_s_at		glutathione transferase	LG_XIV:13649714:13650592	gw1.XIV.257.1,grail3.0104000601	gw1.XIV.257.1(10),grail3.0104000601(10)	AT2G47730			glutathione S-transferase (GST6) identical to GB:X95295. Based on identical cDNA hits, the translation is now 40 AAs longer at the N-terminal, and start of exon2 is also corrected.; supported by cDNA: gi_14532561_gb_AY039905.1_	glutathione S-transferase 6 (GST6)	AT2G47730.1	Identical to Glutathione S-transferase 6 (EC 2.5.1.18) (GST class phi) (GST6) [Arabidopsis Thaliana] (GB:Q96266;GB:O82242;GB:Q9FUT2); similar to ATGSTF2 (Arabidopsis thaliana Glutathione S-transferase (class phi) 2), glutathione transferase [Arabidopsis t	ATGSTF8 (GLUTATHIONE S-TRANSFERASE 8); glutathione transferase	Encodes glutathione transferase belonging to the phi class of GSTs. Naming convention according to Wagner et al. (2002).	CV252847	GO:6952(defense response); GO:9407(toxin catabolism)	GO:9507(chloroplast)	GO:4364(glutathione transferase activity)	KEGG pathway: Glutathione metabolism 00480; KEGG pathway: Metabolism of xenobiotics by cytochrome P450 00980			Pth.11086					IPR004046 ; Glutathione S-transferase, C-terminal ; IPR004045 ; Glutathione S-transferase, N-terminal							gb:CV252847 /DB_XREF=gi:52505822 /DB_XREF=PX0019.B21.1_D11 /CLONE=PX0019_D11 /TID=Ptp.36.1 /CNT=9 /FEA=EST /TIER=Stack /STK=9 /UG=Ptp.36 /UG_TITLE=Transcribed locus, moderately similar to NP_171792.1 glutathione S-transferase, putative (Arabidopsis thalia	EST	11.9974	0.00509876	12.4799	0.109106	13.0045	0.0709726	89.7088	1.01474	0.0169672	2	3	0.00210902	0.00210902
3209	Ptp.3603.1.S1_at		flavin-containing amine oxidase; contains Pfam profile: PF01593 Flavin containing amine oxidase; supported by cDNA: gi_18377828	LG_V:17258579:17260550	gw1.V.2015.1	gw1.V.2015.1	AT1G62830	1.9e-47	439	flavin-containing amine oxidase contains Pfam profile: PF01593 Flavin containing amine oxidase	amine oxidase family protein / SWIRM domain-containing protein	AT1G62830.1	similar to amine oxidase family protein / SWIRM domain-containing protein [Arabidopsis thaliana] (TAIR:AT3G13682.1); similar to FLD (FLOWERING LOCUS D), amine oxidase [Arabidopsis thaliana] (TAIR:AT3G10390.1); similar to Os04g0560300 [Oryza sativa (japoni	amine oxidase family protein / SWIRM domain-containing protein		DN492804	GO:6118(electron transport)	GO:8372(cellular component unknown)	GO:8131(amine oxidase activity); GO:16491(oxidoreductase activity)				Ptp.3603					IPR007526 ; SWIRM ; IPR002937 ; Amine oxidase							gb:DN492804 /DB_XREF=gi:60702994 /DB_XREF=X039E04.3pR /CLONE=X039E04 /TID=Ptp.3603.1 /CNT=4 /FEA=EST /TIER=ConsEnd /STK=1 /UG=Ptp.3603 /UG_TITLE=Transcribed locus /REP_ORG=P. tremula x P. tremuloides	EST	6.69061	0.0189216	6.6332	0.0529729	6.19595	0.0435819	86.7307	0.292776	0.00506353	2	3	0.0022167	0.0022167
3214	Ptp.3608.1.S1_s_at		caffeoyl-CoA 3-O-methyltransferase	LG_I:26412640:26415499	estExt_fgenesh4_pm.C_LG_I1023	estExt_fgenesh4_pm.C_LG_I1023(11)	AT4G34050	3.8e-129	1148	caffeoyl-CoA O-methyltransferase - like protein caffeoyl-CoA 3-O-methyltransferase, Populus tremuloides, PID:G857578;supported by full-length cDNA: Ceres:8049.	caffeoyl-CoA 3-O-methyltransferase, putative	AT4G34050.1	Identical to Probable caffeoyl-CoA O-methyltransferase At4g34050 (EC 2.1.1.104) (Trans-caffeoyl-CoA 3-O-methyltransferase) (CCoAMT) (CCoAOMT) [Arabidopsis Thaliana] (GB:O49499;GB:Q8L989); similar to caffeoyl-CoA 3-O-methyltransferase, putative [Arabidopsi	caffeoyl-CoA 3-O-methyltransferase, putative		AJ224895	GO:0009809(lignin biosynthesis)	GO:5829(cytosol)	GO:8171(O-methyltransferase activity)	KEGG pathway: Coumarine and phenylpropanoid biosynthesis 00940	caffeoyl-CoA 3-O-methyltransferase		Pth.3807	GI:2960358; GOA:O65922; UniProtKB/Swiss-Prot:O65922	methylates lignin precursors	2.1.1.104		IPR002935 ; O-methyltransferase, family 3							gb:AJ224895.1 /DB_XREF=gi:2960357 /TID=Ptp.3608.1 /CNT=110 /FEA=mRNA /TIER=Stack /STK=17 /UG=Ptp.3608 /UG_TITLE=Transcribed locus /DEF=Populus balsamifera subsp. trichocarpa mRNA for caffeoyl-CoA 3-O-methyltransferase, clone PtCCoAOMT2a. /REP_ORG=P. trich	caffeoyl-CoA 3-O-methyltransferase	10.4143	0.147047	11.2745	0.103848	10.9112	0.00601587	34.4858	0.745888	0.0324433	2	3	0.00851021	0.00851021
3255	Ptp.3644.1.S1_at		expressed protein; contains similarity to flavanone-3-hydroxylase GB:Q05965 from [Matthiola incana]	LG_IX:3593130:3594807	estExt_Genewise1_v1.C_LG_IX2026	estExt_Genewise1_v1.C_LG_IX2026	AT3G19000	1.9e-141	1253	hypothetical protein contains similarity to flavanone-3-hydroxylase GB:Q05965 from [Matthiola incana], contains Pfam profile: PF00671 Iron/Ascorbate oxidoreductase family;supported by full-length cDNA: Ceres:36985.	oxidoreductase, 2OG-Fe(II) oxygenase family protein	AT3G19000.1	similar to oxidoreductase, 2OG-Fe(II) oxygenase family protein [Arabidopsis thaliana] (TAIR:AT3G19010.1); similar to putative oxylase protein [Pinus pinaster] (GB:CAC83305.1); similar to Os08g0249900 [Oryza sativa (japonica cultivar-group)] (GB:NP_0010613	oxidoreductase, 2OG-Fe(II) oxygenase family protein		CV234511	GO:4(biological process unknown)	GO:8372(cellular component unknown)	GO:5506(iron ion binding); GO:16216(isopenicillin-N synthase activity); GO:16706(oxidoreductase activity, acting on paired donors, with incorporation or reduction of molecular oxygen, 2-oxoglutarate as one donor, and incorporation of one atom each of oxyg				Pth.14413					IPR005123 ; 2OG-Fe(II) oxygenase superfamily			ec ; ACC1_ARATH ; (Q06588) 1-aminocyclopropane-1-carboxylate oxidase (EC 1.14.17.4) (ACC oxidase) (Ethylene-forming enzyme) (EFE) ; 8.0E-68 ; ec ; ACC1_ARATH ; (Q06588) 1-aminocyclopropane-1-carboxylate oxidase (EC 1.14.17.4) (ACC oxidase) (Ethylene-formi				gb:CV234511 /DB_XREF=gi:52392149 /DB_XREF=WS01215.B21.1_C22 /CLONE=WS01215_C22 /TID=Ptp.3644.1 /CNT=26 /FEA=EST /TIER=Stack /STK=7 /UG=Ptp.3644 /UG_TITLE=Transcribed locus /REP_ORG=P. trichocarpa	EST	3.27798	0.0451133	3.51437	0.0297776	3.59466	0.0178347	50.1903	0.108411	0.00323999	2	3	0.00494337	0.00494337
3266	Ptp.3653.1.S1_at		putative oxysterol-binding protein	LG_II:6205561:6214687	estExt_Genewise1_v1.C_LG_II2459	estExt_Genewise1_v1.C_LG_II2459(11)	AT4G08180	0	2942			AT4G08180.2	similar to oxysterol-binding family protein [Arabidopsis thaliana] (TAIR:AT2G31020.1); similar to oxysterol-binding family protein [Arabidopsis thaliana] (TAIR:AT4G22540.1); similar to oxysterol-binding family protein [Arabidopsis thaliana] (TAIR:AT1G1317	oxysterol-binding family protein		CX175675																			gb:CX175675 /DB_XREF=gi:56823099 /DB_XREF=A06_69-98_02.ab1 /TID=Ptp.3653.1 /CNT=5 /FEA=EST /TIER=ConsEnd /STK=0 /UG=Ptp.3653 /UG_TITLE=Transcribed locus /REP_ORG=P. deltoides	EST	8.01304	0.0370619	8.28916	0.0106567	8.27237	0.036572	50.9018	0.0958536	0.00282466	2	3	0.00484303	0.00484303
3319	Ptp.3701.1.S1_at		disease resistance protein (TIR-NBS-LRR class)	LG_X:19646508:19647736	eugene3.00102261	eugene3.00102261		1.7e-20	236	disease resistance protein RPP1-WsB - like protein disease resistance protein RPP1-WsB, Arabidopsis thaliana, EMBL:AF098963	disease resistance protein (TIR-NBS-LRR class), putative	gi|105923235|gb|ABF81465.1|				BU814181	GO:6915(apoptosis); GO:6952(defense response); GO:42829(defense response to pathogen)	GO:9507(chloroplast); GO:16020(membrane)	GO:5524(ATP binding); GO:4888(transmembrane receptor activity)									IPR002182 ; NB-ARC domain ; IPR001611 ; Leucine-rich repeat ; IPR000157 ; TIR							gb:BU814181 /DB_XREF=gi:23971270 /DB_XREF=N026A11 /TID=Ptp.3701.1 /CNT=6 /FEA=EST /TIER=ConsEnd /STK=0 /UG=Ptp.3701 /UG_TITLE=Transcribed locus /REP_ORG=P. tremula x P. tremuloides	EST	7.51174	0.0803231	7.55841	0.111581	8.36387	0.0106304	72.4192	0.918043	0.0190152	2	3	0.00289069	0.00289069
3323	Ptp.3705.1.A1_s_at		ethylene responsive element binding factor 4 (AtERF4); identical to ethylene responsive element binding factor 4 SP:O80340 from [Arabidopsis thaliana] ;supported by full-length cDNA: Ceres:22775.	LG_XI:11150816:11151798	grail3.0014007501	grail3.0014007501(11)	AT3G15210	2.5e-23	236	ethylene responsive element binding factor 4 (AtERF4) identical to GB:BAA32421 from [Arabidopsis thaliana];supported by full-length cDNA: Ceres:22775.	ethylene-responsive element-binding factor 4 (ERF4)	AT3G15210.1	Identical to Ethylene-responsive transcription factor 4 (Ethylene-responsive element-binding factor 4) (Related to APETALA-2 protein 5) (EREBP-4) (AtERF4) (ERF4) [Arabidopsis Thaliana] (GB:O80340;GB:O23107); similar to ATERF-8/ATERF8 (ETHYLENE RESPONSE EL	ATERF-4/ATERF4/ERF4/RAP2.5 (ETHYLENE RESPONSIVE ELEMENT BINDING FACTOR 4); DNA binding / protein binding / transcription factor/ transcriptional repressor	Encodes a member of the ERF (ethylene response factor) subfamily B-1 of ERF/AP2 transcription factor family (ATERF-4). The protein contains one AP2 domain. Acts as a negative regulator of JA-responsive defense gene expression and resistance to the necrot	CV247356	GO:0006355(regulation of transcription, DNA-dependent)	GO:0005634(nucleus)	GO:0016564(transcriptional repressor activity);GO:0003677(DNA binding);GO:0003700(transcription factor activity)				Pth.10396					IPR001471 ; Pathogenesis-related transcriptional factor and ERF							gb:CV247356 /DB_XREF=gi:52500331 /DB_XREF=WS01117.B21_O08 /CLONE=WS01117_O08 /TID=Ptp.3705.1 /CNT=30 /FEA=EST /TIER=Stack /STK=7 /UG=Ptp.3705 /UG_TITLE=Transcribed locus /REP_ORG=P. trichocarpa	EST	9.38987	0.286961	10.5432	0.373188	12.7846	0.0548651	79.5919	11.9189	0.224626	2	3	0.00251577	0.00251577
3332	Ptp.3711.1.S1_at		unknown protein; similar to hypothetical protein GI:4079632 from [Arabidopsis thaliana]; supported by cDNA: gi_13272464	LG_XI:3926964:3929659	gw1.XI.2407.1	gw1.XI.2407.1	AT1G61740	2.6e-122	1087	unknown protein similar to hypothetical protein GI:4079632 from [Arabidopsis thaliana]	expressed protein	AT1G61740.1	similar to unknown protein [Arabidopsis thaliana] (TAIR:AT1G11540.1); similar to membrane protein-like [Oryza sativa (japonica cultivar-group)] (GB:BAD53257.1); similar to Os01g0786800 [Oryza sativa (japonica cultivar-group)] (GB:NP_001044474.1); contains			DN493224	GO:0015986(ATP synthesis coupled proton transport)	GO:12505(endomembrane system); GO:16021(integral to membrane)	GO:0046961(hydrogen-transporting ATPase activity, rotational mechanism);GO:0046933(hydrogen-transporting ATP synthase activity, rotational mechanism)				Ptp.3711					IPR002781 ; Protein of unknown function DUF81						NP_176367.1 ; span:62-84,99-121,134-153,163-185,228-250,265-287,320-342,357-379,386-403,418-440 ; numtm:10	gb:DN493224 /DB_XREF=gi:60703414 /DB_XREF=X072B03.3pR /CLONE=X072B03 /TID=Ptp.3711.1 /CNT=4 /FEA=EST /TIER=ConsEnd /STK=1 /UG=Ptp.3711 /UG_TITLE=Transcribed locus /REP_ORG=P. tremula x P. tremuloides	EST	4.44703	0.331655	6.6688	0.12489	6.29043	0.0362476	66.8016	5.6517	0.126906	2	3	0.00325455	0.00325455
3333	Ptp.3711.1.S1_s_at		unknown protein; similar to hypothetical protein GI:4079632 from [Arabidopsis thaliana]; supported by cDNA: gi_13272464	LG_XI:3926964:3929659	gw1.XI.2407.1,eugene3.02960001	gw1.XI.2407.1(11),eugene3.02960001(11)	AT1G61740			unknown protein similar to hypothetical protein GI:4079632 from [Arabidopsis thaliana]	expressed protein	AT1G61740.1	similar to unknown protein [Arabidopsis thaliana] (TAIR:AT1G11540.1); similar to membrane protein-like [Oryza sativa (japonica cultivar-group)] (GB:BAD53257.1); similar to Os01g0786800 [Oryza sativa (japonica cultivar-group)] (GB:NP_001044474.1); contains			DN493224	GO:0015986(ATP synthesis coupled proton transport)	GO:12505(endomembrane system); GO:16021(integral to membrane)	GO:0046961(hydrogen-transporting ATPase activity, rotational mechanism);GO:0046933(hydrogen-transporting ATP synthase activity, rotational mechanism)				Ptp.3711					IPR002781 ; Protein of unknown function DUF81						NP_176367.1 ; span:62-84,99-121,134-153,163-185,228-250,265-287,320-342,357-379,386-403,418-440 ; numtm:10	gb:DN493224 /DB_XREF=gi:60703414 /DB_XREF=X072B03.3pR /CLONE=X072B03 /TID=Ptp.3711.1 /CNT=4 /FEA=EST /TIER=ConsEnd /STK=1 /UG=Ptp.3711 /UG_TITLE=Transcribed locus /REP_ORG=P. tremula x P. tremuloides	EST	5.20168	0.155249	6.95393	0.03628	6.84476	0.164371	110.268	3.85469	0.0524362	2	3	0.00155475	0.00155475
3356	Ptp.373.1.A1_s_at		glycosyl hydrolase family 35 (beta-galactosidase); similar to beta-galactosidase SP:P45582 from [Asparagus officinalis]	LG_V:687611:694656	gw1.V.2620.1	gw1.V.2620.1(11)	AT5G63800	2.1e-157	1388	beta-galactosidase, putative similar to beta-galactosidase GI:452711 from [Asparagus officinalis]	beta-galactosidase, putative / lactase, putative	AT5G63800.1	similar to BGAL11 (beta-galactosidase 11), beta-galactosidase [Arabidopsis thaliana] (TAIR:AT4G35010.1); similar to beta-galactosidase, putative / lactase, putative [Arabidopsis thaliana] (TAIR:AT1G77410.1); similar to BGAL13 (beta-galactosidase 13), beta	BGAL6 (beta-galactosidase 6); beta-galactosidase	member of Glycoside Hydrolase Family 35	CK088690	GO:0005990(lactose catabolism);GO:0019513(lactose catabolism, using glucoside 3-dehydrogenase);GO:0019515(lactose catabolism via UDP-galactose);GO:0005975(carbohydrate metabolism)	GO:0009341(beta-galactosidase complex);GO:0012505(endomembrane system)	GO:0004553(hydrolase activity, hydrolyzing O-glycosyl compounds);GO:0004565(beta-galactosidase activity)				Ptp.373					IPR000922 ; D-galactoside/L-rhamnose binding SUEL lectin domain ; IPR001944 ; Glycoside hydrolase, family 35						NP_177866.2 ; span:7-29 ; numtm:1	gb:CK088690 /DB_XREF=gi:38573015 /DB_XREF=A066P74.3pR /CLONE=A066P74 /TID=Ptp.373.1 /CNT=5 /FEA=EST /TIER=ConsEnd /STK=2 /UG=Ptp.373 /UG_TITLE=Transcribed locus, weakly similar to NP_177866.2 beta-galactosidase, putative lactase, putative (Arabidopsis tha	EST	6.07267	0.0857247	7.17273	0.037974	5.86392	0.0123399	331.734	1.9778	0.00894302	2	3	0.000302004	0.000302004
3363	Ptp.3736.1.A1_at		putative protein; unknown protein At2g37940-Arabidopsis thaliana	LG_XVI:9787934:9792536	estExt_Genewise1_v1.C_LG_XVI3352	estExt_Genewise1_v1.C_LG_XVI3352(11)	AT3G54020	2e-142	1262			AT3G54020.1	similar to unknown protein [Arabidopsis thaliana] (TAIR:AT2G37940.1); similar to Os01g0850100 [Oryza sativa (japonica cultivar-group)] (GB:NP_001044812.1); similar to hypothetical protein PY02331 [Plasmodium yoelii yoelii str. 17XNL] (GB:XP_730203.1); sim	phosphatidic acid phosphatase-related / PAP2-related		CV256427		GO:0005739(mitochondrion)	GO:0005554(molecular_function unknown)																gb:CV256427 /DB_XREF=gi:52509402 /DB_XREF=WS0243.B21_N01 /CLONE=WS0243_N01 /TID=Ptp.3736.1 /CNT=11 /FEA=EST /TIER=ConsEnd /STK=2 /UG=Ptp.3736 /UG_TITLE=Transcribed locus /REP_ORG=P. trichocarpa x P. deltoides	EST	10.3234	0.118366	10.6871	3.43984e-05	11.5683	0.00284913	175.36	1.63887	0.0140186	2	3	0.000781077	0.000781077
3364	Ptp.3737.1.S1_at		I-box binding factor-like protein; I-box binding factor (LeMYBI gene)	LG_I:16087420:16088437	estExt_Genewise1_v1.C_LG_I0681	estExt_Genewise1_v1.C_LG_I0681	AT5G04760	1.7e-62	574	I-box binding factor - like protein I-box binding factor (LeMYBI gene), Lycopersicon esculentum, EMBL:LES243339;supported by full-length cDNA: Ceres:6170.	myb family transcription factor	AT5G04760.1	similar to myb family transcription factor [Arabidopsis thaliana] (TAIR:AT5G08520.1); similar to syringolide-induced protein 1-3-1A [Glycine max] (GB:BAB86892.1); contains InterPro domain Homeodomain-related; (InterPro:IPR012287); contains InterPro domain	myb family transcription factor		BU837888	GO:45449(regulation of transcription)	GO:5634(nucleus)	GO:3677(DNA binding); GO:3700(transcription factor activity)				Ptp.3737					IPR001005 ; Myb DNA-binding domain							gb:BU837888 /DB_XREF=gi:24020684 /DB_XREF=T106G10 /TID=Ptp.3737.1 /CNT=4 /FEA=EST /TIER=ConsEnd /STK=0 /UG=Ptp.3737 /UG_TITLE=Transcribed locus /REP_ORG=P. tremula x P. tremuloides	EST	7.62149	0.171279	6.81388	0.134302	8.91404	0.0615769	131.604	4.48905	0.0511654	2	3	0.00119633	0.00119633
3375	Ptp.3744.1.S1_s_at	suspected contaminant	putative RING zinc finger protein; similar to RING-H2 zinc finger protein ATL6 GB:AAD33584 from [Arabidopsis thaliana];supported by full-length cDNA: Ceres:4581.	scaffold_7509:99:396	eugene3.75090001,gw1.X.3876.1	eugene3.75090001,gw1.X.3876.1	AT3G16720			putative RING zinc finger protein similar to RING-H2 zinc finger protein ATL6 GB:AAD33584 from [Arabidopsis thaliana];supported by full-length cDNA: Ceres:4581.	zinc finger (C3HC4-type RING finger) family protein	AT3G16720.1	Identical to RING-H2 finger protein ATL3F (RING-H2 finger protein ATL2) (ATL3F) [Arabidopsis Thaliana] (GB:Q8L9T5;GB:O24008;GB:Q9LUR1); similar to zinc finger (C3HC4-type RING finger) family protein [Arabidopsis thaliana] (TAIR:AT4G15975.1); similar to RI	ATL2 (Arabidopsis T?xicos en Levadura 2); protein binding / zinc ion binding	RING-H2 protein induced after exposure to chitin or inactivated crude cellulase preparations.	BU892630	GO:6952(defense response)	GO:0016020(membrane);GO:0000151(ubiquitin ligase complex)	GO:0008270(zinc ion binding);GO:0015662(ATPase activity, coupled to transmembrane movement of ions, phosphorylative mechanism);GO:0005515(protein binding);GO:0003677(DNA binding);GO:0004842(ubiquitin-protein ligase activity);GO:0005524(ATP binding)									IPR001841 ; Zn-finger, RING						NP_188294.1 ; span:30-52,73-95 ; numtm:2	gb:BU892630 /DB_XREF=gi:24103695 /DB_XREF=P066D04 /TID=Ptp.3744.1 /CNT=4 /FEA=EST /TIER=ConsEnd /STK=0 /UG=Ptp.3744 /UG_TITLE=Transcribed locus /REP_ORG=P. tremula	EST	8.83266	0.12993	9.52296	0.0258323	11.935	0.00732074	904.35	10.6127	0.0176028	2	3	6.73833e-05	6.73833e-05
3378	Ptp.3747.1.S1_s_at		ethylene-responsive element binding factor(AtERF6); identical to AtERF6 GI:3298497 from [Arabidopsis thaliana]; supported by cDNA: gi_3298497_dbj_AB013301.1_AB013301	scaffold_399:135578:136877	estExt_Genewise1_v1.C_3990003	estExt_Genewise1_v1.C_3990003(10)	AT5G47230	2.9e-40	381	ethylene responsive element binding factor-like protein (AtERF6) ; supported by cDNA: gi_3298497_dbj_AB013301.1_AB013301	ethylene-responsive element-binding protein, putative	AT5G47230.1	Identical to Ethylene-responsive transcription factor 5 (Ethylene-responsive element-binding factor 5) (EREBP-5) (AtERF5) (ERF5) [Arabidopsis Thaliana] (GB:O80341;GB:Q9LVT6); similar to ATERF6 (ETHYLENE RESPONSIVE ELEMENT BINDING FACTOR 6), DNA binding /	ERF5 (ETHYLENE RESPONSIVE ELEMENT BINDING FACTOR 5); DNA binding / transcription factor/ transcriptional activator	encodes a member of the ERF (ethylene response factor) subfamily B-3 of ERF/AP2 transcription factor family (ATERF-5). The protein contains one AP2 domain. There are 18 members in this subfamily including ATERF-1, ATERF-2, AND ATERF-5.	DN488219	GO:0006355(regulation of transcription, DNA-dependent)	GO:0005634(nucleus)	GO:0003700(transcription factor activity);GO:0003677(DNA binding);GO:0016563(transcriptional activator activity)				Ptp.3747					IPR001471 ; Pathogenesis-related transcriptional factor and ERF							gb:DN488219 /DB_XREF=gi:60697987 /DB_XREF=R042B11.3pR /CLONE=R042B11 /TID=Ptp.3747.1 /CNT=11 /FEA=EST /TIER=ConsEnd /STK=1 /UG=Ptp.3747 /UG_TITLE=Transcribed locus /REP_ORG=P. tremula x P. tremuloides	EST	9.20345	0.695787	9.53619	0.00376355	13.0956	0.0141917	57.6654	18.6196	0.484335	2	3	0.00403678	0.00403678
3420	Ptp.3786.1.S1_at		WRKY family transcription factor; supported by cDNA: gi_15991727_gb_AF418310.1_AF418310	LG_III:12398163:12399480	grail3.0018034701	grail3.0018034701	AT5G52830	6.5e-33	317	unknown protein ; supported by cDNA: gi_15991727_gb_AF418310.1_AF418310	WRKY family transcription factor	AT5G52830.1	Identical to Probable WRKY transcription factor 27 (WRKY DNA-binding protein 27) (WRKY27) [Arabidopsis Thaliana] (GB:Q9FLX8); similar to WRKY22 (WRKY DNA-binding protein 22), transcription factor [Arabidopsis thaliana] (TAIR:AT4G01250.1); similar to DNA-b	WRKY27 (WRKY DNA-binding protein 27); transcription factor	member of WRKY Transcription Factor; Group II-e	CX655023	GO:0006355(regulation of transcription, DNA-dependent)	GO:0008372(cellular_component unknown)	GO:0003700(transcription factor activity)									IPR003657 ; DNA-binding WRKY							gb:CX655023 /DB_XREF=gi:57889852 /DB_XREF=PO01003H09 /CLONE=PO01003H09 /TID=Ptp.3786.1 /CNT=5 /FEA=EST /TIER=ConsEnd /STK=1 /UG=Ptp.3786 /UG_TITLE=Transcribed locus /REP_ORG=P. alba x P. tremula var. glandulosa	EST	6.54481	0.13757	7.31161	0.194449	9.43603	0.00183491	237.23	8.97356	0.0567395	2	3	0.000498053	0.000498053
3422	Ptp.3788.1.A1_at		expressed protein; supported by full-length cDNA: Ceres:20358.	LG_XIV:4459115:4459360	eugene3.00140537	eugene3.00140537	AT3G61980	3e-17	186	hypothetical protein ;supported by full-length cDNA: Ceres:20358.	serine protease inhibitor, Kazal-type family protein	AT3G61980.1	similar to serine protease inhibitor, Kazal-type family protein [Arabidopsis thaliana] (TAIR:AT4G01575.1); similar to Os01g0811200 [Oryza sativa (japonica cultivar-group)] (GB:NP_001044589.1); contains InterPro domain Proteinase inhibitor I1, Kazal; (Inte	serine protease inhibitor, Kazal-type family protein		CV276438	GO:4(biological process unknown)	GO:31225(anchored to membrane)	GO:4867(serine-type endopeptidase inhibitor activity)															NP_567123.1 ; span:5-23,94-116 ; numtm:2	gb:CV276438 /DB_XREF=gi:52529413 /DB_XREF=WS0179.B21_M17 /CLONE=WS0179_M17 /TID=Ptp.3788.1 /CNT=11 /FEA=EST /TIER=ConsEnd /STK=0 /UG=Ptp.3788 /UG_TITLE=Transcribed locus /REP_ORG=P. trichocarpa x P. deltoides	EST	6.97488	0.0320488	8.49718	0.0310025	7.5607	0.00234674	1774.32	2.35841	0.00199379	2	3	2.45493e-05	2.45493e-05
3429	Ptp.3793.1.S1_at		glycine decarboxylase complex H-protein	scaffold_118:327246:328622	eugene3.01180035	eugene3.01180035(11)	AT1G32470	1.3e-75	688	glycine cleavage system H protein precursor, putative similar to GB:Z37524 from [Flaveria anomala];supported by full-length cDNA: Ceres:23118.	glycine cleavage system H protein, mitochondrial, putative	AT1G32470.1	Identical to Probable glycine cleavage system H protein 2, mitochondrial precursor [Arabidopsis Thaliana] (GB:Q9LQL0); similar to GDCH (Glycine decarboxylase complex H) [Arabidopsis thaliana] (TAIR:AT2G35370.1); similar to Glycine cleavage system H protei	glycine cleavage system H protein, mitochondrial, putative		AY369261	GO:6546(glycine catabolism)	GO:5960(glycine cleavage complex); GO:5739(mitochondrion)	GO:4375(glycine dehydrogenase (decarboxylating) activity)		glycine decarboxylase complex H-protein			GI:34420138				IPR002930 ; Glycine cleavage H-protein							gb:AY369261.1 /DB_XREF=gi:34420137 /TID=Ptp.3793.1 /CNT=34 /FEA=FLmRNA /TIER=FL+Stack /STK=8 /UG=Ptp.3793 /UG_TITLE=Transcribed locus /DEF=Populus tremuloides glycine decarboxylase complex H-protein (gdcH3) mRNA, complete cds; nuclear gene for mitochondri		13.6526	0.0613166	13.4551	0.0348672	13.1729	0.0149874	67.0573	0.232469	0.00520007	2	3	0.00323635	0.00323635
3432	Ptp.3797.1.S1_at		No Hits	LG_V:496775:497363	grail3.0026005101	grail3.0026005101		0.053	78			No Hits: gi|118792513|ref|XP_320360.3|				BU815742							Ptp.3797												gb:BU815742 /DB_XREF=gi:23975007 /DB_XREF=N045H09 /TID=Ptp.3797.1 /CNT=6 /FEA=EST /TIER=ConsEnd /STK=0 /UG=Ptp.3797 /UG_TITLE=Transcribed locus /REP_ORG=P. tremula x P. tremuloides	EST	6.8975	0.00653782	7.22634	0.098657	8.26242	0.00373859	310.992	2.02973	0.00978992	2	3	0.000332566	0.000332566
3434	Ptp.3799.1.S1_s_at		No Hits	LG_VII:124188:124848	eugene3.00070021	eugene3.00070021(10)		2.1e-12	163			gi|92871106|gb|ABE80221.1|				BU884353							Ptp.3799												gb:BU884353 /DB_XREF=gi:24075870 /DB_XREF=R009E08 /TID=Ptp.3799.1 /CNT=8 /FEA=EST /TIER=ConsEnd /STK=0 /UG=Ptp.3799 /UG_TITLE=Transcribed locus /REP_ORG=P. tremula x P. tremuloides	EST	4.51266	0.177221	5.30368	0.0265525	5.44986	0.0379504	45.463	1.01693	0.0335525	2	3	0.00570825	0.00570825
3495	Ptp.3851.1.A1_at		putative protein; predicted proteins	LG_II:21954810:21955513	eugene3.00002385	eugene3.00002385		5.4e-07	115			No Hits: gi|16604300|gb|AAL24156.1|				DN487911							Ptp.3851												gb:DN487911 /DB_XREF=gi:60697643 /DB_XREF=R014G11.3pR /CLONE=R014G11 /TID=Ptp.3851.1 /CNT=4 /FEA=EST /TIER=ConsEnd /STK=1 /UG=Ptp.3851 /UG_TITLE=Transcribed locus /REP_ORG=P. tremula x P. tremuloides	EST	6.94746	0.467939	7.44984	0.189808	9.52013	0.0912388	42.3712	7.43808	0.263318	2	3	0.00632219	0.00632219
3496	Ptp.3852.1.S1_at		cinnamyl-alcohol dehydrogenase ELI3-2; supported by cDNA: gi_13605755_gb_AF361859.1_AF361859	LG_IX:6478055:6480309	eugene3.00091019,eugene3.20690001,fgenesh4_pm.C_LG_IX000475,fgenesh4_pg.C_LG_IX000970	eugene3.00091019,eugene3.20690001,fgenesh4_pm.C_LG_IX000475,fgenesh4_pg.C_LG_IX000970	AT4G37990			cinnamyl-alcohol dehydrogenase ELI3-2 ; supported by cDNA: gi_13605755_gb_AF361859.1_AF361859	mannitol dehydrogenase, putative (ELI3-2)	AT4G37990.1	Identical to Probable mannitol dehydrogenase 2 (EC 1.1.1.255) (NAD-dependent mannitol dehydrogenase 2) (ELI3-2) [Arabidopsis Thaliana] (GB:Q02972); similar to ELI3-1 (ELICITOR-ACTIVATED GENE 3), oxidoreductase/ zinc ion binding [Arabidopsis thaliana] (TAI	ELI3-2 (ELICITOR-ACTIVATED GENE 3)	Encodes an aromatic alcohol:NADP+ oxidoreductase whose mRNA levels are increased in response to treatment with a variety of phytopathogenic bacteria. Though similar to mannitol dehydrogenases, this enzyme does not have mannitol dehydrogenase activity.	BU884637	GO:9617(response to bacteria)	GO:8372(cellular component unknown)	GO:18456(aryl-alcohol dehydrogenase activity)									IPR002085 ; Zinc-containing alcohol dehydrogenase superfamily							gb:BU884637 /DB_XREF=gi:24076154 /DB_XREF=R013D09 /TID=Ptp.3852.1 /CNT=3 /FEA=EST /TIER=ConsEnd /STK=0 /UG=Ptp.3852 /UG_TITLE=Transcribed locus /REP_ORG=P. tremula x P. tremuloides	EST	4.40746	0.565612	6.08204	0.410697	8.84607	0.0139739	61.6742	20.0969	0.488784	2	3	0.00365871	0.00365871
3511	Ptp.3864.1.S1_at		unknown protein	LG_XVII:4806112:4807725	grail3.0059005602	grail3.0059005602	AT1G69610	2.2e-38	362	unknown protein	expressed protein	AT1G69610.1	similar to unknown protein [Arabidopsis thaliana] (TAIR:AT5G39785.1); similar to conserved hypothetical protein [Medicago truncatula] (GB:ABD32213.1); contains InterPro domain Protein of unknown function DUF1666; (InterPro:IPR012870)			DN487856	GO:0006412(protein biosynthesis);GO:0006499(N-terminal protein myristoylation)	GO:0005622(intracellular);GO:0005840(ribosome)	GO:0003735(structural constituent of ribosome)				Ptp.3864												gb:DN487856 /DB_XREF=gi:60697580 /DB_XREF=R009D09.3pR /CLONE=R009D09 /TID=Ptp.3864.1 /CNT=3 /FEA=EST /TIER=ConsEnd /STK=1 /UG=Ptp.3864 /UG_TITLE=Transcribed locus /REP_ORG=P. tremula x P. tremuloides	EST	4.88371	0.0261823	4.76047	0.0141246	4.90179	0.00951136	36.376	0.0236561	0.000975483	2	3	0.00788117	0.00788117
3514	Ptp.3867.1.S1_s_at		14-3-3 protein GF14 omega (grf2); identical to GF14omega isoform GI:487791 from [Arabidopsis thaliana];supported by full-length cDNA: Ceres:25284.	LG_V:8984172:8986163	grail3.0083005001	grail3.0083005001(11)	AT1G78300	1.8e-131	1168	14-3-3 protein GF14omega (grf2) identical to GF14omega isoform GI:487791 from [Arabidopsis thaliana];supported by full-length cDNA: Ceres:25284.	14-3-3 protein GF14 omega (GRF2)	AT1G78300.1	Identical to 14-3-3-like protein GF14 omega (General regulatory factor 2) (GRF2) [Arabidopsis Thaliana] (GB:Q01525); similar to GRF4 (GENERAL REGULATORY FACTOR 4), protein phosphorylated amino acid binding [Arabidopsis thaliana] (TAIR:AT1G35160.1); simila	GRF2 (GENERAL REGULATORY FACTOR 2); protein phosphorylated amino acid binding	G-box binding factor GF14 omega encoding a 14-3-3 protein	CV243174	GO:0007165(signal transduction)	GO:8372(cellular component unknown)	GO:5515(protein binding)				Pth.15276					IPR000308 ; 14-3-3 protein							gb:CV243174 /DB_XREF=gi:52496149 /DB_XREF=WS02518.B21_B19 /CLONE=WS02518_B19 /TID=Ptp.3867.1 /CNT=40 /FEA=EST /TIER=ConsEnd /STK=4 /UG=Ptp.3867 /UG_TITLE=Transcribed locus /REP_ORG=P. trichocarpa	EST	10.9276	0.0359172	10.2945	0.0742924	10.2317	0.00745965	129.514	0.592746	0.00686506	2	3	0.00122507	0.00122507
3515	Ptp.3868.3.S1_s_at		No Hits	LG_I:5627249:5628218	eugene3.00010640	eugene3.00010640		0.001	93			No Hits: gi|118381703|ref|XP_001024012.1|				BU897031							Ptp.3868												gb:BU897031 /DB_XREF=gi:24108238 /DB_XREF=X049H05 /TID=Ptp.3868.3 /CNT=49 /FEA=EST /TIER=ConsEnd /STK=0 /UG=Ptp.3868 /UG_TITLE=Transcribed locus /REP_ORG=P. tremula x P. tremuloides	EST	12.4214	0.00123406	12.6716	0.00541233	12.9245	0.0607056	102.204	0.253193	0.00371599	2	3	0.00173958	0.00173958
3527	Ptp.3877.1.S1_at		expressed protein; similar to putative esterase GI:4335745 from [Arabidopsis thaliana]; supported by full-length cDNA: Ceres: 111056.	scaffold_40:1956286:1957200	gw1.40.697.1	CV281215	AT1G47480	2.4e-76	692	hypothetical protein similar to putative esterase GI:4335745 from [Arabidopsis thaliana]; supported by full-length cDNA: Ceres: 111056.	expressed protein	AT1G47480.1	similar to unknown protein [Arabidopsis thaliana] (TAIR:AT3G48700.1); similar to CXE carboxylesterase [Malus pumila] (GB:ABB89003.1); contains InterPro domain Esterase/lipase/thioesterase; (InterPro:IPR000379); contains InterPro domain Alpha/beta hydrolas			CV281215		GO:0008372(cellular_component unknown)	GO:0003824(catalytic activity)									IPR002018 ; Carboxylesterase, type B							gb:CV281215 /DB_XREF=gi:52534190 /DB_XREF=WS0181.B21_F06 /CLONE=WS0181_F06 /TID=Ptp.3877.1 /CNT=9 /FEA=EST /TIER=ConsEnd /STK=0 /UG=Ptp.3877 /UG_TITLE=Transcribed locus /REP_ORG=P. trichocarpa x P. deltoides	EST	5.185	0.137833	5.95548	0.0949912	4.37877	0.0698012	113.387	2.48646	0.0328934	2	3	0.00149186	0.00149186
3537	Ptp.3885.1.S1_s_at		expressed protein; supported by full-length cDNA: Ceres:42815.	scaffold_29:2327961:2330456	eugene3.00290213	eugene3.00290213(11)	AT4G17790	4e-107	958	hypothetical protein ;supported by full-length cDNA: Ceres:42815.	expressed protein	AT4G17790.1	similar to unknown protein [Arabidopsis thaliana] (TAIR:AT1G71940.1); similar to hypothetical protein 23.t00026 [Brassica oleracea] (GB:ABD65614.1); contains domain UNCHARACTERIZED (PTHR12677)			BP933441	GO:4(biological process unknown)	GO:0016020(membrane)	GO:0005554(molecular_function unknown)															NP_567541.1 ; span:31-53,90-112,122-144,205-227,237-259 ; numtm:5	gb:BP933441 /DB_XREF=gi:60215071 /DB_XREF=BP933441 /CLONE=PnFL1-051_J03.r /TID=Ptp.3885.1 /CNT=9 /FEA=EST /TIER=ConsEnd /STK=1 /UG=Ptp.3885 /UG_TITLE=Transcribed locus /REP_ORG=P. nigra	EST	9.61891	0.201031	10.1391	0.201203	11.2469	0.0146813	51.1408	2.76541	0.0811117	2	3	0.00481008	0.00481008
3540	Ptp.3888.1.S1_at		FKBP-type peptidyl-prolyl cis-trans isomerase; FKBP-type peptidyl-prolyl cis-trans isomerase	scaffold_200:246247:247993	eugene3.02000029	DN489080	AT4G19830	2.3e-61	564	putative protein FKBP-type peptidyl-prolyl cis-trans isomerase,Synechocystis sp., PIR2:S75144	immunophilin / FKBP-type peptidyl-prolyl cis-trans isomerase family protein	AT4G19830.1	similar to immunophilin / FKBP-type peptidyl-prolyl cis-trans isomerase family protein [Arabidopsis thaliana] (TAIR:AT5G13410.1); similar to peptidylprolyl isomerase, FKBP-type family protein [Musa acuminata] (GB:ABF70026.1); contains InterPro domain Pept	immunophilin / FKBP-type peptidyl-prolyl cis-trans isomerase family protein		DN489080	GO:0006457(protein folding);GO:0006118(electron transport)	GO:0009543(thylakoid lumen (sensu Viridiplantae))	GO:0003755(peptidyl-prolyl cis-trans isomerase activity);GO:0005528(FK506 binding);GO:0008863(formate dehydrogenase activity)									IPR001179 ; Peptidylprolyl isomerase, FKBP-type							gb:DN489080 /DB_XREF=gi:60698956 /DB_XREF=S076C09.3pR /CLONE=S076C09 /TID=Ptp.3888.1 /CNT=4 /FEA=EST /TIER=ConsEnd /STK=2 /UG=Ptp.3888 /UG_TITLE=Transcribed locus /REP_ORG=P. tremula	EST	9.64835	0.0662973	9.01982	0.155441	8.9093	0.00337242	33.375	0.635651	0.0285686	2	3	0.00892001	0.00892001
3544	Ptp.3891.1.S1_at		putative protein; predicted protein	LG_VIII:14531844:14532795	estExt_fgenesh4_pg.C_LG_VIII1833	estExt_fgenesh4_pg.C_LG_VIII1833	AT5G19190	3.6e-23	236			AT5G19190.1	similar to unknown protein [Arabidopsis thaliana] (TAIR:AT3G06070.1); similar to hypothetical protein MtrDRAFT_AC152499g26v1 [Medicago truncatula] (GB:ABE77806.1)			DN488936	GO:4(biological process unknown)	GO:8372(cellular component unknown)	GO:5554(molecular function unknown)																gb:DN488936 /DB_XREF=gi:60698796 /DB_XREF=S060C11.3pR /CLONE=S060C11 /TID=Ptp.3891.1 /CNT=9 /FEA=EST /TIER=ConsEnd /STK=1 /UG=Ptp.3891 /UG_TITLE=Transcribed locus /REP_ORG=P. tremula	EST	12.167	0.190179	11.152	0.349766	9.8448	0.0981111	48.3657	5.42115	0.16813	2	3	0.00521716	0.00521716
3547	Ptp.3894.1.S1_s_at		putative C2H2-type zinc finger protein; likely a nucleic acid binding protein	LG_I:18039571:18040506	estExt_Genewise1_v1.C_LG_I1393	estExt_Genewise1_v1.C_LG_I1393(9)	AT2G37430	1e-34	335	putative C2H2-type zinc finger protein likely a nucleic acid binding protein	zinc finger (C2H2 type) family protein (ZAT11)	AT2G37430.1	similar to zinc finger (C2H2 type) family protein [Arabidopsis thaliana] (TAIR:AT3G53600.1); similar to Zinc finger, C2H2-type [Medicago truncatula] (GB:ABE93962.1); contains InterPro domain Zinc finger, C2H2-type; (InterPro:IPR007087)	zinc finger (C2H2 type) family protein (ZAT11)		CF232552	GO:0045449(regulation of transcription)	GO:0005634(nucleus)	GO:0003676(nucleic acid binding);GO:0003700(transcription factor activity);GO:0008270(zinc ion binding)																gb:CF232552 /DB_XREF=gi:33451981 /DB_XREF=PtaJXO0011H10H1016 /TID=Ptp.3894.1 /CNT=8 /FEA=EST /TIER=ConsEnd /STK=0 /UG=Ptp.3894 /UG_TITLE=Transcribed locus /REP_ORG=P. alba x P. tremula	EST	5.75745	0.0155276	6.27144	0.407802	12.7007	0.0159895	538.425	59.8726	0.166799	2	3	0.000146432	0.000146432
3565	Ptp.3908.1.S1_at		expressed protein; Similar to Glycine SRC2 (gb|AB000130). ESTs gb|H76869	LG_XIII:1219070:1220141	eugene3.00130170	eugene3.00130170	AT1G09070	9.8e-43	402	unknown protein Similar to Glycine SRC2 (gb|AB000130). ESTs gb|H76869,gb|T21700,gb|ATTS5089 come from this gene; supported by cDNA: gi_15010557_gb_AY045580.1_	C2 domain-containing protein / src2-like protein, putative	AT1G09070.1	similar to C2 domain-containing protein [Arabidopsis thaliana] (TAIR:AT3G16510.1); similar to SRC2 [Glycine max] (GB:BAA19769.1); contains InterPro domain C2; (InterPro:IPR000008); contains InterPro domain XYPPX repeat; (InterPro:IPR006031); contains Inte	(AT)SRC2/SRC2 (SOYBEAN GENE REGULATED BY COLD-2); protein binding	SRC2 specifically binds the peptide PIEPPPHH, and moves from ER to a vacuole fraction where it gets internalized. Involved in Protein Storage Vacuole targeting.	CK091461	GO:0007186(G-protein coupled receptor protein signaling pathway);GO:0007601(visual perception)	GO:0016021(integral to membrane)	GO:0001584(rhodopsin-like receptor activity)				Pth.9690					IPR000008 ; C2 domain							gb:CK091461 /DB_XREF=gi:38575786 /DB_XREF=F101P42.3pR /CLONE=F101P42 /TID=Ptp.3908.1 /CNT=12 /FEA=EST /TIER=ConsEnd /STK=1 /UG=Ptp.3908 /UG_TITLE=Transcribed locus /REP_ORG=P. trichocarpa	EST	8.45277	0.0914526	8.70671	0.0924196	11.465	0.000279856	990.627	11.1644	0.016905	2	3	5.87877e-05	5.87877e-05
3571	Ptp.3915.2.S1_a_at		PGPD14 protein; supported by full-length cDNA: Ceres:41666.	scaffold_28:2538860:2542088	estExt_fgenesh4_pg.C_280219	estExt_fgenesh4_pg.C_280219(11)	AT5G22920	1.4e-127	1134	PGPD14 protein ;supported by full-length cDNA: Ceres:41666.	zinc finger (C3HC4-type RING finger) family protein	AT5G22920.1	similar to zinc finger (C3HC4-type RING finger) family protein [Arabidopsis thaliana] (TAIR:AT5G25560.1); similar to PGPD14 [Petunia x hybrida] (GB:AAD02556.1); contains InterPro domain Zinc finger, CHY-type; (InterPro:IPR008913); contains InterPro domain	zinc finger (C3HC4-type RING finger) family protein		CX170378	GO:0006118(electron transport);GO:0016567(protein ubiquitination);GO:0006412(protein biosynthesis)	GO:0000151(ubiquitin ligase complex);GO:0005634(nucleus);GO:0015934(large ribosomal subunit)	GO:5515(protein binding); GO:8270(zinc ion binding)									IPR001841 ; Zn-finger, RING ; IPR008913 ; CHY zinc finger							gb:CX170378 /DB_XREF=gi:56817802 /DB_XREF=D03_69-102_07.ab1 /TID=Ptp.3915.2 /CNT=3 /FEA=EST /TIER=ConsEnd /STK=0 /UG=Ptp.3915 /UG_TITLE=Transcribed locus /REP_ORG=P. deltoides	EST	8.47084	0.172095	8.14119	0.120106	6.89675	0.173657	55.7291	2.7567	0.0741992	2	3	0.00424337	0.00424337
3586	Ptp.3930.1.S1_at		unknown protein	LG_XV:4391644:4393533	eugene3.00150436	eugene3.00150436	AT1G18300	9.5e-53	490			AT1G18300.1	Identical to Nudix hydrolase 4 (EC 3.6.1.-) (AtNUDT4) (ADP-ribose pyrophosphatase) (EC 3.6.1.13) (NADH pyrophosphatase) (EC 3.6.1.22) (NUDT4) [Arabidopsis Thaliana] (GB:Q9LE73); similar to ATNUDT21 (Arabidopsis thaliana Nudix hydrolase homolog 21), hydrol	ATNUDT4 (Arabidopsis thaliana Nudix hydrolase homolog 4); hydrolase		BU870954	GO:0006281(DNA repair)	GO:0012505(endomembrane system)	GO:0008413(8-oxo-7,8-dihydroguanine triphosphatase activity);GO:0016787(hydrolase activity)				Pth.12201												gb:BU870954 /DB_XREF=gi:24062478 /DB_XREF=Q025C05 /TID=Ptp.3930.1 /CNT=9 /FEA=EST /TIER=ConsEnd /STK=0 /UG=Ptp.3930 /UG_TITLE=Transcribed locus /REP_ORG=P. trichocarpa	EST	5.48196	0.384007	5.33211	0.112247	7.14166	0.161895	32.4878	4.03435	0.186271	2	3	0.00927156	0.00927156
3600	Ptp.3941.1.S1_at		50S ribosomal protein L27; supported by full-length cDNA: Ceres:152076.	LG_I:24077319:24078701	gw1.I.3103.1	gw1.I.3103.1	AT5G40950	2.3e-65	599	50S ribosomal protein L27 ;supported by full-length cDNA: Ceres:152076.	50S ribosomal protein L27, chloroplast, putative (RPL27)	AT5G40950.1	Identical to 50S ribosomal protein L27, chloroplast precursor (CL27) (RPL27) [Arabidopsis Thaliana] (GB:Q9FLN4); similar to ribosomal protein L27 family protein [Arabidopsis thaliana] (TAIR:AT5G15220.1); similar to ribosomal protein L27 family protein [Ar	50S ribosomal protein L27, chloroplast, putative (RPL27)		CV230881	GO:6412(protein biosynthesis)	GO:9507(chloroplast); GO:5622(intracellular); GO:5840(ribosome)	GO:3735(structural constituent of ribosome)				Pth.11844					IPR001684 ; Ribosomal protein L27							gb:CV230881 /DB_XREF=gi:52384829 /DB_XREF=WS0192.B21_O11 /CLONE=WS0192_O11 /TID=Ptp.3941.1 /CNT=29 /FEA=EST /TIER=Stack /STK=8 /UG=Ptp.3941 /UG_TITLE=Transcribed locus /REP_ORG=P. trichocarpa	EST	11.9764	0.0431901	11.8291	0.0301225	11.4915	0.0150184	123.677	0.247215	0.0029983	2	3	0.00131174	0.00131174
3612	Ptp.3949.1.S1_at		GAST1-like protein; similar to GAST1 protein precursor GB:P27057 [Lycopersicon esculentum] (induced by gibberellins	LG_I:16493656:16493975	gw1.I.801.1	gw1.I.801.1	AT1G74670	9.1e-34	329	GAST1-like protein similar to GAST1 protein precursor GB:P27057 [Lycopersicon esculentum] (induced by gibberellins, inhibited by ABA Plant J 1992 Mar;2(2):153-9)	gibberellin-responsive protein, putative	AT1G74670.1	similar to GASA4 (GAST1 PROTEIN HOMOLOG 4) [Arabidopsis thaliana] (TAIR:AT5G15230.1); similar to Gip1-like protein [Populus tomentosa] (GB:AAV84588.1); contains InterPro domain Gibberellin regulated protein; (InterPro:IPR003854)	gibberellin-responsive protein, putative		BU862471	GO:9740(gibberellic acid mediated signaling); GO:9739(response to gibberellic acid stimulus)	GO:12505(endomembrane system)	GO:5554(molecular function unknown)									IPR003854 ; Gibberellin regulated protein						NP_177605.2 ; span:4-21 ; numtm:1	gb:BU862471 /DB_XREF=gi:24048531 /DB_XREF=S016B06 /TID=Ptp.3949.1 /CNT=3 /FEA=EST /TIER=ConsEnd /STK=0 /UG=Ptp.3949 /UG_TITLE=Transcribed locus /REP_ORG=P. tremula	EST	12.2754	0.0263077	11.1904	0.180003	9.69113	0.0665543	269.258	6.73554	0.0375228	2	3	0.00041235	0.00041235
3626	Ptp.3960.1.S1_at		No Hits	LG_VI:1446809:1448004	grail3.0024013801	grail3.0024013801		0.12	71			No Hits: gi|87240733|gb|ABD32591.1|				BU813318							Ptp.3960												gb:BU813318 /DB_XREF=gi:23969277 /DB_XREF=N007H12 /TID=Ptp.3960.1 /CNT=22 /FEA=EST /TIER=ConsEnd /STK=0 /UG=Ptp.3960 /UG_TITLE=Transcribed locus /REP_ORG=P. tremula x P. tremuloides	EST	12.5514	0.0977416	12.2332	0.176603	14.3948	0.0322474	195.588	5.44806	0.0417821	2	3	0.000663966	0.000663966
3627	Ptp.3961.1.S1_at		bHLH protein	scaffold_142:238192:239094	fgenesh4_pg.C_scaffold_142000034	CV266340	AT4G20970	2.6e-27	271			AT4G20970.1	similar to transcription factor [Arabidopsis thaliana] (TAIR:AT1G10585.1); similar to conserved hypothetical protein [Medicago truncatula] (GB:ABD32361.1); contains InterPro domain Helix-loop-helix DNA-binding; (InterPro:IPR011598); contains InterPro doma	basic helix-loop-helix (bHLH) family protein		CV266340	GO:0045449(regulation of transcription)	GO:0008372(cellular_component unknown)	GO:0003677(DNA binding);GO:0003700(transcription factor activity)																gb:CV266340 /DB_XREF=gi:52519315 /DB_XREF=WS02029.B21_M04 /CLONE=WS02029_M04 /TID=Ptp.3961.1 /CNT=4 /FEA=EST /TIER=ConsEnd /STK=1 /UG=Ptp.3961 /UG_TITLE=Transcribed locus /REP_ORG=P. trichocarpa x P. nigra	EST	3.57721	0.104129	3.58155	0.0822548	7.26943	0.269685	301.454	18.1553	0.0903387	2	3	0.000348396	0.000348396
3635	Ptp.397.2.S1_s_at		No Hits	LG_X:3654329:3655394	grail3.0060003901	grail3.0060003901(11)	AT4G02040	1.5e-11	136			AT4G02040.1		unknown protein		CN519838		GO:0009507(chloroplast)	GO:0005554(molecular_function unknown)																gb:CN519838 /DB_XREF=gi:46838207 /DB_XREF=GQ0105.B3_D22 /CLONE=GQ0105_D22 /TID=Ptp.397.2 /CNT=6 /FEA=EST /TIER=ConsEnd /STK=0 /UG=Ptp.397 /UG_TITLE=Transcribed locus /REP_ORG=P. trichocarpa x P. deltoides	EST	9.80091	0.67794	10.735	0.227175	13.0006	0.0481978	31.631	10.8291	0.513535	2	3	0.00963353	0.00963353
3637	Ptp.3971.1.S1_at		No Hits	scaffold_86:22520:22876	fgenesh4_pg.C_scaffold_86000002	DN498822		5.2e-05	100			No Hits: gi|125568965|gb|EAZ10480.1|				DN498822																			gb:DN498822 /DB_XREF=gi:60709012 /DB_XREF=S076B06.5pR /CLONE=S076B06 /TID=Ptp.3971.1 /CNT=3 /FEA=EST /TIER=ConsEnd /STK=2 /UG=Ptp.3971 /UG_TITLE=Transcribed locus /REP_ORG=P. tremula	EST	3.5465	0.109201	3.86546	0.274932	8.71747	0.0451383	562.624	33.5885	0.0895496	2	3	0.000137112	0.000137112
3641	Ptp.3975.1.S1_at		bZIP protein; similar to basic leucine zipper protein GI:2865394 from [Zea mays]	scaffold_66:1193737:1199764	eugene3.00660176	DN498805	AT1G08320	7.3e-143	1264	leucine zipper protein, putative similar to basic leucine zipper protein GI:2865394 from [Zea mays]	bZIP family transcription factor	AT1G08320.1	similar to bZIP family transcription factor [Arabidopsis thaliana] (TAIR:AT5G06839.1); similar to basic leucine zipper protein [Zea mays] (GB:AAC39351.1); similar to Os01g0859500 [Oryza sativa (japonica cultivar-group)] (GB:NP_001044868.1); similar to Os1	bZIP family transcription factor		DN498805	GO:6355(regulation of transcription, DNA-dependent)	GO:9507(chloroplast); GO:5634(nucleus)	GO:3677(DNA binding); GO:3700(transcription factor activity)									IPR004827 ; Basic-leucine zipper (bZIP) transcription factor							gb:DN498805 /DB_XREF=gi:60708995 /DB_XREF=S074G01.5pR /CLONE=S074G01 /TID=Ptp.3975.1 /CNT=3 /FEA=EST /TIER=ConsEnd /STK=1 /UG=Ptp.3975 /UG_TITLE=Transcribed locus /REP_ORG=P. tremula	EST	8.48287	0.0042221	7.5422	0.107657	8.52021	0.0781989	103.977	1.22852	0.0177229	2	3	0.0016959	0.0016959
3643	Ptp.3977.1.S1_at		expressed protein; supported by cDNA: gi_14190360_gb_AF378858.1_AF378858	LG_I:11868447:11872852	gw1.I.9948.1	gw1.I.9948.1	AT2G01080	2.6e-65	598	hypothetical protein predicted by genefinder; supported by cDNA: gi_14190360_gb_AF378858.1_AF378858	expressed protein	AT2G01080.1	similar to harpin-induced protein-related / HIN1-related / harpin-responsive protein-related [Arabidopsis thaliana] (TAIR:AT1G65690.1); similar to Os03g0262700 [Oryza sativa (japonica cultivar-group)] (GB:NP_001049630.1); similar to hypothetical protein [			DN498762	GO:4(biological process unknown)	GO:8372(cellular component unknown)	GO:5554(molecular function unknown)									IPR010847 ; Harpin-induced 1						NP_565250.1 ; span:44-66 ; numtm:1	gb:DN498762 /DB_XREF=gi:60708952 /DB_XREF=S070E07.5pR /CLONE=S070E07 /TID=Ptp.3977.1 /CNT=4 /FEA=EST /TIER=ConsEnd /STK=1 /UG=Ptp.3977 /UG_TITLE=Transcribed locus /REP_ORG=P. tremula	EST	6.23158	0.00343783	6.69889	0.0130878	6.7424	0.0588866	131.81	0.320803	0.00365074	2	3	0.00119355	0.00119355
3662	Ptp.3996.1.S1_s_at		unknown protein; predicted by genemarkHMM	LG_VIII:7656344:7657360	estExt_fgenesh4_pg.C_LG_VIII1061	CK319566	AT1G13360	1.2e-32	317			AT1G13360.1	similar to unknown protein [Arabidopsis thaliana] (TAIR:AT3G25870.1); similar to Os01g0131300 [Oryza sativa (japonica cultivar-group)] (GB:NP_001041925.1)			CK319566	GO:4(biological process unknown)	GO:8372(cellular component unknown)	GO:5554(molecular function unknown)																gb:CK319566 /DB_XREF=gi:47107989 /DB_XREF=B9SP02a09 /TID=Ptp.3996.1 /CNT=31 /FEA=EST /TIER=ConsEnd /STK=0 /UG=Ptp.3996 /UG_TITLE=Transcribed locus /REP_ORG=P. deltoides	EST	10.0951	0.100883	10.7629	0.0214221	11.883	0.0089702	456.986	3.26496	0.0107168	2	3	0.000187132	0.000187132
3663	Ptp.3997.1.S1_at		No Hits	LG_XIX:4784356:4785386	fgenesh4_pg.C_LG_XIX000381	DN498628		0.83	75			No Hits: gi|86135683|ref|ZP_01054264.1|				DN498628																			gb:DN498628 /DB_XREF=gi:60708818 /DB_XREF=S053D10.5pR /CLONE=S053D10 /TID=Ptp.3997.1 /CNT=3 /FEA=EST /TIER=ConsEnd /STK=0 /UG=Ptp.3997 /UG_TITLE=Transcribed locus /REP_ORG=P. tremula	EST	5.77172	0.0466795	5.52	0.0445866	4.94853	0.0779447	104.232	0.711718	0.0102423	2	3	0.00168977	0.00168977
3670	Ptp.4000.1.S1_at		putative protein	scaffold_57:1466253:1468795	fgenesh4_pg.C_scaffold_57000169	DN488952	AT2G18340	4e-30	292	putative protein	late embryogenesis abundant domain-containing protein / LEA domain-containing protein	AT2G18340.1	similar to late embryogenesis abundant domain-containing protein / LEA domain-containing protein [Arabidopsis thaliana] (TAIR:AT4G36600.1); similar to PvLEA1 protein [Polypedilum vanderplanki] (GB:BAE92616.1); contains InterPro domain Late embryogenesis a	late embryogenesis abundant domain-containing protein / LEA domain-containing protein		DN488952	GO:9793(embryonic development (sensu Magnoliophyta))	GO:12505(endomembrane system)	GO:5554(molecular function unknown)									IPR004238 ; Late embryogenesis abundant protein							gb:DN488952 /DB_XREF=gi:60698814 /DB_XREF=S061F11.3pR /CLONE=S061F11 /TID=Ptp.4000.1 /CNT=4 /FEA=EST /TIER=ConsEnd /STK=1 /UG=Ptp.4000 /UG_TITLE=Transcribed locus /REP_ORG=P. tremula	EST	3.41734	0.0228524	3.51391	0.0226436	3.9413	0.000956734	450.37	0.31102	0.00103588	2	3	0.000191256	0.000191256
3675	Ptp.4007.1.A1_at		Expressed protein; supported by full-length cDNA: Ceres: 32450.	LG_XIV:8838219:8839901	grail3.0012028301	grail3.0012028301	AT5G35735	3.1e-108	966	Expressed protein ; supported by full-length cDNA: Ceres: 32450.	auxin-responsive family protein	AT5G35735.1	similar to auxin-responsive protein, putative [Arabidopsis thaliana] (TAIR:AT5G47530.1); similar to putative membrane protein [Solanum tuberosum] (GB:CAC37356.1); contains InterPro domain Protein of unknown function DUF568, DOMON-like; (InterPro:IPR007613	auxin-responsive family protein		CX659756	GO:0006118(electron transport)	GO:16020(membrane)	GO:4500(dopamine beta-monooxygenase activity)									IPR007613 ; Protein of unknown function DUF568						NP_568531.1 ; span:10-29,242-264,279-298,311-330,345-367 ; numtm:5	gb:CX659756 /DB_XREF=gi:57894585 /DB_XREF=PO01013F11 /CLONE=PO01013F11 /TID=Ptp.4007.1 /CNT=6 /FEA=EST /TIER=ConsEnd /STK=0 /UG=Ptp.4007 /UG_TITLE=Transcribed locus /REP_ORG=P. alba x P. tremula var. glandulosa	EST	4.5278	0.157621	5.55897	0.105147	7.73002	0.123192	313.863	10.6874	0.0510765	2	3	0.000328035	0.000328035
3707	Ptp.4035.1.S1_at		TPA: DVL10 [Arabidopsis thaliana]	LG_XVIII:7601185:7601918	grail3.0020002201	grail3.0020002201	AT4G13395	1.3e-14	166			AT4G13395.1	similar to DVL19/RTFL10 (ROTUNDIFOLIA LIKE 10) [Arabidopsis thaliana] (TAIR:AT3G14362.1); similar to ROT4 (ROTUNDIFOLIA4) [Arabidopsis thaliana] (TAIR:AT2G36985.1); contains InterPro domain DVL; (InterPro:IPR012552)	DVL10/RTFL12 (ROTUNDIFOLIA LIKE 12)		BU833152																			gb:BU833152 /DB_XREF=gi:24013437 /DB_XREF=T042H07 /TID=Ptp.4035.1 /CNT=3 /FEA=EST /TIER=ConsEnd /STK=0 /UG=Ptp.4035 /UG_TITLE=Transcribed locus /REP_ORG=P. tremula x P. tremuloides	EST	7.784	0.700023	8.50262	0.121583	13.615	0.0205393	120.051	40.4362	0.505237	2	3	0.00137087	0.00137087
3734	Ptp.4050.2.S1_x_at		metallothionein-like protein	LG_XI:11525615:11526662	eugene3.00110909	eugene3.00110909	AT3G15353	1.3e-17	191	Expressed protein ; supported by full-length cDNA: Ceres: 32882.	metallothionein protein, putative	AT3G15353.1	similar to metallothionein-like protein [Thellun (GB:AAM19713.1); contains InterPro domain Plant metallothionein, family 15; (InterPro:IPR000347); contains InterPro domain Whey acidic protein, core region; (InterPro:IPR008197)	MT3 (METALLOTHIONEIN 3)	metallothionein, binds to and detoxifies excess copper and other metals, limiting oxidative damage	AB211224	GO:0006878(copper ion homeostasis)	GO:0008372(cellular_component unknown)	GO:0005507(copper ion binding)		metallothionein 3			GI:62554179											gb:AB211224.1 /DB_XREF=gi:62554178 /TID=Ptp.4050.2 /CNT=149 /FEA=FLmRNA /TIER=FL /STK=0 /UG=Ptp.4050 /UG_TITLE=Transcribed locus /DEF=Populus alba x Populus tremula var. glandulosa MT3 mRNA for metallothionein 3, complete cds. /FL=gb:AB211224.1 /REP_ORG=P		12.2726	0.074867	12.6835	0.0201185	12.869	0.0184259	88.0306	0.372624	0.00634933	2	3	0.0021686	0.0021686
3741	Ptp.4054.1.S1_a_at		enolase (2-phospho-D-glycerate hydroylase); supported by cDNA: gi_15809969_gb_AY054253.1_	LG_XV:9511690:9515471	eugene3.00151093	eugene3.00151093(11)	AT2G36530	4.5e-231	2025	enolase (2-phospho-D-glycerate hydroylase) ; supported by cDNA: gi_15809969_gb_AY054253.1_	enolase	AT2G36530.1	Identical to Enolase (EC 4.2.1.11) (2-phosphoglycerate dehydratase) (2-phospho-D- glycerate hydro-lyase) (ENO) [Arabidopsis Thaliana] (GB:P25696); similar to enolase, putative [Arabidopsis thaliana] (TAIR:AT1G74030.1); similar to LOS2 [Capsella bursa-past	LOS2 (Low expression of osmotically responsive genes 1); phosphopyruvate hydratase	Involved in light-dependent cold tolerance and encodes an enolase.	CF229309	GO:9409(response to cold); GO:9416(response to light stimulus)	GO:5737(cytoplasm); GO:5634(nucleus)	GO:4634(phosphopyruvate hydratase activity)	KEGG pathway: Glycolysis / Gluconeogenesis 00010; KEGG pathway: Phenylalanine, tyrosine and tryptophan biosynthesis 00400								IPR000941 ; Enolase							gb:CF229309 /DB_XREF=gi:33448738 /DB_XREF=PtaXM0023H4H0416 /TID=Ptp.4054.1 /CNT=54 /FEA=EST /TIER=ConsEnd /STK=0 /UG=Ptp.4054 /UG_TITLE=Transcribed locus /REP_ORG=P. alba x P. tremula	EST	10.1518	0.0209547	10.7478	0.0252389	11.028	0.0562124	283.69	0.80113	0.00423594	2	3	0.000381448	0.000381448
3759	Ptp.4066.1.S1_at		expressed protein; supported by full-length cDNA: Ceres:37370.	scaffold_158:237665:239251	eugene3.01580025	eugene3.01580025(11)	AT1G19180	1.2e-29	290	unknown protein ;supported by full-length cDNA: Ceres:37370.	expressed protein	AT1G19180.1	similar to unknown protein [Arabidopsis thaliana] (TAIR:AT1G74950.1); similar to PnFL-2 [Ipomoea nil] (GB:AAG49896.1); contains InterPro domain ZIM; (InterPro:IPR010399)			CV234488	GO:4(biological process unknown)	GO:9507(chloroplast)	GO:5554(molecular function unknown)				Pth.14462					IPR010399 ; ZIM							gb:CV234488 /DB_XREF=gi:52392102 /DB_XREF=WS01215.B21.1_B20 /CLONE=WS01215_B20 /TID=Ptp.4066.1 /CNT=12 /FEA=EST /TIER=ConsEnd /STK=1 /UG=Ptp.4066 /UG_TITLE=Transcribed locus /REP_ORG=P. trichocarpa	EST	4.23227	0.172985	3.7859	0.25893	5.28195	0.00752001	36.4776	2.35949	0.0970248	2	3	0.00784956	0.00784956
3765	Ptp.4069.1.A1_at		glycosyl hydrolase family 19 (class IV chitinase); almost identical to class IV chitinase from GI:2597826 [Arabidopsis thaliana]	LG_XIX:10122958:10124267	eugene3.00190854	eugene3.00190854	AT3G54420	2.4e-109	977	class IV chitinase (CHIV)	class IV chitinase (CHIV)	AT3G54420.1	similar to chitinase, putative [Arabidopsis thaliana] (TAIR:AT2G43590.1); similar to chitinase [Phaseolus vulgaris] (GB:CAA40474.1); contains InterPro domain Chitin-binding, type 1; (InterPro:IPR001002); contains InterPro domain Glycoside hydrolase, famil	ATEP3 (Arabidopsis thaliana chitinase class IV); chitinase	encodes an EP3 chitinase that is expressed during somatic embryogenesis in 'nursing' cells surrounding the embryos but not in embryos themselves. The gene is also expressed in mature pollen and growing pollen tubes until they enter the receptive synergid,	CA931925	GO:10262(somatic embryogenesis)	GO:0012505(endomembrane system)	GO:4568(chitinase activity)	KEGG pathway: Aminosugars metabolism 00530								IPR001002 ; Chitin-binding, type 1 ; IPR000726 ; Glycoside hydrolase, family 19							gb:CA931925 /DB_XREF=gi:27420405 /DB_XREF=MTU4TA.P24.F07 /TID=Ptp.4069.1 /CNT=17 /FEA=EST /TIER=ConsEnd /STK=0 /UG=Ptp.4069 /UG_TITLE=Transcribed locus /REP_ORG=P. tremuloides	EST	4.6841	0.412531	8.94861	0.613495	6.29127	0.151513	48.867	18.5536	0.569514	2	3	0.00513946	0.00513946
3782	Ptp.4083.1.A1_at		expressed protein; contains Pfam profile:PF01476 Putative peptidoglycan binding domain (2 copies); supported by cDNA: gi_15982869_gb_AY057542.1_	LG_V:11403463:11404848	gw1.V.5273.1,grail3.0003072201	gw1.V.5273.1,grail3.0003072201	AT1G21880			unknown protein contains Pfam profile:PF01476 Putative peptidoglycan binding domain (2 copies); supported by cDNA: gi_15982869_gb_AY057542.1_	peptidoglycan-binding LysM domain-containing protein	AT1G21880.2	Identical to LysM domain GPI-anchored protein 1 precursor [Arabidopsis Thaliana] (GB:Q93ZH0;GB:Q9SFE8); similar to peptidoglycan-binding LysM domain-containing protein [Arabidopsis thaliana] (TAIR:AT1G77630.1); similar to putative Erwinia induced protein	peptidoglycan-binding LysM domain-containing protein		CV255357	GO:16998(cell wall catabolism)	GO:31225(anchored to membrane)	GO:5554(molecular function unknown)									IPR002482 ; Peptidoglycan-binding LysM						NP_564153.1 ; span:7-26 ; numtm:1	gb:CV255357 /DB_XREF=gi:52508332 /DB_XREF=WS02412.B21_M17 /CLONE=WS02412_M17 /TID=Ptp.4083.1 /CNT=8 /FEA=EST /TIER=ConsEnd /STK=5 /UG=Ptp.4083 /UG_TITLE=Transcribed locus /REP_ORG=P. trichocarpa x P. deltoides	EST	4.62593	0.0275128	5.28753	0.159412	4.23851	0.0414118	60.546	1.12551	0.0278839	2	3	0.00375895	0.00375895
3791	Ptp.4093.1.S1_at		benzoyl-CoA:benzyl alcohol/phenylethanol benzoyltransferase-like	LG_XIX:6256783:6258846	grail3.0065010701	grail3.0065010701	AT5G17540	5.1e-155	1369	putative protein hypersensitivity-related gene product HSR201 - Nicotiana tabacum, EMBL:X95343	transferase family protein	AT5G17540.1	similar to CHAT (ACETYL COA:(Z)-3-HEXEN-1-OL ACETYLTRANSFERASE), acetyl CoA:(Z)-3-hexen-1-ol acetyltransferase [Arabidopsis thaliana] (TAIR:AT3G03480.1); similar to benzoyl coenzyme A: benzyl alcohol benzoyl transferase [Petunia x hybrida] (GB:AAT68601.1)	transferase family protein		BU837657	GO:4(biological process unknown)	GO:8372(cellular component unknown)	GO:5554(molecular function unknown)				Ptp.4093					IPR003480 ; Transferase							gb:BU837657 /DB_XREF=gi:24020469 /DB_XREF=T104C07 /TID=Ptp.4093.1 /CNT=3 /FEA=EST /TIER=ConsEnd /STK=0 /UG=Ptp.4093 /UG_TITLE=Transcribed locus /REP_ORG=P. tremula x P. tremuloides	EST	8.53772	0.145446	10.4807	0.244326	9.44735	0.0606011	67.0874	3.78025	0.0845223	2	3	0.00323423	0.00323423
3799	Ptp.410.1.A1_s_at		glycosyl hydrolase family 17; similar to elicitor inducible chitinase Nt-SubE76 GI:11071974 from [Nicotiana tabacum]; C-terminal homology only; supported by full-length cDNA: Ceres:20573.	LG_XIX:9989738:9991737	eugene3.00190832,gw1.41.64.1	eugene3.00190832,gw1.41.64.1	AT3G58100			putative protein GLUCAN ENDO-1,3-BETA-GLUCOSIDASE PRECURSOR - Triticum aestivum, SWISSPROT:P52409;supported by full-length cDNA: Ceres:20573.	glycosyl hydrolase family protein 17	AT3G58100.1	Identical to Glucan endo-1,3-beta-glucosidase-like protein 1 precursor [Arabidopsis Thaliana] (GB:Q9M2K6;GB:Q1ECG5;GB:Q8LDH7); similar to unknown protein [Arabidopsis thaliana] (TAIR:AT1G29380.1); similar to conserved hypothetical protein [Medicago trunca	glycosyl hydrolase family protein 17		CK088947	GO:4(biological process unknown)	GO:31225(anchored to membrane)	GO:5554(molecular function unknown)				Ptp.410											NP_567060.1 ; span:15-37,156-178 ; numtm:2	gb:CK088947 /DB_XREF=gi:38573272 /DB_XREF=A081P09.3pR /CLONE=A081P09 /TID=Ptp.410.1 /CNT=2 /FEA=EST /TIER=ConsEnd /STK=1 /UG=Ptp.410 /UG_TITLE=Transcribed locus /REP_ORG=P. tremula x P. tremuloides	EST	6.80005	0.220854	7.19499	0.0792398	5.28612	0.10936	90.9013	4.06117	0.067015	2	3	0.00206833	0.00206833
3802	Ptp.4102.2.A1_a_at		lactate dehydrogenase (LDH1); supported by full-length cDNA: Ceres:33509.	scaffold_127:663823:665564	gw1.127.232.1	gw1.127.232.1(9)	AT4G17260	1.4e-35	340	lactate dehydrogenase (LDH1) ;supported by full-length cDNA: Ceres:33509.	L-lactate dehydrogenase, putative	AT4G17260.1	similar to PMDH1 (PEROXISOMAL NAD-MALATE DEHYDROGENASE 1), malate dehydrogenase [Arabidopsis thaliana] (TAIR:AT2G22780.1); similar to PMDH2 (PEROXISOMAL NAD-MALATE DEHYDROGENASE 2) [Arabidopsis thaliana] (TAIR:AT5G09660.2); similar to L-lactate dehydrogen	L-lactate dehydrogenase, putative		CV256358	GO:9737(response to abscisic acid stimulus)	GO:9507(chloroplast)	GO:4459(L-lactate dehydrogenase activity); GO:4457(lactate dehydrogenase activity); GO:16491(oxidoreductase activity)	KEGG pathway: Cysteine metabolism 00272; KEGG pathway: Glycolysis / Gluconeogenesis 00010; KEGG pathway: Propanoate metabolism 00640; KEGG pathway: Pyruvate metabolism 00620								IPR001236 ; Lactate/malate dehydrogenase							gb:CV256358 /DB_XREF=gi:52509333 /DB_XREF=WS0243.B21_K04 /CLONE=WS0243_K04 /TID=Ptp.4102.2 /CNT=1 /FEA=EST /TIER=ConsEnd /STK=0 /UG=Ptp.4102 /UG_TITLE=Transcribed locus /REP_ORG=P. trichocarpa x P. deltoides	EST	5.17983	0.158035	5.87303	0.0809162	6.23882	0.039204	52.5051	1.1572	0.0330596	2	3	0.00462898	0.00462898
3815	Ptp.4110.2.S1_s_at		3-ketoacyl-CoA thiolase; supported by full-length cDNA: Ceres:36488.	LG_II:18039322:18043762	estExt_fgenesh4_pg.C_LG_II1951	estExt_fgenesh4_pg.C_LG_II1951(11)	AT2G33150	3.7e-190	1672	3-ketoacyl-CoA thiolase ;supported by full-length cDNA: Ceres:36488.	acetyl-CoA C-acyltransferase, putative / 3-ketoacyl-CoA thiolase, putative	AT2G33150.1	Identical to 3-ketoacyl-CoA thiolase 2, peroxisomal precursor (EC 2.3.1.16) (Beta- ketothiolase 2) (Acetyl-CoA acyltransferase 2) (Peroxisomal 3-oxoacyl- CoA thiolase 2) (Peroxisome defective protein 1) (PED1) [Arabidopsis Thaliana] (GB:Q56WD9;GB:Q93Z35;G	PED1 (PEROXISOME DEFECTIVE 1); acetyl-CoA C-acyltransferase	Encodes an organellar (peroxisome, glyoxysome) 3-ketoacyl-CoA thiolase, involved in fatty acid b-oxidation during germination and subsequent seedling growth. Mutants have defects in glyoxysomal fatty acid beta-oxidation.	AJ775375	GO:6635(fatty acid beta-oxidation); GO:10111(glyoxysome organization and biogenesis); GO:9695(jasmonic acid biosynthesis); GO:9611(response to wounding)	GO:0005739(mitochondrion)	GO:3988(acetyl-CoA C-acyltransferase activity)	KEGG pathway: Benzoate degradation via hydroxylation 00362; KEGG pathway: Bile acid biosynthesis 00120; KEGG pathway: Fatty acid metabolism 00071; KEGG pathway: Valine, leucine and isoleucine degradation 00280								IPR002155 ; Thiolase							gb:AJ775375 /DB_XREF=gi:50067050 /DB_XREF=AJ775375 /CLONE=P0000300031G06F1 /TID=Ptp.4110.2 /CNT=2 /FEA=EST /TIER=ConsEnd /STK=0 /UG=Ptp.4110 /UG_TITLE=Transcribed locus /REP_ORG=P. euphratica	EST	8.40357	0.130255	9.76009	0.124486	9.03457	0.0863215	69.2651	1.84312	0.0399145	2	3	0.00308608	0.00308608
3828	Ptp.4121.1.S1_s_at		Glutathione-dependent formaldehyde dehydrogenase (GSH-FDH), alcohol dehydrogenase class III (ADHIII)	LG_II:23591633:23595937	grail3.0021033801	grail3.0021033801(10)	AT5G43940	2.1e-211	1856	alcohol dehydrogenase (EC 1.1.1.1) class III (pir||S71244) ;supported by full-length cDNA: Ceres:33315.	alcohol dehydrogenase class III / glutathione-dependent formaldehyde dehydrogenase / GSH-FDH (ADHIII)	AT5G43940.1	Identical to Alcohol dehydrogenase class 3 (EC 1.1.1.1) (Alcohol dehydrogenase class III) (S-(hydroxymethyl)glutathione dehydrogenase) (EC 1.1.1.284) (Glutathione-dependent formaldehyde dehydrogenase) (FDH) (FALDH) (GSH- FDH) (ADH2) [Arabidopsis Thaliana]	ADH2 (ALCOHOL DEHYDROGENASE 2); formaldehyde dehydrogenase (glutathione)	Encodes a glutathione-dependent formaldehyde dehydrogenase (also known as class III type alcohol dehydrogenase) reduces S-nitrosoglutathione (GSNO), the condensation product of glutathione and NO, that is a naturally occurring NO reservoir and also a reac	BP934370	GO:0006567(threonine catabolism)		GO:0004327(formaldehyde dehydrogenase (glutathione) activity)	KEGG pathway: 1- and 2-Methylnaphthalene degradation 00624; KEGG pathway: Bile acid biosynthesis 00120; KEGG pathway: Fatty acid metabolism 00071; KEGG pathway: Glycerolipid metabolism 00561; KEGG pathway: Glycolysis / Gluconeogenesis 00010; KEGG pathway:								IPR002085 ; Zinc-containing alcohol dehydrogenase superfamily							gb:BP934370 /DB_XREF=gi:60216000 /DB_XREF=BP934370 /CLONE=PnFL1-064_E04.r /TID=Ptp.4121.1 /CNT=14 /FEA=EST /TIER=ConsEnd /STK=1 /UG=Ptp.4121 /UG_TITLE=Transcribed locus /REP_ORG=P. nigra	EST	12.2743	0.0105961	12.2331	0.0212359	12.1116	0.000318968	76.193	0.0286152	0.000563343	2	3	0.00268265	0.00268265
3837	Ptp.4130.1.S1_s_at		expressed protein; supported by full-length cDNA: Ceres: 268527.	LG_VI:4686644:4686847	fgenesh4_pg.C_LG_VI000552	fgenesh4_pg.C_LG_VI000552	AT5G57123	2.1e-26	267			AT5G57123.1	similar to unknown protein [Arabidopsis thaliana] (TAIR:AT4G29905.1); similar to conserved hypothetical protein [Medicago truncatula] (GB:ABD28467.1); contains domain Glucocorticoid receptor-like (DNA-binding domain) (SSF57716)			CX167925	GO:0006281(DNA repair);GO:0006260(DNA replication)	GO:8372(cellular component unknown)	GO:0003911(DNA ligase (NAD+) activity)																gb:CX167925 /DB_XREF=gi:56815349 /DB_XREF=G04_69-29_14.ab1 /TID=Ptp.4130.1 /CNT=7 /FEA=EST /TIER=ConsEnd /STK=2 /UG=Ptp.4130 /UG_TITLE=Transcribed locus /REP_ORG=P. deltoides	EST	4.29659	0.0406343	4.70941	0.38967	8.56296	0.0314523	215.054	22.1481	0.154483	2	3	0.000576486	0.000576486
3845	Ptp.4139.1.S1_at		putative protein; SF16 protein	LG_XII:12921226:12926057	eugene3.00121120	eugene3.00121120(11)	AT5G07240	3.3e-25	250	putative protein SF16 protein, pollen specific - Helianthus annuus, PIR:T13992	calmodulin-binding family protein	AT5G07240.1	similar to IQD23 (IQ-domain 23), calmodulin binding [Arabidopsis thaliana] (TAIR:AT5G62070.1); similar to IQ calmodulin-binding re (GB:ABE86306.1); contains InterPro domain IQ calmodulin-binding region; (InterPro:IPR000048)	IQD24 (IQ-domain 24); calmodulin binding		BU834954		GO:0005739(mitochondrion)	GO:0005516(calmodulin binding)				Ptp.4139					IPR000048 ; IQ calmodulin-binding region							gb:BU834954 /DB_XREF=gi:24017157 /DB_XREF=T067F12 /TID=Ptp.4139.1 /CNT=4 /FEA=EST /TIER=ConsEnd /STK=0 /UG=Ptp.4139 /UG_TITLE=Transcribed locus /REP_ORG=P. tremula x P. tremuloides	EST	8.54443	0.0586205	8.58266	0.234815	7.52625	0.0129725	36.6714	1.43611	0.0587425	2	3	0.00778987	0.00778987
3862	Ptp.4154.1.S1_s_at		Cytochrome P450 CYP2 subfamily	LG_III:3649017:3651264	eugene3.00030242	eugene3.00030242(11)	AT5G07990	3.2e-108	965	flavonoid 3-hydroxylase - like protein flavonoid 3'-hydroxylase Ht1, Petunia x hybrida, EMBL:AF155332; supported by cDNA: gi_10334803_gb_AF271649.1_AF271649	flavonoid 3'-monooxygenase / flavonoid 3'-hydroxylase (F3'H) / cytochrome P450 75B1 (CYP75B1) / transparent testa 7 protein (TT7)	AT5G07990.1	Identical to Flavonoid 3'-monooxygenase (EC 1.14.13.21) (Flavonoid 3'-hydroxylase) (AtF3'H) (Cytochrome P450 75B1) (TRANSPARENT TESTA 7 protein) (CYP75B1) [Arabidopsis Thaliana] (GB:Q9SD85); similar to CYP706A5 (cytochrome P450, family 706, subfamily A, p	TT7 (TRANSPARENT TESTA 7); flavonoid 3'-monooxygenase/ oxygen binding	Required for flavonoid 3' hydroxylase activity.	CV277475	GO:0009813(flavonoid biosynthesis);GO:0009411(response to UV)	GO:0005739(mitochondrion)	GO:16711(flavonoid 3'-monooxygenase activity)	KEGG pathway: Flavonoid biosynthesis 00941								IPR001128 ; Cytochrome P450			p450 ; CP12_MESAU ; Animalia; CYP1A2; ham; CP12_MESAU; Hamster; P24453 ; 1.0E-145			NP_196416.1 ; span:2-21 ; numtm:1	gb:CV277475 /DB_XREF=gi:52530450 /DB_XREF=WS0143.B21_L02 /CLONE=WS0143_L02 /TID=Ptp.4154.1 /CNT=11 /FEA=mRNA /TIER=ConsEnd /STK=2 /UG=Ptp.4154 /UG_TITLE=Transcribed locus /REP_ORG=P. trichocarpa x P. deltoides	EST	8.9867	0.32313	11.6915	0.249313	10.0702	0.0414948	66.0657	7.41222	0.168292	2	3	0.00330786	0.00330786
3893	Ptp.4182.1.S1_at		unknown protein	LG_I:575840:576924	grail3.0116008201	grail3.0116008201(9)	AT2G44290	2.6e-42	400			AT2G44290.1	similar to lipid transfer protein-related [Arabidopsis thaliana] (TAIR:AT2G44300.1); similar to Protease inhibitor/seed storage/LTP family protein, expressed [Oryza sativa (japonica cultivar-group)] (GB:ABF94168.1); contains InterPro domain Plant lipid tr	protease inhibitor/seed storage/lipid transfer protein (LTP) family protein (YLS3)		CV264567	GO:6869(lipid transport)	GO:31225(anchored to membrane)	GO:8289(lipid binding)																gb:CV264567 /DB_XREF=gi:52517542 /DB_XREF=WS02024.B21_N22 /CLONE=WS02024_N22 /TID=Ptp.4182.1 /CNT=44 /FEA=EST /TIER=Stack /STK=7 /UG=Ptp.4182 /UG_TITLE=Transcribed locus /REP_ORG=P. trichocarpa x P. nigra	EST	9.54732	0.0776763	9.51103	0.124311	8.53468	0.0422264	85.0899	1.32002	0.0232699	2	3	0.00228	0.00228
3907	Ptp.4192.1.S1_at		AtBgamma-like protein; B' regulatory subunit of PP2A	LG_VI:16719220:16723372	eugene3.00061781	eugene3.00061781	AT5G25510	6.2e-232	2032	AtBgamma - like protein B' regulatory subunit of PP2A, Arabidopsis thaliana, EMBL:ATU73528; supported by cDNA: gi_16604606_gb_AY059748.1_	serine/threonine protein phosphatase 2A (PP2A) regulatory subunit B', putative	AT5G25510.1	Identical to Serine/threonine protein phosphatase 2A 57 kDa regulatory subunit B' iota isoform (PP2A, B' subunit, iota isoform) (AtB' iota) (B'IOTA) [Arabidopsis Thaliana] (GB:Q93YV6); similar to serine/threonine protein phosphatase 2A (PP2A) regulatory s	serine/threonine protein phosphatase 2A (PP2A) regulatory subunit B', putative		BU827373	GO:7165(signal transduction)	GO:9507(chloroplast); GO:159(protein phosphatase type 2A complex)	GO:8601(protein phosphatase type 2A regulator activity)				Ptp.4192					IPR002554 ; Protein phosphatase 2A, regulatory B subunit, B56							gb:BU827373 /DB_XREF=gi:24001041 /DB_XREF=UK131TH06 /TID=Ptp.4192.1 /CNT=4 /FEA=EST /TIER=ConsEnd /STK=1 /UG=Ptp.4192 /UG_TITLE=Transcribed locus /REP_ORG=P. tremula x P. tremuloides	EST	8.82505	0.038475	8.96862	0.0317531	8.63917	0.0249273	52.6376	0.109134	0.00310996	2	3	0.00461199	0.00461199
3908	Ptp.4193.1.S1_at		26S proteasome regulatory subunit (RPN9)	LG_III:9756810:9761632	grail3.0018005001	grail3.0018005001	AT5G45620	1.3e-184	1625	26S proteasome subunit-like protein	26S proteasome regulatory subunit, putative (RPN9)	AT5G45620.1	similar to 26S proteasome regulatory subunit, putative (RPN9) [Arabidopsis thaliana] (TAIR:AT4G19006.1); similar to RPN9 [Nicotiana benthamiana] (GB:ABB18115.1); contains InterPro domain Protein prenyltransferase; (InterPro:IPR008940); contains InterPro d	26S proteasome regulatory subunit, putative (RPN9)		CX653602	GO:6511(ubiquitin-dependent protein catabolism)	GO:8541(proteasome regulatory particle, lid subcomplex (sensu Eukaryota))	GO:5554(molecular function unknown)	KEGG pathway: Proteasome 03050								IPR000717 ; Proteasome component region PCI							gb:CX653602 /DB_XREF=gi:57888431 /DB_XREF=PO02004D06 /CLONE=PO02004D06 /TID=Ptp.4193.1 /CNT=8 /FEA=EST /TIER=ConsEnd /STK=0 /UG=Ptp.4193 /UG_TITLE=Transcribed locus /REP_ORG=P. alba x P. tremula var. glandulosa	EST	9.11432	0.00585538	9.20257	0.00394427	9.07934	0.0258424	33.7172	0.016132	0.000717674	2	3	0.00879031	0.00879031
3919	Ptp.4200.1.S1_s_at		photosystem I reaction center subunit PSI-N precursor (PSI-N); sp|P49107; supported by cDNA: gi_1237123_gb_U32176.1_ATU32176	LG_VII:2808306:2809483	estExt_fgenesh4_pm.C_LG_VII0139	estExt_fgenesh4_pm.C_LG_VII0139	AT5G64040	5.5e-63	579	photosystem I reaction centre subunit psaN precursor (PSI-N) (sp P49107) ; supported by cDNA: gi_1237123_gb_U32176.1_ATU32176	photosystem I reaction center subunit PSI-N, chloroplast, putative / PSI-N, putative (PSAN)	AT5G64040.1	Identical to Photosystem I reaction center subunit N, chloroplast precursor (PSI- N) (PSAN) [Arabidopsis Thaliana] (GB:P49107); similar to Photosystem I reaction centre subunit N [Medicago truncatula] (GB:ABE83768.1); contains InterPro domain Photosystem	PSAN (photosystem I reaction center subunit PSI-N); calmodulin binding	Encodes the only subunit of photosystem I located entirely in the thylakoid lumen. May be involved in the interaction between plastocyanin and the photosystem I complex.	CV278991	GO:0009773(photosynthetic electron transport in photosystem I)	GO:0030093(photosystem I (sensu Viridiplantae));GO:0009522(photosystem I);GO:0009543(thylakoid lumen (sensu Viridiplantae))	GO:0005516(calmodulin binding)									IPR008796 ; Photosystem I reaction centre subunit N							gb:CV278991 /DB_XREF=gi:52531966 /DB_XREF=WS0148.B21_A19 /CLONE=WS0148_A19 /TID=Ptp.4200.1 /CNT=34 /FEA=EST /TIER=Stack /STK=9 /UG=Ptp.4200 /UG_TITLE=Transcribed locus /REP_ORG=P. trichocarpa x P. deltoides	EST	13.5758	0.0149753	13.3173	0.0378357	13.0596	0.0403349	121.744	0.266433	0.0032827	2	3	0.00134273	0.00134273
3920	Ptp.4201.1.S1_s_at		unknown protein	LG_X:14816682:14817470	estExt_Genewise1_v1.C_LG_X0897	estExt_Genewise1_v1.C_LG_X0897(11)	AT2G03440	4.8e-29	286			AT2G03440.1	similar to unknown protein [Arabidopsis thaliana] (TAIR:AT1G13930.1); similar to drought-induced protein SDi-6 - common sunflower (fragment) (GB:S71562)	nodulin-related		CV281264	GO:4(biological process unknown)	GO:8372(cellular component unknown)	GO:5554(molecular function unknown)																gb:CV281264 /DB_XREF=gi:52534239 /DB_XREF=WS0181.B21_H08 /CLONE=WS0181_H08 /TID=Ptp.4201.1 /CNT=126 /FEA=EST /TIER=Stack /STK=31 /UG=Ptp.4201 /UG_TITLE=Transcribed locus /REP_ORG=P. trichocarpa x P. deltoides	EST	12.9469	0.0105057	12.6989	0.0580878	12.6272	0.0202116	43.3701	0.112562	0.00389307	2	3	0.00611224	0.00611224
3925	Ptp.4204.1.S1_at		acetolactate synthase-like protein	LG_VIII:4859628:4865887	gw1.VIII.1377.1	gw1.VIII.1377.1	AT5G16290	7.3e-183	1609	acetolactate synthase-like protein	acetolactate synthase small subunit, putative	AT5G16290.1	similar to acetolactate synthase small subunit, putative [Arabidopsis thaliana] (TAIR:AT2G31810.1); similar to acetolactate synthase, small subunit, putative [Oryza sativa (japonica cultivar-group)] (GB:AAX96859.1); contains InterPro domain Acetolactate s	acetolactate synthase small subunit, putative		BU827018	GO:9082(branched chain family amino acid biosynthesis)	GO:9507(chloroplast)	GO:3984(acetolactate synthase activity); GO:16597(amino acid binding)				Ptp.4204					IPR002912 ; Amino acid-binding ACT							gb:BU827018 /DB_XREF=gi:24000305 /DB_XREF=UK127TE03 /TID=Ptp.4204.1 /CNT=8 /FEA=EST /TIER=ConsEnd /STK=1 /UG=Ptp.4204 /UG_TITLE=Transcribed locus /REP_ORG=P. tremula x P. tremuloides	EST	9.13287	0.0102002	9.69701	0.103188	9.44229	0.0436635	37.8317	0.319255	0.0126582	2	3	0.0074477	0.0074477
3932	Ptp.421.1.A1_at		dihydrolipoamide dehydrogenase	LG_VIII:6779743:6785351	gw1.VIII.2248.1	gw1.VIII.2248.1	AT3G16950	2.2e-248	2173	dihydrolipoamide dehydrogenase, putative similar to dihydrolipoamide dehydrogenase GB:CAA88451 [Synechocystis PCC6803] (Microbiology 143 (Pt 11), 3543-3553 (1997)); supported by cDNA: gi_15215695_gb_AY050376.1_	dihydrolipoamide dehydrogenase 1, plastidic / lipoamide dehydrogenase 1 (PTLPD1)	AT3G16950.2	similar to dihydrolipoamide dehydrogenase 2, plastidic / lipoamide dehydrogenase 2 (PTLPD2) [Arabidopsis thaliana] (TAIR:AT4G16155.1); similar to Pyridine nucleotide-disulphide oxidoreductase, class I [Medicago truncatula] (GB:ABD32316.1); similar to Pyri	LPD1 (LIPOAMIDE DEHYDROGENASE 1)	encodes a plastid lipoamide dehydrogenase, subunit of the pyruvate dehydrogenase complex which provides acetyl-CoA for de novo fatty acid biosynthesis. The gene is highly expressed in developing seeds.	CK089043	GO:6086(acetyl-CoA biosynthesis from pyruvate)	GO:9570(chloroplast stroma)	GO:4148(dihydrolipoyl dehydrogenase activity)				Ptp.421					IPR004099 ; Pyridine nucleotide-disulphide oxidoreductase dimerisation domain ; IPR001327 ; FAD-dependent pyridine nucleotide-disulphide oxidoreductase							gb:CK089043 /DB_XREF=gi:38573368 /DB_XREF=A085P53.3pR /CLONE=A085P53 /TID=Ptp.421.1 /CNT=2 /FEA=EST /TIER=ConsEnd /STK=2 /UG=Ptp.421 /UG_TITLE=Transcribed locus, moderately similar to NP_567487.1 dihydrolipoamide dehydrogenase 2, plastidic lipoamide dehyd	EST	7.6314	0.0229414	8.1162	0.0720752	8.03747	0.00948136	69.8895	0.270753	0.00581103	2	3	0.00304569	0.00304569
3933	Ptp.4210.1.S1_at		No Hits	scaffold_28:1800486:1801144	eugene3.00280166	BU826578						No Hits				BU826578							Ptp.4210												gb:BU826578 /DB_XREF=gi:23999335 /DB_XREF=UK122TC09 /TID=Ptp.4210.1 /CNT=4 /FEA=EST /TIER=ConsEnd /STK=0 /UG=Ptp.4210 /UG_TITLE=Transcribed locus /REP_ORG=P. tremula x P. tremuloides	EST	4.097	0.470802	4.23179	0.123271	11.193	0.0929409	402.584	65.8865	0.245489	2	3	0.000226167	0.000226167
3939	Ptp.4216.1.S1_at		expressed protein; similar to hypothetical protein GB:AAD45998 GI:5668771 from [Arabidopsis thaliana];supported by full-length cDNA: Ceres:230979.	LG_II:7807112:7810138	estExt_fgenesh4_pg.C_LG_II0979	estExt_fgenesh4_pg.C_LG_II0979(9)	AT1G27600	5.6e-137	1214	hypothetical protein similar to hypothetical protein GB:AAD45998 GI:5668771 from (Arabidopsis thaliana);supported by full-length cDNA: Ceres:230979.	glycosyl transferase family 43 protein	AT1G27600.1	similar to IRX9 (IRREGULAR XYLEM 9), transferase, transferring glycosyl groups [Arabidopsis thaliana] (TAIR:AT2G37090.1); similar to beta-1,3-glucuronosyltransferase [Lotus japonicus] (GB:CAI93173.1); contains InterPro domain Glycosyl transferase, family	glycosyl transferase family 43 protein		CV256909	GO:0006486(protein amino acid glycosylation)	GO:0016020(membrane)	GO:0016757(transferase activity, transferring glycosyl groups)									IPR005027 ; Glycosyl transferase, family 43						NP_973922.1 ; span:66-85 ; numtm:1	gb:CV256909 /DB_XREF=gi:52509884 /DB_XREF=WS0245.B21_C04 /CLONE=WS0245_C04 /TID=Ptp.4216.1 /CNT=8 /FEA=EST /TIER=ConsEnd /STK=1 /UG=Ptp.4216 /UG_TITLE=Transcribed locus /REP_ORG=P. trichocarpa x P. deltoides	EST	8.73366	0.123892	8.54762	0.0668658	10.2734	0.0287172	260.785	3.58926	0.020645	2	3	0.000432492	0.000432492
3956	Ptp.4230.1.S1_at		receptor-like serine/threonine protein kinase ARK3	LG_XI:3606790:3612531	gw1.XI.2292.1	gw1.XI.2292.1	AT4G21380	1.7e-293	2561	receptor-like serine/threonine protein kinase ARK3	S-locus protein kinase, putative (ARK3)	AT4G21380.1	similar to S-locus protein kinase, putative [Arabidopsis thaliana] (TAIR:AT4G21370.1); similar to ARK1 (A. THALIANA RECEPTOR KINASE I), kinase [Arabidopsis thaliana] (TAIR:AT1G65790.1); similar to ARK2 (Arabidopsis Receptor Kinase 2), kinase [Arabidopsis	ARK3 (Arabidopsis Receptor Kinase 3); kinase	encodes a putative receptor-like serine/threonine protein kinases that is similar to Brassica self-incompatibility (S) locus. Expressed in root. Shoot expression limited to limited to the root-hypocotyl transition zone and at the base of lateral roots as	CF233871	GO:0006468(protein amino acid phosphorylation)	GO:0012505(endomembrane system)	GO:4675(transmembrane receptor protein serine/threonine kinase activity)									IPR000719 ; Protein kinase ; IPR001480 ; Curculin-like (mannose-binding) lectin ; IPR000858 ; S-locus glycoprotein			ec ; A2S7_HUMAN ; (Q96Q40) Serine/threonine-protein kinase ALS2CR7 (EC 2.7.1.37) (Amyotrophic lateral sclerosis 2 chromosomal region candidate gene protein 7) ; 4.0E-61 ; hanks ; 1.4.3 ; AGC group; AGC IV GPCR kinases; RhoK ; 7.0E-78			NP_193869.1 ; span:7-29,442-463 ; numtm:2	gb:CF233871 /DB_XREF=gi:33453300 /DB_XREF=PtaJXO0028E8E0810 /TID=Ptp.4230.1 /CNT=5 /FEA=EST /TIER=ConsEnd /STK=0 /UG=Ptp.4230 /UG_TITLE=Transcribed locus /REP_ORG=P. alba x P. tremula	EST	5.26911	0.139751	6.34628	0.143562	6.4516	0.085258	54.2022	1.71312	0.0474091	2	3	0.00441905	0.00441905
3979	Ptp.425.1.S1_at		expressed protein; Common family members: At2g43800	LG_XVII:74443:75764	grail3.0209000301	grail3.0209000301	AT3G25500	1.2e-95	854	formin-like protein AHF1 identical to formin-like protein AHF1 GB:AAF14548 from [Arabidopsis thaliana]; supported by cDNA: gi_6503009_gb_AF174427.1_AF174427	formin homology 2 domain-containing protein / FH2 domain-containing protein	AT3G25500.1	similar to formin homology 2 domain-containing protein / FH2 domain-containing protein [Arabidopsis thaliana] (TAIR:AT2G43800.1); similar to putative FH protein NFH2 [Oryza sativa (japonica cultivar-group)] (GB:BAB86073.1); similar to FH protein NFH2 [Nic	AFH1 (FORMIN HOMOLOGY 1); actin binding	Poly-L-proline-containing (PLP) protein that form part of the signal-transduction cascade that leads to rearrangement of the actin cytoskeleton. AFH1 is a nonprocessive formin that moves from the barbered end to the side of an actin filament after the nu	CK089067	GO:30036(actin cytoskeleton organization and biogenesis)	GO:16020(membrane)	GO:51015(actin filament binding); GO:5515(protein binding)				Ptp.425					IPR003104 ; Actin-binding FH2						NP_189177.1 ; span:108-130 ; numtm:1	gb:CK089067 /DB_XREF=gi:38573392 /DB_XREF=A088P04.3pR /CLONE=A088P04 /TID=Ptp.425.1 /CNT=4 /FEA=EST /TIER=ConsEnd /STK=1 /UG=Ptp.425 /UG_TITLE=Transcribed locus, weakly similar to NP_915167.1 putative formin-like protein AHF1 (Oryza sativa (japonica culti	EST	7.00655	0.115474	7.39969	0.0335344	6.61196	0.0722741	47.29	0.620521	0.0196824	2	3	0.00539064	0.00539064
3980	Ptp.4250.1.S1_at		expressed protein; contains similarity to 60S acidic ribosomal protein GI:5815233 from [Homo sapiens];supported by full-length cDNA: Ceres:6288.	LG_XI:14672091:14675023	eugene3.00111332	eugene3.00111332(11)	AT1G25260	5e-98	880	unknown protein contains similarity to 60S acidic ribosomal protein GI:5815233 from [Homo sapiens];supported by full-length cDNA: Ceres:6288.	acidic ribosomal protein P0-related	AT1G25260.1	similar to 60S acidic ribosomal protein P0 (RPP0C) [Arabidopsis thaliana] (TAIR:AT3G11250.1); similar to unknown [Solanum tuberosum] (GB:ABA40425.1); contains InterPro domain Ribosomal protein L10; (InterPro:IPR001790)	acidic ribosomal protein P0-related		CV243634	GO:6412(protein biosynthesis); GO:42254(ribosome biogenesis and assembly)	GO:5622(intracellular); GO:5840(ribosome)	GO:3735(structural constituent of ribosome)				Pth.2351												gb:CV243634 /DB_XREF=gi:52496609 /DB_XREF=WS0252.B21_H02 /CLONE=WS0252_H02 /TID=Ptp.4250.1 /CNT=14 /FEA=EST /TIER=ConsEnd /STK=1 /UG=Ptp.4250 /UG_TITLE=Transcribed locus /REP_ORG=P. trichocarpa	EST	9.01431	0.0309479	9.18951	0.0218078	9.04157	0.00915902	35.1424	0.0355464	0.00151724	2	3	0.00828248	0.00828248
3982	Ptp.4252.1.S1_at		cytosolic triosephosphatisomerase; supported by full-length cDNA: Ceres:28516.	LG_I:17701408:17705831	estExt_fgenesh4_pg.C_LG_I1744	estExt_fgenesh4_pg.C_LG_I1744	AT3G55440	4.6e-106	949	cytosolic triosephosphatisomerase ;supported by full-length cDNA: Ceres:28516.	triosephosphate isomerase, cytosolic, putative	AT3G55440.1	Identical to Triosephosphate isomerase, cytosolic (EC 5.3.1.1) (TIM) (Triose- phosphate isomerase) (CTIMC) [Arabidopsis Thaliana] (GB:P48491;GB:Q9M2T5); similar to TIM (TRIOSEPHOSPHATE ISOMERASE), triose-phosphate isomerase [Arabidopsis thaliana] (TAIR:AT	ATCTIMC (CYTOSOLIC TRIOSE PHOSPHATE ISOMERASE); triose-phosphate isomerase	Encodes a cytosolic protein with triosephosphate isomerase activity.	DN499823	GO:0008152(metabolism);GO:0008033(tRNA processing)	GO:0005829(cytosol)	GO:0008175(tRNA methyltransferase activity);GO:0003723(RNA binding);GO:0004807(triose-phosphate isomerase activity)	KEGG pathway: Carbon fixation 00710; KEGG pathway: Fructose and mannose metabolism 00051; KEGG pathway: Glycolysis / Gluconeogenesis 00010; KEGG pathway: Inositol metabolism 00031			Ptp.4252					IPR000652 ; Triosephosphate isomerase							gb:DN499823 /DB_XREF=gi:60710013 /DB_XREF=T089H04.5pR /CLONE=T089H04 /TID=Ptp.4252.1 /CNT=3 /FEA=EST /TIER=ConsEnd /STK=0 /UG=Ptp.4252 /UG_TITLE=Transcribed locus /REP_ORG=P. tremula x P. tremuloides	EST	7.53964	0.189256	9.12902	0.0580123	7.84431	0.0103209	108.665	2.84628	0.0392899	2	3	0.00158881	0.00158881
3994	Ptp.4263.1.A1_at		DNA-binding protein	LG_I:7832178:7836569	gw1.I.8978.1	gw1.I.8978.1	AT1G63480	2.3e-75	683	DNA-binding protein, putative contains Pfam profile: PF02178 DNA binding domain with preference for A/T rich regions	DNA-binding family protein	AT1G63480.1	similar to DNA-binding family protein [Arabidopsis thaliana] (TAIR:AT1G63470.1); similar to HMG-I and HMG-Y, DNA-binding [Medicago truncatula] (GB:ABE92131.1); contains InterPro domain Protein of unknown function DUF296; (InterPro:IPR005175); contains Int	DNA-binding family protein		CV253959	GO:4(biological process unknown)	GO:5739(mitochondrion)	GO:3677(DNA binding)									IPR005175 ; Protein of unknown function DUF296							gb:CV253959 /DB_XREF=gi:52506934 /DB_XREF=WS0223.B21_J02 /CLONE=WS0223_J02 /TID=Ptp.4263.1 /CNT=8 /FEA=EST /TIER=ConsEnd /STK=2 /UG=Ptp.4263 /UG_TITLE=Transcribed locus /REP_ORG=P. trichocarpa x P. deltoides	EST	6.30547	0.025129	7.01698	0.046546	6.72386	0.141556	33.5965	0.511474	0.022836	2	3	0.00883571	0.00883571
4013	Ptp.4278.1.S1_at		ethylene-regulated transcript 2 (ERT2)	scaffold_140:541966:543741	grail3.0140007801	CA823104	AT4G20880	5.1e-15	176	ethylene-regulated transcript 2 (ERT2)	ethylene-responsive nuclear protein / ethylene-regulated nuclear protein (ERT2)	AT4G20880.1	similar to ethylene-responsive nuclear protein -related [Arabidopsis thaliana] (TAIR:AT5G44350.1); similar to IMP dehydrogenase/GMP reductase [Medicago truncatula] (GB:ABE90052.1)	ethylene-responsive nuclear protein / ethylene-regulated nuclear protein (ERT2)		CA823104	GO:0006415(translational termination)	GO:5634(nucleus)	GO:0016149(translation release factor activity, codon specific)															NP_193820.1 ; span:125-147,152-174,365-387 ; numtm:3	gb:CA823104 /DB_XREF=gi:28606653 /DB_XREF=R20H06 /TID=Ptp.4278.1 /CNT=4 /FEA=EST /TIER=ConsEnd /STK=0 /UG=Ptp.4278 /UG_TITLE=Transcribed locus /REP_ORG=P. trichocarpa x P. deltoides	EST	8.0205	0.428079	8.45534	0.125927	11.0403	0.0608385	78.8449	10.6604	0.202811	2	3	0.00255093	0.00255093
4022	Ptp.4285.1.S1_at		biotin synthase (Bio B); supported by full-length cDNA: Ceres:42038.	scaffold_64:529216:532967	estExt_Genewise1_v1.C_640258	DN499481	AT2G43360	6.8e-170	1498	biotin synthase (Bio B) ;supported by full-length cDNA: Ceres:42038.	biotin synthase (BioB) (BIO2)	AT2G43360.1	Identical to Biotin synthase (EC 2.8.1.6) (Biotin synthetase) (BIO2) [Arabidopsis Thaliana] (GB:P54967); similar to biotin synthase [Brassica rapa subsp. pekinensis] (GB:ABI63585.1); contains InterPro domain Radical SAM; (InterPro:IPR007197); contains Int	BIO2 (BIOTIN AUXOTROPH 2); biotin synthase	Catalyzes the conversion of dethiobiotin to biotin.	DN499481	GO:0009102(biotin biosynthesis)	GO:0005739(mitochondrion)	GO:0004076(biotin synthase activity)	KEGG pathway: Biotin metabolism 00780			Ptp.4285					IPR007197 ; Radical SAM ; IPR010722 ; Biotin and thiamin synthesis associated							gb:DN499481 /DB_XREF=gi:60709671 /DB_XREF=T062D07.5pR /CLONE=T062D07 /TID=Ptp.4285.1 /CNT=3 /FEA=EST /TIER=ConsEnd /STK=0 /UG=Ptp.4285 /UG_TITLE=Transcribed locus /REP_ORG=P. tremula x P. tremuloides	EST	8.61962	0.0152808	8.76637	0.0171831	8.53816	0.0288399	58.9869	0.0535012	0.0013605	2	3	0.00390521	0.00390521
4045	Ptp.4300.1.S1_at		unknown protein	LG_VI:15674409:15679835	estExt_fgenesh4_pm.C_LG_VI0700	estExt_fgenesh4_pm.C_LG_VI0700	AT2G25930	1.3e-69	631	unknown protein	hydroxyproline-rich glycoprotein family protein	AT2G25930.1	Identical to Protein EARLY FLOWERING 3 (Nematode-responsive protein) (ELF3) [Arabidopsis Thaliana] (GB:O82804;GB:O04419;GB:Q8L7A2); similar to unknown protein [Arabidopsis thaliana] (TAIR:AT3G21320.1); similar to early flowering 3 [Mesembryanthemum crysta	ELF3 (EARLY FLOWERING 3)	Encodes a novel nuclear protein that is expressed rhythmically and interacts with phytochrome B to control plant development and flowering through a signal transduction pathway Elf3 controls rhythmic circadian outputs under constant light conditions.	DN489492	GO:0009737(response to abscisic acid stimulus);GO:0007623(circadian rhythm);GO:0009409(response to cold);GO:0009909(regulation of flower development);GO:0009585(red, far-red light phototransduction);GO:0009733(response to auxin stimulus);GO:0009826(unidim	GO:0005634(nucleus)	GO:0008022(protein C-terminus binding);GO:0003700(transcription factor activity)				Ptp.4300												gb:DN489492 /DB_XREF=gi:60699426 /DB_XREF=T041E05.3pR /CLONE=T041E05 /TID=Ptp.4300.1 /CNT=3 /FEA=EST /TIER=ConsEnd /STK=1 /UG=Ptp.4300 /UG_TITLE=Transcribed locus /REP_ORG=P. tremula x P. tremuloides	EST	8.26665	0.0328348	8.06817	0.0367918	8.59326	0.0865413	42.5135	0.281189	0.00992116	2	3	0.00629155	0.00629155
4049	Ptp.4302.1.S1_s_at		glycosyl hydrolase family 17; similar to beta-1	scaffold_82:188988:189944	fgenesh4_pg.C_scaffold_82000011	fgenesh4_pg.C_scaffold_82000011(11)	AT1G18650	6.5e-42	397	unknown protein similar to beta-1,3-glucanase-like protein GI:9758115 from [Arabidopsis thaliana];supported by full-length cDNA: Ceres:32195.	glycosyl hydrolase family protein 17	AT1G18650.1	similar to glycosyl hydrolase family protein 17 [Arabidopsis thaliana] (TAIR:AT5G08000.1); similar to glycosyl hydrolase family protein 17 [Arabidopsis thaliana] (TAIR:AT5G61130.1); similar to putative glycosyl hydrolase family 17 protein [Medicago trunca	glycosyl hydrolase family protein 17		CX173302	GO:4(biological process unknown)	GO:31225(anchored to membrane)	GO:5554(molecular function unknown)															NP_564059.1 ; span:166-183 ; numtm:1	gb:CX173302 /DB_XREF=gi:56820726 /DB_XREF=D10_69-122_08.ab1 /TID=Ptp.4302.1 /CNT=14 /FEA=EST /TIER=ConsEnd /STK=0 /UG=Ptp.4302 /UG_TITLE=Transcribed locus /REP_ORG=P. deltoides	EST	5.69674	0.0585602	7.51351	0.0550667	6.93729	0.100997	310.384	3.44776	0.0166621	2	3	0.00033354	0.00033354
4052	Ptp.4305.1.S1_at		nitrilase associated protein-like; nitrilase associated protein NAP16kDa-Arabidopsis thaliana	LG_XVII:5879771:5883356	eugene3.00170507	eugene3.00170507	AT1G69230	1.6e-24	249	nitrilase associated protein-like nitrilase associated protein NAP16kDa - Arabidopsis thaliana, EMBL:Z96936;supported by full-length cDNA: Ceres:32451.	expressed protein	AT1G69230.1	similar to SPR1 (SPIRAL1) [Arabidopsis thaliana] (TAIR:AT2G03680.1); similar to hypothetical protein [Fragaria x ananassa] (GB:AAU05601.1)	SP1L2	SPIRAL1-LIKE2 belongs to a six-member gene family in Arabidopsis; all members share a high sequence similarity in amino- and carboxy-terminal regions. Regulates cortical microtubule organization. Mutant plants exhibit altered patterns of root and organ gr	CF228631	GO:4(biological process unknown)	GO:5739(mitochondrion)	GO:5554(molecular function unknown)																gb:CF228631 /DB_XREF=gi:33448060 /DB_XREF=PtaXM0015E1E0109 /TID=Ptp.4305.1 /CNT=5 /FEA=EST /TIER=ConsEnd /STK=0 /UG=Ptp.4305 /UG_TITLE=Transcribed locus /REP_ORG=P. alba x P. tremula	EST	9.52597	0.140338	10.1922	0.15694	8.70524	0.184152	42.5466	2.21914	0.0782368	2	3	0.00628446	0.00628446
4069	Ptp.4321.1.S1_at		hypothetical protein; similar to putative nucleoside transporter GB:AAF26446 GI:6715514 from [Arabidopsis thaliana]	LG_VI:4305662:4307767	eugene3.00060555	eugene3.00060555	AT1G02630	8.5e-125	1109			AT1G02630.1	similar to ENT1,AT (EQUILIBRATIVE NUCLEOTIDE TRANSPORTER 1), nucleoside transporter [Arabidopsis thaliana] (TAIR:AT1G70330.1); similar to equilibrative nucleoside transporter 1 [Oryza sativa (japonica cultivar-group)] (GB:BAD98465.1); contains InterPro do	equilibrative nucleoside transporter, putative (ENT8)		DN499127	GO:6810(transport)	GO:16020(membrane)	GO:5337(nucleoside transporter activity)				Ptp.4321												gb:DN499127 /DB_XREF=gi:60709317 /DB_XREF=T028A02.5pR /CLONE=T028A02 /TID=Ptp.4321.1 /CNT=2 /FEA=EST /TIER=ConsEnd /STK=0 /UG=Ptp.4321 /UG_TITLE=Transcribed locus /REP_ORG=P. tremula x P. tremuloides	EST	5.42289	0.0562158	6.48769	0.0397967	6.04974	0.0736535	169.001	1.14569	0.0101688	2	3	0.000825178	0.000825178
4096	Ptp.4344.1.S1_at		hypothetical protein; contains similarity to vacuolating cytotoxin (vacA) GI:6634155 from [Helicobacter pylori]	LG_XIV:11197735:11199747	eugene3.00141290	eugene3.00141290(10)	AT1G45170	9.2e-93	835	hypothetical protein contains similarity to vacuolating cytotoxin (vacA) GI:6634155 from [Helicobacter pylori]	expressed protein	AT1G45170.1	similar to unknown protein [Arabidopsis thaliana] (TAIR:AT5G42960.1); similar to pore protein of 24 kD (OEP24) [Pisum sativum] (GB:CAA04468.1)			CV244044	GO:4(biological process unknown)	GO:8372(cellular component unknown)	GO:5554(molecular function unknown)				Pth.14373												gb:CV244044 /DB_XREF=gi:52497019 /DB_XREF=WS0253.B21_J03 /CLONE=WS0253_J03 /TID=Ptp.4344.1 /CNT=19 /FEA=EST /TIER=ConsEnd /STK=2 /UG=Ptp.4344 /UG_TITLE=Transcribed locus /REP_ORG=P. trichocarpa	EST	9.69215	0.0193201	9.38631	0.0510564	9.27734	0.0541914	46.8979	0.184988	0.00591673	2	3	0.00545629	0.00545629
4101	Ptp.435.1.A1_a_at		receptor-like protein kinase; supported by cDNA: gi_13605826_gb_AF367312.1_AF367312	LG_II:22443225:22445242	gw1.II.380.1	gw1.II.380.1(10)	AT5G48380	2.7e-60	551	receptor-like protein kinase ; supported by cDNA: gi_13605826_gb_AF367312.1_AF367312	leucine-rich repeat family protein / protein kinase family protein	AT5G48380.1	similar to leucine-rich repeat transmembrane protein kinase, putative [Arabidopsis thaliana] (TAIR:AT1G27190.1); similar to Os05g0414700 [Oryza sativa (japonica cultivar-group)] (GB:NP_001055553.1); similar to receptor-like protein kinase [Oryza sativa (j	leucine-rich repeat family protein / protein kinase family protein		CV243386	GO:6468(protein amino acid phosphorylation)	GO:12505(endomembrane system)	GO:5524(ATP binding); GO:5515(protein binding); GO:4672(protein kinase activity); GO:4674(protein serine/threonine kinase activity); GO:4713(protein-tyrosine kinase activity)				Pth.13643					IPR001611 ; Leucine-rich repeat ; IPR000719 ; Protein kinase						NP_568696.1 ; span:6-25,227-249 ; numtm:2	gb:CV243386 /DB_XREF=gi:52496361 /DB_XREF=WS02518.B21_L18 /CLONE=WS02518_L18 /TID=Ptp.435.1 /CNT=5 /FEA=EST /TIER=ConsEnd /STK=3 /UG=Ptp.435 /UG_TITLE=Transcribed locus, weakly similar to NP_568696.1 leucine-rich repeat family protein protein kinase famil	EST	8.68501	0.0328246	8.65096	0.0386686	9.16639	0.0142254	179.655	0.332371	0.00277508	2	3	0.000753461	0.000753461
4105	Ptp.4353.1.S1_at		Expressed protein; supported by full-length cDNA: Ceres: 24629.	LG_I:27067617:27068674	grail3.0017027601	CV250935	AT3G43980	2.9e-30	301	Expressed protein ; supported by full-length cDNA: Ceres: 24629.	40S ribosomal protein S29 (RPS29C)	AT3G43980.1	Identical to 40S ribosomal protein S29 (RPS29C) [Arabidopsis Thaliana] (GB:Q680P8;GB:Q9LDT9); similar to 40S ribosomal protein S29 (RPS29B) [Arabidopsis thaliana] (TAIR:AT3G44010.1); similar to 40S ribosomal protein S29 (RPS29C) [Arabidopsis thaliana] (TA	40S ribosomal protein S29 (RPS29A)		CV250935	GO:0006412(protein biosynthesis)	GO:0005840(ribosome);GO:0005622(intracellular);GO:0005739(mitochondrion)	GO:0003735(structural constituent of ribosome)				Pth.13013												gb:CV250935 /DB_XREF=gi:52503910 /DB_XREF=WS0115.B21_E22 /CLONE=WS0115_E22 /TID=Ptp.4353.1 /CNT=91 /FEA=EST /TIER=Stack /STK=31 /UG=Ptp.4353 /UG_TITLE=Transcribed locus /REP_ORG=P. trichocarpa	EST	3.58399	0.0679282	3.27138	0.0320709	3.17145	0.0307146	42.1952	0.18527	0.00658617	2	3	0.00636042	0.00636042
4109	Ptp.4356.1.S1_at		putative MYB family transcription factor; supported by cDNA: gi_5823324_gb_AF175996.1_AF175996	LG_VI:5731437:5734378	estExt_fgenesh4_pm.C_LG_VI0283	estExt_fgenesh4_pm.C_LG_VI0283(11)	AT2G37630	3e-128	1139	putative MYB family transcription factor ; supported by cDNA: gi_5823324_gb_AF175996.1_AF175996	myb family transcription factor (MYB91)	AT2G37630.1	Identical to Protein ASYMMETRIC LEAVES1 (Myb-related protein 91) (AtMYB91) (Protein PHANTASTICA) (AS1) [Arabidopsis Thaliana] (GB:O80931); similar to MYB59 (myb domain protein 59), DNA binding / transcription factor [Arabidopsis thaliana] (TAIR:AT5G59780.	AS1 (ASYMMETRIC LEAVES 1); DNA binding / transcription factor	Encodes a MYB-domain protein involved in specification of the leaf proximodistal axis. Mutation results in lobed and dissected leaves with a characteristic asymmetry. Homologous to the Antirrhinum PHANTASTICA (PHAN) and maize ROUGH SHEATH2 (RS2) genes As	CV243203	GO:8356(asymmetric cell division); GO:9965(leaf morphogenesis)	GO:0005739(mitochondrion);GO:0005634(nucleus)	GO:42803(protein homodimerization activity); GO:3700(transcription factor activity)				Pth.11458					IPR001005 ; Myb DNA-binding domain		scop ; a.4.1.Myb ; All alpha proteins; DNA/RNA-binding 3-helical bundle; Homeodomain-like; Myb ; 0.0140000004321337 ; scop ; a.4.1.Myb ; All alpha proteins; DNA/RNA-binding 3-helical bundle; Homeodomain-like; Myb ; 9.99999993922529E-9					gb:CV243203 /DB_XREF=gi:52496178 /DB_XREF=WS02518.B21_D04 /CLONE=WS02518_D04 /TID=Ptp.4356.1 /CNT=11 /FEA=EST /TIER=ConsEnd /STK=3 /UG=Ptp.4356 /UG_TITLE=Transcribed locus /REP_ORG=P. trichocarpa	EST	6.16908	0.205385	8.08846	0.0716969	6.62615	0.270456	50.0646	4.02086	0.12047	2	3	0.00496146	0.00496146
4114	Ptp.4360.1.S1_s_at		glyoxalase I	LG_IV:133334:136992	estExt_Genewise1_v1.C_LG_IV1582	estExt_Genewise1_v1.C_LG_IV1582	AT1G11840	2.8e-142	1261	lactoylglutathione lyase-like protein Similar to protein gb|Z74962 from Brassica oleracea which is similar to bacterial YRN1 and HEAHIO proteins. ESTs gb|T21954, gb|T04283, gb|Z37609, gb|N37366, gb|R90704, gb|F15500 and gb|F14353 come from this gene;suppo	lactoylglutathione lyase, putative / glyoxalase I, putative	AT1G11840.2	similar to lactoylglutathione lyase, putative / glyoxalase I, putative [Arabidopsis thaliana] (TAIR:AT1G67280.1); similar to Putative lactoylglutathione lyase (Methylglyoxalase) (Aldoketomutase) (Glyoxalase I) (Glx I) (Ketone-aldehyde mutase) (S-D-lactoyl	ATGLX1 (GLYOXALASE I HOMOLOG); lactoylglutathione lyase	Encodes a glyoxalase I homolog ATGLX1.	BU831376							Ptp.4360					IPR004360 ; Glyoxalase/Bleomycin resistance protein/dioxygenase domain							gb:BU831376 /DB_XREF=gi:24009639 /DB_XREF=T020G07 /TID=Ptp.4360.1 /CNT=28 /FEA=EST /TIER=ConsEnd /STK=0 /UG=Ptp.4360 /UG_TITLE=Transcribed locus /REP_ORG=P. tremula x P. tremuloides	EST	11.3331	0.156172	12.0106	0.0266827	12.0732	0.0661274	34.2886	0.673758	0.0294745	2	3	0.00858065	0.00858065
4133	Ptp.4378.1.S1_at		putative protein; predicted protein At2g41010-Arabidopsis thaliana	LG_VI:1942725:1944132	grail3.0024018801	grail3.0024018801	AT3G56880	2.9e-34	330	putative protein predicted protein At2g41010 - Arabidopsis thaliana, EMBL:AC004261;supported by full-length cDNA: Ceres:39584.	VQ motif-containing protein	AT3G56880.1	similar to ATCAMBP25 (ARABIDOPSIS THALIANA CALMODULIN (CAM)-BINDING PROTEIN OF 25 KDA), calmodulin binding [Arabidopsis thaliana] (TAIR:AT2G41010.1); similar to VQ [Medicago truncatula] (GB:ABD32874.1); contains InterPro domain VQ; (InterPro:IPR008889)	VQ motif-containing protein		CK092460	GO:4(biological process unknown)	GO:8372(cellular component unknown)	GO:5554(molecular function unknown)				Ptp.4378					IPR008889 ; VQ							gb:CK092460 /DB_XREF=gi:38576785 /DB_XREF=G084P46.3pR /CLONE=G084P46 /TID=Ptp.4378.1 /CNT=12 /FEA=EST /TIER=ConsEnd /STK=1 /UG=Ptp.4378 /UG_TITLE=Transcribed locus /REP_ORG=P. tremula x P. tremuloides	EST	11.0213	0.177732	11.7658	0.0589968	12.8933	0.0754961	130.726	3.55302	0.0407688	2	3	0.00120827	0.00120827
4135	Ptp.4379.1.S1_s_at		putative water channel protein	scaffold_163:174556:175601	estExt_fgenesh4_pg.C_1630021	estExt_fgenesh4_pg.C_1630021(11)	AT4G01470	4e-97	872	putative water channel protein	major intrinsic family protein / MIP family protein	AT4G01470.1	Identical to Putative aquaporin TIP1.3 (Tonoplast intrinsic protein 1.3) (Gamma- tonoplast intrinsic protein 3) (Gamma-TIP3) (TIP1.3) [Arabidopsis Thaliana] (GB:O82598); similar to GAMMA-TIP (Tonoplast intrinsic protein (TIP) gamma), water channel [Arabid	GAMMA-TIP3/TIP1;3 (tonoplast intrinsic protein 1;3); water channel		CF119284	GO:0006810(transport)	GO:0016020(membrane)	GO:0015250(water channel activity)									IPR000425 ; Major intrinsic protein						NP_192056.1 ; span:20-42,57-79,86-108,113-135,142-161,171-193,217-239 ; numtm:7	gb:CF119284 /DB_XREF=gi:33184073 /DB_XREF=MTU10CS.P15.H01 /TID=Ptp.4379.1 /CNT=5 /FEA=EST /TIER=ConsEnd /STK=0 /UG=Ptp.4379 /UG_TITLE=Transcribed locus /REP_ORG=P. tremuloides	EST	8.77454	0.193296	9.42218	0.113269	7.96514	0.0044851	63.6785	2.13167	0.0502132	2	3	0.00349125	0.00349125
4158	Ptp.4398.1.S1_at		expressed protein; supported by full-length cDNA: Ceres:8247.	LG_VIII:8828522:8829841	grail3.0010063001	grail3.0010063001	AT2G01670	2.7e-59	547	unknown protein ;supported by full-length cDNA: Ceres:8247.	MutT/nudix family protein	AT2G01670.1	Identical to Nudix hydrolase 17, mitochondrial precursor (EC 3.6.1.-) (AtNUDT17) (NUDT17) [Arabidopsis Thaliana] (GB:Q9ZU95;GB:Q8L979); similar to ATNUDT18 (Arabidopsis thaliana Nudix hydrolase homolog 18), hydrolase [Arabidopsis thaliana] (TAIR:AT1G14860	ATNUDT17 (Arabidopsis thaliana Nudix hydrolase homolog 17); hydrolase		CK111846	GO:8150(biological_process)	GO:0005739(mitochondrion)	GO:0016787(hydrolase activity);GO:0005507(copper ion binding)				Ptp.4398					IPR000086 ; NUDIX hydrolase							gb:CK111846 /DB_XREF=gi:38596171 /DB_XREF=R024A08 /CLONE=R024A08 /TID=Ptp.4398.1 /CNT=2 /FEA=EST /TIER=ConsEnd /STK=0 /UG=Ptp.4398 /UG_TITLE=Transcribed locus /REP_ORG=P. tremula x P. tremuloides	EST	4.01499	0.015767	4.01887	0.0255221	5.5165	0.0383981	1894.15	2.99831	0.00237439	2	3	2.22587e-05	2.22587e-05
4177	Ptp.4413.2.S1_at		dynamin-like protein 4 (ADL4); supported by cDNA: gi_6651400_gb_AF180733.1_AF180733	scaffold_29:1657981:1664661	estExt_fgenesh4_pm.C_290064	CK097931	AT3G60190	1.7e-277	2424	dynamin-like protein 4 (ADL4) ; supported by cDNA: gi_6651400_gb_AF180733.1_AF180733	dynamin-like protein E (DL1E)	AT3G60190.1	Identical to Dynamin-related protein 1E (Dynamin-like protein E) (Dynamin-like protein 4) (Dynamin-like protein DLP2) (DRP1E) [Arabidopsis Thaliana] (GB:Q9FNX5;GB:Q9M1C4;GB:Q9SE82); similar to ADL1D, GTP binding / GTPase [Arabidopsis thaliana] (TAIR:AT2G4	ADL4/ADLP2/DRP1E/EDR3 (DYNAMIN-LIKE PROTEIN 4); GTP binding / GTPase	At3g60190 encodes Arabidopsis dynamin-related protein 1E, DRP1E, also known as EDR3, ADL4 and ADL1E, which is 624 amino acid residues long, has a predicted mass of 69.8 kDa and a pI of 7.5. Dynamin-related protein 1E belongs to a plant-specific subclass	CK097931	GO:42831(defense response to pathogenic fungi); GO:16192(vesicle-mediated transport)	GO:5739(mitochondrion)	GO:5525(GTP binding); GO:3924(GTPase activity)									IPR003130 ; Dynamin GTPase effector ; IPR000375 ; Dynamin central region ; IPR001401 ; Dynamin							gb:CK097931 /DB_XREF=gi:38582256 /DB_XREF=UB67DPD11.3pR /CLONE=UB67DPD11 /TID=Ptp.4413.2 /CNT=1 /FEA=EST /TIER=ConsEnd /STK=1 /UG=Ptp.4413 /UG_TITLE=Transcribed locus /REP_ORG=P. tremula	EST	5.94262	0.0338689	5.56488	0.0722606	5.99712	0.0281625	46.4259	0.221663	0.00716182	2	3	0.00553709	0.00553709
4199	Ptp.4433.1.S1_at		putative protein; predicted proteins-Arabidopsis thaliana; supported by cDNA: gi_17473810	scaffold_215:78873:83053	gw1.215.12.1	CA923846	AT5G20140	4.5e-113	1008	putative protein predicted proteins - Arabidopsis thaliana	SOUL heme-binding family protein	AT5G20140.1	similar to SOUL heme-binding family protein [Arabidopsis thaliana] (TAIR:AT3G10130.1); similar to SOUL heme-binding protein-like [Oryza sativa (ISS) [Ostreococcus tauri] (GB:CAL53297.1); similar to Os06g0597900 [Oryza sativa (japonica cultivar-group)] (GB	SOUL heme-binding family protein		CA923846	GO:4(biological process unknown)	GO:9535(thylakoid membrane (sensu Viridiplantae))	GO:5488(binding)									IPR006917 ; SOUL heme-binding protein							gb:CA923846 /DB_XREF=gi:27410776 /DB_XREF=MTU7CL.P15.F10 /TID=Ptp.4433.1 /CNT=5 /FEA=EST /TIER=ConsEnd /STK=0 /UG=Ptp.4433 /UG_TITLE=Transcribed locus /REP_ORG=P. tremuloides	EST	8.99099	0.0426351	8.62942	0.0682698	8.58776	0.0120007	44.5547	0.19671	0.00662253	2	3	0.00587794	0.00587794
4211	Ptp.4444.1.S1_at		50S ribosomal protein L15	LG_VIII:7800481:7803291	fgenesh4_pg.C_LG_VIII001084	fgenesh4_pg.C_LG_VIII001084(10)	AT3G25920	4.3e-90	811	50S ribosomal protein L15, chloroplast precursor identical to GB:P25873 from [Arabidopsis thaliana];supported by full-length cDNA: Ceres:10926.	50S ribosomal protein L15, chloroplast (CL15)	AT3G25920.1	Identical to 50S ribosomal protein L15, chloroplast precursor (CL15) (RPL15) [Arabidopsis Thaliana] (GB:P25873;GB:Q9LU99); similar to ribosomal protein L15 family protein [Arabidopsis thaliana] (TAIR:AT5G64670.1); similar to 50S ribosomal protein L15, chl	RPL15 (ribosomal protein L15)	encodes a plastid ribosomal protein CL15, a constituent of the large subunit of the ribosomal complex	CV254838	GO:6412(protein biosynthesis)	GO:311(plastid large ribosomal subunit)	GO:3735(structural constituent of ribosome)	KEGG pathway: Ribosome 03010								IPR001196 ; Ribosomal protein L15							gb:CV254838 /DB_XREF=gi:52507813 /DB_XREF=WS02411.B21_F09 /CLONE=WS02411_F09 /TID=Ptp.4444.1 /CNT=37 /FEA=EST /TIER=ConsEnd /STK=0 /UG=Ptp.4444 /UG_TITLE=Transcribed locus /REP_ORG=P. trichocarpa x P. deltoides	EST	11.7043	0.0722491	11.5549	0.0266908	11.2437	0.00534624	55.5752	0.220853	0.00596092	2	3	0.00426055	0.00426055
4226	Ptp.4455.1.S1_s_at		probable plasma membrane intrinsic protein 1c; supported by cDNA: gi_2373400_dbj_D85192.1_D85192	LG_VIII:3743495:3745085	grail3.0049030302	grail3.0049030302(11)	AT4G00430	2.3e-149	1322	probable plasma membrane intrinsic protein 1c ; supported by cDNA: gi_2373400_dbj_D85192.1_D85192	plasma membrane intrinsic protein, putative	AT4G00430.1	Identical to Probable aquaporin PIP1.4 (Plasma membrane intrinsic protein 1.4) (Transmembrane protein C) (TMP-C) (PIP1.4) [Arabidopsis Thaliana] (GB:Q39196;GB:O23059;GB:O23829); similar to PIP1C (PLASMA MEMBRANE INTRINSIC PROTEIN 1,3), water channel [Arab	TMP-C (plasma membrane intrinsic protein 1;4); water channel	a member of the plasma membrane intrinsic protein subfamily PIP1.	BU884890	GO:0006810(transport)	GO:0016020(membrane)	GO:15250(water channel activity)				Ptp.4455					IPR000425 ; Major intrinsic protein						NP_567178.1 ; span:54-76,91-113,134-156,176-195,208-230,256-278 ; numtm:6 ; NP_974489.1 ; span:54-76,91-113,134-156,176-195 ; numtm:4 ; BAA05654.1 ; span:54-76,91-113,134-156,176-195,208-230,256-278 ; numtm:6	gb:BU884890 /DB_XREF=gi:24076407 /DB_XREF=R017D01 /TID=Ptp.4455.1 /CNT=32 /FEA=EST /TIER=ConsEnd /STK=0 /UG=Ptp.4455 /UG_TITLE=Transcribed locus /REP_ORG=P. tremula x P. tremuloides	EST	7.85623	0.0956511	8.81728	0.0954994	9.04395	0.110962	78.0102	1.59046	0.0305817	2	3	0.00259121	0.00259121
4238	Ptp.4466.1.S1_at		putative myo-inositol monophosphatase; similar to myo-inositol-1(or 4)-monophosphatase 3 (IMP 3) GB:P54928 [Lycopersicon esculentum];supported by full-length cDNA: Ceres:156917.	LG_VI:944189:948159	estExt_Genewise1_v1.C_LG_VI0423	estExt_Genewise1_v1.C_LG_VI0423(9)	AT3G02870	1.6e-129	1151	putative myo-inositol monophosphatase similar to myo-inositol-1(or 4)-monophosphatase 3 (IMP 3) GB:P54928 [Lycopersicon esculentum];supported by full-length cDNA: Ceres:156917.	inositol-1(or 4)-monophosphatase, putative / inositol monophosphatase, putative / IMPase, putative	AT3G02870.1	similar to inositol monophosphatase family protein [Arabidopsis thaliana] (TAIR:AT1G31190.1); similar to L-galactose-1-phosphate phosphatase [Actinidia deliciosa] (GB:AAV49506.1); contains InterPro domain Inositol monophosphatase; (InterPro:IPR000760)	VTC4; 3'(2'),5'-bisphosphate nucleotidase/ inositol or phosphatidylinositol phosphatase	Encodes a L-galactose-1-phosphate phosphatase, involved in ascorbate biosynthesis	BU829478	GO:6790(sulfur metabolism)	GO:0008372(cellular_component unknown)	GO:8441(3'(2'),5'-bisphosphate nucleotidase activity); GO:4437(inositol or phosphatidylinositol phosphatase activity)				Ptp.4466					IPR000760 ; Inositol monophosphatase							gb:BU829478 /DB_XREF=gi:24005477 /DB_XREF=K041P40P /TID=Ptp.4466.1 /CNT=5 /FEA=EST /TIER=ConsEnd /STK=0 /UG=Ptp.4466 /UG_TITLE=Transcribed locus /REP_ORG=P. tremula x P. tremuloides	EST	9.66673	0.0279046	9.56006	0.0689077	9.13331	0.00721554	85.6847	0.31869	0.00557901	2	3	0.00225671	0.00225671
4254	Ptp.4478.1.S1_s_at		salt-tolerance protein; identical to salt-tolerance protein GB:CAA64819 GI:1565225 from [Arabidopsis thaliana];supported by full-length cDNA: Ceres:39912.	scaffold_64:853994:856574	estExt_fgenesh4_pg.C_640116	estExt_fgenesh4_pg.C_640116(11)	AT1G06040	2.2e-79	719	salt-tolerance protein identical to salt-tolerance protein GB:CAA64819 GI:1565225 from [Arabidopsis thaliana];supported by full-length cDNA: Ceres:39912.	zinc finger (B-box type) family protein / salt-tolerance protein (STO)	AT1G06040.1	Identical to Salt-tolerance protein (STO) [Arabidopsis Thaliana] (GB:Q96288); similar to STH (salt tolerance homologue), transcription factor/ zinc ion binding [Arabidopsis thaliana] (TAIR:AT2G31380.1); similar to salt-tolerance protein [Glycine max] (GB:	STO (SALT TOLERANCE); transcription factor/ zinc ion binding	Fully complements calcineurin deficient yeast but does not encode a phosphoprotein phosphatase. Sequence has similarities to CONSTANS.	AJ772945	GO:9651(response to salt stress)	GO:0005622(intracellular)	GO:3677(DNA binding); GO:5515(protein binding)									IPR000315 ; Zn-finger, B-box							gb:AJ772945 /DB_XREF=gi:50064620 /DB_XREF=AJ772945 /CLONE=P0000200002H04F1 /TID=Ptp.4478.1 /CNT=5 /FEA=EST /TIER=ConsEnd /STK=0 /UG=Ptp.4478 /UG_TITLE=Transcribed locus /REP_ORG=P. euphratica	EST	11.0184	0.13333	10.2407	0.222278	9.79106	0.0496079	33.2173	1.54229	0.0696453	2	3	0.00898084	0.00898084
4290	Ptp.4502.1.S1_at		citrate synthase; similar to GB:X17528	scaffold_148:429909:435814	estExt_fgenesh4_pm.C_1480010	estExt_fgenesh4_pm.C_1480010(11)	AT2G44350	2.4e-226	1984	citrate synthase similar to GB:X17528, 10 possible frameshifts in that submission.;supported by full-length cDNA: Ceres:16528.	citrate synthase, mitochondrial, putative	AT2G44350.2	Identical to Citrate synthase 4, mitochondrial precursor (EC 2.3.3.1) (CSY4) [Arabidopsis Thaliana] (GB:P20115;GB:O64869;GB:Q8LE36;GB:Q94EY6); similar to CSY5 (CITRATE SYNTHASE 5), citrate (SI)-synthase [Arabidopsis thaliana] (TAIR:AT3G60100.1); similar t	ATCS (CITRATE SYNTHASE 4); citrate (SI)-synthase	encodes a mitochrondrion targeted citrate synthase, the first enzyme of the tricarboxylic acid cycle, catalyzing the condensation of acetyl-CoA and oxaloacetate, finally yielding citrate and CoA.	CN523586	GO:6099(tricarboxylic acid cycle)	GO:5739(mitochondrion)	GO:3878(ATP citrate synthase activity)									IPR002020 ; Citrate synthase							gb:CN523586 /DB_XREF=gi:46841955 /DB_XREF=GQ015M07.T3_C01 /CLONE=GQ015M07_C01 /TID=Ptp.4502.1 /CNT=9 /FEA=EST /TIER=ConsEnd /STK=0 /UG=Ptp.4502 /UG_TITLE=Transcribed locus /REP_ORG=P. trichocarpa x P. deltoides	EST	9.11317	0.00434214	9.5669	0.120152	9.70654	0.0526391	33.5217	0.384969	0.0172263	2	3	0.00886403	0.00886403
4292	Ptp.4504.1.S1_at		AtBgamma-like protein; B' regulatory subunit of PP2A	LG_XVIII:4985604:4990084	grail3.0007019902	grail3.0007019902	AT5G25510	2.1e-187	1648	AtBgamma - like protein B' regulatory subunit of PP2A, Arabidopsis thaliana, EMBL:ATU73528; supported by cDNA: gi_16604606_gb_AY059748.1_	serine/threonine protein phosphatase 2A (PP2A) regulatory subunit B', putative	AT5G25510.1	Identical to Serine/threonine protein phosphatase 2A 57 kDa regulatory subunit B' iota isoform (PP2A, B' subunit, iota isoform) (AtB' iota) (B'IOTA) [Arabidopsis Thaliana] (GB:Q93YV6); similar to serine/threonine protein phosphatase 2A (PP2A) regulatory s	serine/threonine protein phosphatase 2A (PP2A) regulatory subunit B', putative		CV236134	GO:7165(signal transduction)	GO:9507(chloroplast); GO:159(protein phosphatase type 2A complex)	GO:8601(protein phosphatase type 2A regulator activity)				Pth.4247					IPR002554 ; Protein phosphatase 2A, regulatory B subunit, B56							gb:CV236134 /DB_XREF=gi:52395416 /DB_XREF=WS01222.B21_P14 /CLONE=WS01222_P14 /TID=Ptp.4504.1 /CNT=7 /FEA=EST /TIER=ConsEnd /STK=1 /UG=Ptp.4504 /UG_TITLE=Transcribed locus /REP_ORG=P. trichocarpa	EST	6.67704	0.126142	6.92194	0.0787637	6.13603	0.094651	31.2254	0.646874	0.0310744	2	3	0.00981317	0.00981317
4294	Ptp.4506.1.S1_s_at		glycosyl hydrolase family 18 (acidic endochitinase); almost identical to acidic endochitinase GI:166664 from [Arabidopsis thaliana]	scaffold_197:269046:271564	eugene3.01970025,eugene3.01970027,estExt_Genewise1_v1.C_1970084	eugene3.01970025(11),eugene3.01970027(11),estExt_Genewise1_v1.C_1970084(11)	AT5G24090			acidic endochitinase (dbj|BAA21861.1)	acidic endochitinase (CHIB1)	AT5G24090.1	Identical to Acidic endochitinase precursor (EC 3.2.1.14) (CHIB1) [Arabidopsis Thaliana] (GB:O22072;GB:O22073;GB:O24614;GB:Q5HYZ8); similar to acidic endochitinase (GB:AAA32768.1); contains InterPro domain Glycoside hydrolase, chitinase active site; (Inte	acidic endochitinase (CHIB1)		CV280595	GO:5975(carbohydrate metabolism)	GO:12505(endomembrane system)	GO:4553(hydrolase activity, hydrolyzing O-glycosyl compounds)	KEGG pathway: Aminosugars metabolism 00530								IPR001223 ; Glycoside hydrolase, family 18							gb:CV280595 /DB_XREF=gi:52533570 /DB_XREF=WS0136.B21_P07 /CLONE=WS0136_P07 /TID=Ptp.4506.1 /CNT=32 /FEA=EST /TIER=ConsEnd /STK=1 /UG=Ptp.4506 /UG_TITLE=Transcribed locus /REP_ORG=P. trichocarpa x P. deltoides	EST	6.17951	0.184569	9.92207	0.646746	9.52099	0.0169747	55.9682	16.8888	0.452635	2	3	0.00421692	0.00421692
4298	Ptp.4509.1.S1_s_at		dormancy related protein	LG_X:9961823:9963254	gw1.X.6041.1	gw1.X.6041.1	AT3G05260	2.1e-17	184	dormancy related protein, putative similar to dormancy related protein GI:1220178 from [Trollius ledebourii]; supported by cDNA: gi_13937154_gb_AF372931.1_AF372931	short-chain dehydrogenase/reductase (SDR) family protein	AT3G05260.1	Identical to Glucose and ribitol dehydrogenase homolog 2 (EC 1.1.1.-) [Arabidopsis Thaliana] (GB:Q9MA93;GB:Q944H4); similar to oxidoreductase [Arabidopsis thaliana] (TAIR:AT1G54870.1); similar to seed maturation protein PM34 [Glycine max] (GB:AAF89645.1);	short-chain dehydrogenase/reductase (SDR) family protein		BU888563	GO:8152(metabolism)	GO:8372(cellular component unknown)	GO:16491(oxidoreductase activity)									IPR002198 ; Short-chain dehydrogenase/reductase SDR							gb:BU888563 /DB_XREF=gi:24099628 /DB_XREF=P009E10 /TID=Ptp.4509.1 /CNT=7 /FEA=EST /TIER=ConsEnd /STK=0 /UG=Ptp.4509 /UG_TITLE=Transcribed locus /REP_ORG=P. tremula	EST	11.6196	0.0516221	10.9866	0.0177968	10.9742	0.0293315	212.774	0.544973	0.00384191	2	3	0.000585709	0.000585709
4309	Ptp.4518.1.S1_s_at		zinc finger protein; supported by cDNA: gi_20466785	scaffold_57:1770751:1772984	fgenesh4_pg.C_scaffold_57000195	fgenesh4_pg.C_scaffold_57000195	AT3G50700	3.1e-91	819	zinc finger protein	zinc finger (C2H2 type) family protein	AT3G50700.1	similar to zinc finger (C2H2 type) family protein [Arabidopsis thaliana] (TAIR:AT5G66730.1); similar to BAC19.12 [Lycopersicon esculentum] (GB:AAG01127.1); contains InterPro domain Zinc finger, C2H2-type; (InterPro:IPR007087)	ATIDD2 (ARABIDOPSIS THALIANA INDETERMINATE(ID)-DOMAIN 2); nucleic acid binding / transcription factor/ zinc ion binding	zinc finger protein, similar to maize Indeterminate1 (ID1)	CV264262	GO:45449(regulation of transcription)	GO:9507(chloroplast); GO:5622(intracellular)	GO:3676(nucleic acid binding); GO:3700(transcription factor activity); GO:8270(zinc ion binding)									IPR007087 ; Zn-finger, C2H2 type							gb:CV264262 /DB_XREF=gi:52517237 /DB_XREF=WS02024.B21_A23 /CLONE=WS02024_A23 /TID=Ptp.4518.1 /CNT=7 /FEA=EST /TIER=ConsEnd /STK=2 /UG=Ptp.4518 /UG_TITLE=Transcribed locus /REP_ORG=P. trichocarpa x P. nigra	EST	9.14766	0.0906413	9.64843	0.0534989	9.5206	0.031039	33.7328	0.270793	0.0120414	2	3	0.0087845	0.0087845
4311	Ptp.452.1.A1_at		putative protein; similar to several proteins containing a tandem repeat region such as Plasmodium falciparum GGM tandem repeat protein (GB:U27807)	LG_II:4166481:4168487	grail3.0003052802	grail3.0003052802	AT4G02450	9.4e-33	317	putative protein similar to several proteins containing a tandem repeat region such as Plasmodium falciparum GGM tandem repeat protein (GB:U27807)	glycine-rich protein	AT4G02450.1	similar to unknown protein [Arabidopsis thaliana] (TAIR:AT3G03773.1); similar to putative p23 co-chaperone [Cryptomeria japonica] (GB:BAE92292.1); contains InterPro domain HSP20-like chaperone; (InterPro:IPR008978); contains InterPro domain CS; (InterPro:	glycine-rich protein		CK089186	GO:0006817(phosphate transport)	GO:0005737(cytoplasm)	GO:5554(molecular function unknown)				Ptp.452												gb:CK089186 /DB_XREF=gi:38573511 /DB_XREF=B004P30.3pR /CLONE=B004P30 /TID=Ptp.452.1 /CNT=1 /FEA=EST /TIER=ConsEnd /STK=1 /UG=Ptp.452 /UG_TITLE=Transcribed locus /REP_ORG=P. tremula x P. tremuloides	EST	11.0707	0.0200889	11.367	0.0157582	11.2588	0.045201	50.0268	0.0898819	0.00269501	2	3	0.00496692	0.00496692
4342	Ptp.4542.1.S1_at		glycosyl hydrolase family 18 (acidic endochitinase); almost identical to acidic endochitinase GI:166664 from [Arabidopsis thaliana]	LG_XIV:3025768:3026613	gw1.XIV.1519.1	gw1.XIV.1519.1	AT5G24090	4.9e-101	905	acidic endochitinase (dbj|BAA21861.1)	acidic endochitinase (CHIB1)	AT5G24090.1	Identical to Acidic endochitinase precursor (EC 3.2.1.14) (CHIB1) [Arabidopsis Thaliana] (GB:O22072;GB:O22073;GB:O24614;GB:Q5HYZ8); similar to acidic endochitinase (GB:AAA32768.1); contains InterPro domain Glycoside hydrolase, chitinase active site; (Inte	acidic endochitinase (CHIB1)		BU826842	GO:5975(carbohydrate metabolism)	GO:12505(endomembrane system)	GO:4553(hydrolase activity, hydrolyzing O-glycosyl compounds)	KEGG pathway: Aminosugars metabolism 00530			Ptp.4542					IPR001223 ; Glycoside hydrolase, family 18							gb:BU826842 /DB_XREF=gi:23999918 /DB_XREF=UK125TE01 /TID=Ptp.4542.1 /CNT=6 /FEA=EST /TIER=ConsEnd /STK=0 /UG=Ptp.4542 /UG_TITLE=Transcribed locus /REP_ORG=P. tremula x P. tremuloides	EST	7.31192	0.00249611	8.36592	0.0888213	8.66799	0.01463	375.001	2.02738	0.00810949	2	3	0.000251471	0.000251471
4383	Ptp.4579.1.S1_at		putative protein; riboflavin biosynthesis protein ribG-Synechocystis sp.	LG_XIX:7161294:7168899	estExt_fgenesh4_pg.C_LG_XIX0563	estExt_fgenesh4_pg.C_LG_XIX0563	AT3G47390	1.4e-248	2175	putative protein riboflavin biosynthesis protein ribG - Synechocystis sp.,PIR2:S74377	cytidine/deoxycytidylate deaminase family protein	AT3G47390.1	similar to cytidine/deoxycytidylate deaminase family protein [Arabidopsis thaliana] (TAIR:AT4G20960.1); similar to Os02g0473000 [Oryza sativa (japonica cultivar-group)] (GB:NP_001046836.1); similar to putative riboflavin biosynthesis protein ribD [Oryza s	cytidine/deoxycytidylate deaminase family protein		DN492845	GO:0009231(vitamin B2 biosynthesis)	GO:0009507(chloroplast)	GO:0008270(zinc ion binding);GO:0008703(5-amino-6-(5-phosphoribosylamino)uracil reductase activity);GO:0008835(diaminohydroxyphosphoribosylaminopyrimidine deaminase activity);GO:0016787(hydrolase activity)				Ptp.4579					IPR002125 ; Cytidine/deoxycytidylate deaminase, zinc-binding region ; IPR002734 ; Bacterial bifunctional deaminase-reductase, C-terminal							gb:DN492845 /DB_XREF=gi:60703035 /DB_XREF=X041G11.3pR /CLONE=X041G11 /TID=Ptp.4579.1 /CNT=3 /FEA=EST /TIER=ConsEnd /STK=1 /UG=Ptp.4579 /UG_TITLE=Transcribed locus /REP_ORG=P. tremula x P. tremuloides	EST	6.77918	0.166108	6.57016	0.239043	5.25249	0.107384	42.7024	2.7405	0.096265	2	3	0.00625126	0.00625126
4384	Ptp.458.1.A1_at		ankyrin-like protein; contains Pfam profile: PF00023 Ank repeat; supported by full-length cDNA: Ceres: 153785.	LG_X:18443036:18446643	estExt_Genewise1_v1.C_LG_X2383	estExt_Genewise1_v1.C_LG_X2383	AT3G12360	7.1e-213	1867	ankyrin-like protein contains Pfam profile: PF00023 Ank repeat; supported by full-length cDNA: Ceres: 153785.	ankyrin repeat family protein	AT3G12360.1	similar to ankyrin repeat family protein [Arabidopsis thaliana] (TAIR:AT3G09550.1); similar to Os03g0281000 [Oryza sativa (japonica cultivar-group)] (GB:NP_001049740.1); similar to Os01g0837000 [Oryza sativa (japonica cultivar-group)] (GB:NP_001044735.1);	ankyrin repeat family protein		CK110556		GO:0008372(cellular_component unknown)	GO:0005515(protein binding)				Ptp.458					IPR002110 ; Ankyrin						NP_187842.1 ; span:418-440,460-482,502-520,530-552 ; numtm:4	gb:CK110556 /DB_XREF=gi:38594881 /DB_XREF=N068A02 /CLONE=N068A02 /TID=Ptp.458.1 /CNT=3 /FEA=EST /TIER=ConsEnd /STK=0 /UG=Ptp.458 /UG_TITLE=Transcribed locus /REP_ORG=P. tremula x P. tremuloides	EST	6.08419	0.0546038	6.5783	0.237299	7.26103	0.0174825	35.1556	1.39681	0.0595981	2	3	0.008278	0.008278
4389	Ptp.4586.1.S1_at		hypothetical protein; predicted by genemark.hmm	LG_I:31054036:31058941	estExt_fgenesh4_pg.C_LG_I2970	estExt_fgenesh4_pg.C_LG_I2970(11)	AT1G78430	5e-71	646	hypothetical protein predicted by genemark.hmm	tropomyosin-related	AT1G78430.1	Identical to Uncharacterized protein At1g78430 [Arabidopsis Thaliana] (GB:Q9M9F9); similar to tropomyosin-related [Arabidopsis thaliana] (TAIR:AT1G17140.2); similar to myosin heavy chain-like protein [Oryza sativa (japonica cultivar-group)] (GB:AAO72652.1			CA928806	GO:4(biological process unknown)	GO:5739(mitochondrion)	GO:5554(molecular function unknown)																gb:CA928806 /DB_XREF=gi:27417287 /DB_XREF=MTU6TR.P7.A12 /TID=Ptp.4586.1 /CNT=9 /FEA=EST /TIER=ConsEnd /STK=0 /UG=Ptp.4586 /UG_TITLE=Transcribed locus /REP_ORG=P. tremuloides	EST	7.70554	0.0382501	7.63462	0.0249243	6.70193	0.185324	51.6659	1.25477	0.0364293	2	3	0.00473901	0.00473901
4420	Ptp.4613.1.S1_at		3-dehydroquinate synthase	scaffold_57:506103:508642	fgenesh4_pg.C_scaffold_57000060	CV131159	AT5G66120	1.2e-175	1547	3-dehydroquinate synthase-like protein ;supported by full-length cDNA: Ceres:117923.	3-dehydroquinate synthase, putative	AT5G66120.2	similar to dehydroquinate synthase [Lycopersicon esculentum] (GB:AAL77575.1); similar to Os09g0539100 [Oryza sativa (japonica cultivar-group)] (GB:NP_001063802.1); similar to putative 3-dehydroquinate synthase [Fagus sylvatica] (GB:ABA54866.1); contains I	3-dehydroquinate synthase, putative		CV131159	GO:9073(aromatic amino acid family biosynthesis)	GO:9507(chloroplast); GO:5739(mitochondrion)	GO:3856(3-dehydroquinate synthase activity)									IPR002658 ; 3-dehydroquinate synthase							gb:CV131159 /DB_XREF=gi:51875079 /DB_XREF=L1P08b11 /TID=Ptp.4613.1 /CNT=12 /FEA=EST /TIER=ConsEnd /STK=0 /UG=Ptp.4613 /UG_TITLE=Transcribed locus /REP_ORG=P. deltoides	EST	6.44981	0.0652814	7.05096	0.101123	6.59876	0.0455671	35.5026	0.392043	0.016564	2	3	0.00816185	0.00816185
4437	Ptp.4625.1.S1_at		copper binding-like protein; mavicyanin	LG_X:9776319:9778648	estExt_fgenesh4_pg.C_LG_X0820	estExt_fgenesh4_pg.C_LG_X0820	AT5G26330	1.1e-49	464	copper binding - like protein mavicyanin, zucchini, PIR:S72218	plastocyanin-like domain-containing protein / mavicyanin, putative	AT5G26330.1	similar to plastocyanin-like domain-containing protein [Arabidopsis thaliana] (TAIR:AT2G31050.1); similar to Blue (type 1) copper domain [Medicago truncatula] (GB:ABE91701.1); contains InterPro domain Cupredoxin; (InterPro:IPR008972); contains InterPro do	plastocyanin-like domain-containing protein / mavicyanin, putative		BU892572	GO:0006118(electron transport)	GO:0012505(endomembrane system)	GO:0005507(copper ion binding);GO:0005489(electron transporter activity)									IPR003245 ; Plastocyanin-like							gb:BU892572 /DB_XREF=gi:24103637 /DB_XREF=P065E10 /TID=Ptp.4625.1 /CNT=17 /FEA=EST /TIER=ConsEnd /STK=0 /UG=Ptp.4625 /UG_TITLE=Transcribed locus /REP_ORG=P. tremula	EST	5.09083	0.141533	5.55536	0.0350102	4.60887	0.0425835	58.2526	0.895948	0.0230706	2	3	0.00397742	0.00397742
4439	Ptp.4628.1.S1_s_at		expressed protein; supported by full-length cDNA: Ceres:37810.	scaffold_148:619767:622059	gw1.148.161.1	CF235490	AT3G13510	5.2e-185	1628	unknown protein ;supported by full-length cDNA: Ceres:37810.	expressed protein	AT3G13510.1	similar to unknown protein [Arabidopsis thaliana] (TAIR:AT1G55360.1); similar to unknown protein [Arabidopsis thaliana] (TAIR:AT5G56530.1); similar to Os03g0807100 [Oryza sativa (japonica cultivar-group)] (GB:NP_001051640.1); similar to Os07g0573400 [Oryz			CF235490	GO:4(biological process unknown)	GO:12505(endomembrane system)	GO:5554(molecular function unknown)									IPR004314 ; Protein of unknown function DUF239						NP_566457.1 ; span:13-35 ; numtm:1	gb:CF235490 /DB_XREF=gi:33454919 /DB_XREF=PtaJXT0023E11E1109 /TID=Ptp.4628.1 /CNT=10 /FEA=EST /TIER=ConsEnd /STK=3 /UG=Ptp.4628 /UG_TITLE=Transcribed locus /REP_ORG=P. alba x P. tremula	EST	11.6109	0.00618109	11.7389	0.00405554	11.1186	0.058928	182.467	0.429061	0.00352717	2	3	0.000736254	0.000736254
4444	Ptp.4630.1.S1_at		putative protein; similar to unknown protein (pir||T05064); supported by cDNA: gi_17380897	LG_III:18431852:18432919	gw1.III.148.1,gw1.I.6349.1	gw1.III.148.1,gw1.I.6349.1	AT5G56340			putative protein similar to unknown protein (pir||T05064)	zinc finger (C3HC4-type RING finger) family protein	AT5G56340.1	similar to zinc finger (C3HC4-type RING finger) family protein [Arabidopsis thaliana] (TAIR:AT4G26400.1); similar to Zinc finger, RING-type; RINGv [Medicago truncatula] (GB:ABE89147.1); contains InterPro domain Zinc finger, RING-type; (InterPro:IPR001841)	zinc finger (C3HC4-type RING finger) family protein		AI164519	GO:0006464(protein modification);GO:0006355(regulation of transcription, DNA-dependent);GO:0016567(protein ubiquitination)	GO:0000151(ubiquitin ligase complex)	GO:5515(protein binding); GO:8270(zinc ion binding)				Ptp.4630					IPR001841 ; Zn-finger, RING							gb:AI164519 /DB_XREF=gi:3855804 /DB_XREF=A064P61U /TID=Ptp.4630.1 /CNT=23 /FEA=EST /TIER=ConsEnd /STK=0 /UG=Ptp.4630 /UG_TITLE=Transcribed locus /REP_ORG=P. tremula x P. tremuloides	EST	8.94459	0.0998422	8.77253	0.0369577	8.37823	0.00634833	44.4712	0.337229	0.0113746	2	3	0.00589398	0.00589398
4454	Ptp.464.1.A1_at		putative aldehyde dehydrogenase; supported by cDNA: gi_14334931_gb_AY035139.1_	LG_II:16735114:16740039	estExt_fgenesh4_pm.C_LG_II0915	estExt_fgenesh4_pm.C_LG_II0915	AT1G23800	1.3e-260	2279	putative aldehyde dehydrogenase ; supported by cDNA: gi_14334931_gb_AY035139.1_	aldehyde dehydrogenase, mitochondrial (ALDH3)	AT1G23800.1	Identical to Aldehyde dehydrogenase 2B7, mitochondrial precursor (EC 1.2.1.3) (ALDH2b) (ALDH2B7) [Arabidopsis Thaliana] (GB:Q8S528;GB:Q94C67;GB:Q9ZUB6); similar to ALDH2B4 (ALDEHYDE DEHYDROGENASE 2), 3-chloroallyl aldehyde dehydrogenase/ aldehyde dehydrog	ALDH2B7 (Aldehyde dehydrogenase 2B7); 3-chloroallyl aldehyde dehydrogenase/ aldehyde dehydrogenase (NAD)	Encodes a mitochondrial aldehyde dehydrogenase; nuclear gene for mitochondrial product.	CX660295	GO:0006561(proline biosynthesis);GO:0006952(defense response);GO:0008152(metabolism)	GO:0005739(mitochondrion);GO:0005759(mitochondrial matrix)	GO:0003842(1-pyrroline-5-carboxylate dehydrogenase activity);GO:0004028(aldehyde dehydrogenase activity);GO:0016491(oxidoreductase activity);GO:0003677(DNA binding)	KEGG pathway: Arginine and proline metabolism 00330; KEGG pathway: Ascorbate and aldarate metabolism 00053; KEGG pathway: Bile acid biosynthesis 00120; KEGG pathway: Butanoate metabolism 00650; KEGG pathway: Fatty acid metabolism 00071; KEGG pathway: Glyc								IPR002086 ; Aldehyde dehydrogenase							gb:CX660295 /DB_XREF=gi:57895124 /DB_XREF=PO01011F02 /CLONE=PO01011F02 /TID=Ptp.464.1 /CNT=8 /FEA=EST /TIER=ConsEnd /STK=0 /UG=Ptp.464 /UG_TITLE=Transcribed locus, weakly similar to NP_989908.1 aldehyde dehydrogenase 1A1 (Gallus gallus) /REP_ORG=P. alba x	EST	11.1571	0.0765184	11.2076	0.0137055	11.5232	0.0100161	38.4282	0.157382	0.00614324	2	3	0.00728143	0.00728143
4459	Ptp.4643.2.A1_s_at		putative D-isomer specific 2-hydroxyacid dehydrogenase; contains Pfam profile: PF00389 D-isomer specific 2-hydroxyacid dehydrogenases; similar to hypothetical dehydrogenase GB:BAA29686 [Pyrococcus horikoshi];supported by full-length cDNA: Ceres:42333.	LG_I:13299984:13301567	eugene3.00011297	eugene3.00011297	AT1G79870	2.5e-118	1054	putative D-isomer specific 2-hydroxyacid dehydrogenase contains Pfam profile: PF00389 D-isomer specific 2-hydroxyacid dehydrogenases; similar to hypothetical dehydrogenase GB:BAA29686 [Pyrococcus horikoshi];supported by full-length cDNA: Ceres:42333.	oxidoreductase family protein	AT1G79870.1	similar to oxidoreductase family protein [Arabidopsis thaliana] (TAIR:AT1G12550.1); similar to hydroxyphenylpyruvate reductase (HPPR) [Solenostemon scutellarioides] (GB:CAD47810.2); contains InterPro domain D-isomer specific 2-hydroxyacid dehydrogenase, c	oxidoreductase family protein		CK093322	GO:6564(L-serine biosynthesis); GO:8152(metabolism)	GO:0009331(glycerol-3-phosphate dehydrogenase complex)	GO:51287(NAD binding); GO:16491(oxidoreductase activity); GO:16616(oxidoreductase activity, acting on the CH-OH group of donors, NAD or NADP as acceptor)				Ptp.4643					IPR006139 ; D-isomer specific 2-hydroxyacid dehydrogenase, catalytic domain ; IPR006140 ; D-isomer specific 2-hydroxyacid dehydrogenase, NAD binding domain							gb:CK093322 /DB_XREF=gi:38577647 /DB_XREF=G115P37.3pR /CLONE=G115P37 /TID=Ptp.4643.2 /CNT=1 /FEA=EST /TIER=ConsEnd /STK=1 /UG=Ptp.4643 /UG_TITLE=Transcribed locus /REP_ORG=P. tremula x P. tremuloides	EST	9.33165	0.00720677	9.1459	0.102376	8.71578	0.00209386	56.8278	0.399205	0.0105372	2	3	0.00412405	0.00412405
4471	Ptp.4654.1.S1_at		inorganic pyrophosphatase-like protein; cytosolic inorganic pyrophosphatase	LG_I:27778383:27781555	estExt_Genewise1_v1.C_LG_I4261	estExt_Genewise1_v1.C_LG_I4261(11)	AT5G09650	1.1e-132	1178	inorganic pyrophosphatase - like protein cytosolic inorganic pyrophosphatase, Homo sapiens, EMBL:AF108211;supported by full-length cDNA: Ceres:33506.	inorganic pyrophosphatase family protein	AT5G09650.1	Identical to Soluble inorganic pyrophosphatase 1, chloroplast precursor (EC 3.6.1.1) (Pyrophosphate phospho-hydrolase 1) (PPase 1) (Chloroplast inorganic pyrophosphatase 1) (PPA1) [Arabidopsis Thaliana] (GB:Q9LXC9;GB:Q8LBD6); similar to inorganic pyrophos	inorganic pyrophosphatase family protein		CK100066	GO:8152(metabolism); GO:6796(phosphate metabolism)	GO:9507(chloroplast); GO:5737(cytoplasm); GO:16020(membrane)	GO:4427(inorganic diphosphatase activity); GO:287(magnesium ion binding); GO:16462(pyrophosphatase activity)				Ptp.4654					IPR008162 ; Inorganic pyrophosphatase							gb:CK100066 /DB_XREF=gi:38584391 /DB_XREF=B007P14.5pR /CLONE=B007P14 /TID=Ptp.4654.1 /CNT=10 /FEA=EST /TIER=ConsEnd /STK=0 /UG=Ptp.4654 /UG_TITLE=Transcribed locus /REP_ORG=P. tremula x P. tremuloides	EST	10.4041	0.140743	10.1613	0.0582038	9.63056	0.0791187	31.8788	0.626018	0.0294562	2	3	0.00952646	0.00952646
4474	Ptp.4658.1.S1_s_at		NAD dependent epimerase	scaffold_88:257518:259684	eugene3.00880019	eugene3.00880019(11)	AT3G23820	1.7e-214	1882	NAD dependent epimerase, putative contains Pfam profile: PF01370 NAD dependent epimerase/dehydratase family; supported by cDNA: gi_13877894_gb_AF370210.1_AF370210	NAD-dependent epimerase/dehydratase family protein	AT3G23820.1	similar to GAE3 (UDP-D-GLUCURONATE 4-EPIMERASE 3), catalytic [Arabidopsis thaliana] (TAIR:AT4G00110.1); similar to GAE2 (UDP-D-GLUCURONATE 4-EPIMERASE 2), catalytic [Arabidopsis thaliana] (TAIR:AT1G02000.1); similar to NAD-dependent epimerase/dehydratase;	GAE6 (UDP-D-GLUCURONATE 4-EPIMERASE 6); catalytic	UDP-D-glucuronate 4-epimerase	BU831914	GO:0006012(galactose metabolism);GO:0005975(carbohydrate metabolism);GO:0006694(steroid biosynthesis);GO:0008152(metabolism);GO:0009058(biosynthesis);GO:0009225(nucleotide-sugar metabolism)	GO:0008372(cellular_component unknown)	GO:0003824(catalytic activity);GO:0003978(UDP-glucose 4-epimerase activity);GO:0008446(GDP-mannose 4,6-dehydratase activity);GO:0008460(dTDP-glucose 4,6-dehydratase activity);GO:0003854(3-beta-hydroxy-delta5-steroid dehydrogenase activity);GO:0016857(race				Ptp.4658					IPR001509 ; NAD-dependent epimerase/dehydratase						NP_189024.1 ; span:37-59 ; numtm:1	gb:BU831914 /DB_XREF=gi:24010760 /DB_XREF=T027C04 /TID=Ptp.4658.1 /CNT=5 /FEA=EST /TIER=ConsEnd /STK=0 /UG=Ptp.4658 /UG_TITLE=Transcribed locus /REP_ORG=P. tremula x P. tremuloides	EST	9.43252	0.112533	9.17145	0.0468902	8.23329	0.0527517	135.249	1.59098	0.0176451	2	3	0.00114882	0.00114882
4478	Ptp.4661.1.S1_s_at		quinone reductase	LG_XI:3788668:3791831	estExt_Genewise1_v1.C_LG_XI2337	estExt_Genewise1_v1.C_LG_XI2337	AT4G27270	1.1e-101	912	1,4-benzoquinone reductase-like; Trp repressor binding protein-like	quinone reductase, putative	AT4G27270.1	similar to FQR1 (FLAVODOXIN-LIKE QUINONE REDUCTASE 1) [Arabidopsis thaliana] (TAIR:AT5G54500.1); similar to putative quinone oxidoreductase [Cicer arietinum] (GB:CAD31838.1); contains InterPro domain Flavodoxin/nitric oxide synthase; (InterPro:IPR008254)	quinone reductase family protein		CV256788	GO:0006118(electron transport)	GO:8372(cellular component unknown)	GO:10181(FMN binding); GO:16491(oxidoreductase activity)									IPR008254 ; Flavodoxin/nitric oxide synthase							gb:CV256788 /DB_XREF=gi:52509763 /DB_XREF=WS0244.B21_M21 /CLONE=WS0244_M21 /TID=Ptp.4661.1 /CNT=80 /FEA=EST /TIER=Stack /STK=6 /UG=Ptp.4661 /UG_TITLE=Transcribed locus /REP_ORG=P. trichocarpa x P. deltoides	EST	8.30739	0.199909	9.5331	0.276138	10.0476	0.00801599	41.2399	3.19692	0.11628	2	3	0.00657487	0.00657487
[truncated: 2,562 more rows]
[truncated: 6 more columns]
