# Supplementary material for: Roles of Gibberellin Catabolism and Signaling in Growth and Physiological Response to Drought and Short-Day Photoperiods in Populus Trees
Source: PLoS One. 2014 Jan 20;9(1):e86217. doi: 10.1371/journal.pone.0086217 (PMC3896445; doi:10.1371/journal.pone.0086217)
Supplement: Table S2 — Gene ontology analyses of genes differentially regulated in the GA-modified transgenics. (XLSX) [file pone.0086217.s005.xlsx]

## Sheet: Sheet1
GOID	Ontology	Term	q	m	t	k	genes	log_odds_ratio	p
GO:0050896	biological_process	response to stimulus	353	3434	42464	1897	locus:2200955 // locus:2198225 // locus:2024675 // locus:2024690 // locus:2018379 // locus:2205568 // locus:2207210 // locus:2200996 // locus:2201031 // locus:2198841 // locus:2025022 // locus:2026580 // locus:2025510 // locus:2025515 // locus:2203028 // locus:2012345 // locus:2024392 // locus:2012758 // locus:2197439 // locus:2034630 // locus:2009892 // locus:2012542 // locus:2006822 // locus:20…	1.2023	1.09501e-49
GO:0065007	biological_process	biological regulation	309	2928	42464	1897	locus:2198225 // locus:2204798 // locus:2024675 // locus:2020245 // locus:2010667 // locus:2205568 // locus:2200996 // locus:2007352 // locus:2025022 // locus:2026585 // locus:2026580 // locus:2025515 // locus:2036029 // locus:2012345 // locus:2024432 // locus:2196464 // locus:2008840 // locus:2034740 // locus:2012542 // locus:2823945 // locus:2006822 // locus:2006862 // locus:2006747 // locus:21…	1.24021	3.1597e-45
GO:0050794	biological_process	regulation of cellular process	256	2260	42464	1897	locus:2198225 // locus:2204798 // locus:2024675 // locus:2020245 // locus:2025022 // locus:2026585 // locus:2025515 // locus:2012345 // locus:2024432 // locus:2196464 // locus:2008840 // locus:2012542 // locus:2823945 // locus:2006822 // locus:2006862 // locus:2006747 // locus:2196623 // locus:2011201 // locus:2202180 // locus:2202200 // locus:2202155 // locus:2016472 // locus:2012928 // locus:20…	1.34234	3.07052e-42
GO:0050789	biological_process	regulation of biological process	268	2522	42464	1897	locus:2198225 // locus:2204798 // locus:2024675 // locus:2020245 // locus:2025022 // locus:2026585 // locus:2025515 // locus:2012345 // locus:2024432 // locus:2196464 // locus:2008840 // locus:2012542 // locus:2823945 // locus:2006822 // locus:2006862 // locus:2006747 // locus:2196623 // locus:2011201 // locus:2202180 // locus:2202200 // locus:2202155 // locus:2202175 // locus:2016472 // locus:20…	1.25019	2.86597e-39
GO:0009987	biological_process	cellular process	498	6285	42464	1897	locus:2200955 // locus:504956101 // locus:2205603 // locus:2204923 // locus:2024745 // locus:2024675 // locus:2024720 // locus:2024690 // locus:2010677 // locus:2010667 // locus:2205568 // locus:2207190 // locus:2201031 // locus:2198851 // locus:2033087 // locus:2007437 // locus:2007352 // locus:2026585 // locus:2026580 // locus:2199963 // locus:2201821 // locus:2025510 // locus:2025515 // locus:…	0.826754	1.15336e-38
GO:0006950	biological_process	response to stress	205	1820	42464	1897	locus:2200955 // locus:2198225 // locus:2024675 // locus:2024690 // locus:2207210 // locus:2200996 // locus:2198841 // locus:2025510 // locus:2025515 // locus:2203028 // locus:2024392 // locus:2197439 // locus:2009892 // locus:2012542 // locus:2006772 // locus:2006747 // locus:2018848 // locus:2011296 // locus:2202180 // locus:2202155 // locus:2034392 // locus:2036906 // locus:2015964 // locus:21…	1.33421	5.33677e-33
GO:0042221	biological_process	response to chemical stimulus	195	1779	42464	1897	locus:2024675 // locus:2024690 // locus:2018379 // locus:2207210 // locus:2201031 // locus:2025022 // locus:2026580 // locus:2025515 // locus:2012345 // locus:2024392 // locus:2012758 // locus:2034630 // locus:2009892 // locus:2006822 // locus:2006772 // locus:2006747 // locus:2196623 // locus:2011201 // locus:2011296 // locus:2202180 // locus:2016472 // locus:2035454 // locus:2012928 // locus:20…	1.29493	9.92339e-30
GO:0008152	biological_process	metabolic process	400	5146	42464	1897	locus:2200955 // locus:2035297 // locus:2198155 // locus:2204798 // locus:2024745 // locus:2024675 // locus:2024720 // locus:2024690 // locus:2020245 // locus:2010667 // locus:2205568 // locus:2207190 // locus:2201031 // locus:2198851 // locus:2033087 // locus:2033092 // locus:2007352 // locus:2026585 // locus:2199963 // locus:2201821 // locus:2025510 // locus:2025515 // locus:2036029 // locus:22…	0.799069	4.8928e-28
GO:0010033	biological_process	response to organic substance	139	1094	42464	1897	locus:2024675 // locus:2018379 // locus:2201031 // locus:2025515 // locus:2012345 // locus:2034630 // locus:2006822 // locus:2006747 // locus:2196623 // locus:2011201 // locus:2202180 // locus:2016472 // locus:2035454 // locus:2015964 // locus:2199246 // locus:2032574 // locus:2013753 // locus:2013618 // locus:2013703 // locus:2026114 // locus:2034310 // locus:2009874 // locus:2031095 // locus:20…	1.50799	3.49661e-27
GO:0009628	biological_process	response to abiotic stimulus	137	1192	42464	1897	locus:2200955 // locus:2024690 // locus:2207210 // locus:2198841 // locus:2025510 // locus:2025515 // locus:2203028 // locus:2012345 // locus:2006747 // locus:2196623 // locus:2012928 // locus:2031185 // locus:1005716685 // locus:2015964 // locus:2199246 // locus:2032532 // locus:2028160 // locus:2014711 // locus:2823639 // locus:2031095 // locus:2033915 // locus:2024892 // locus:2016605 // locus…	1.36331	1.63916e-22
GO:0007165	biological_process	signal transduction	102	753	42464	1897	locus:2026585 // locus:2025515 // locus:2012345 // locus:2024432 // locus:2196464 // locus:2006747 // locus:2196623 // locus:2011201 // locus:2202180 // locus:2202155 // locus:2016472 // locus:2809836 // locus:2015964 // locus:2032574 // locus:2197563 // locus:2011339 // locus:2009874 // locus:2825762 // locus:2205005 // locus:2198090 // locus:2037037 // locus:2009630 // locus:2012035 // locus:20…	1.60037	5.99702e-22
GO:0007154	biological_process	cell communication	111	879	42464	1897	locus:2026585 // locus:2025515 // locus:2012345 // locus:2024432 // locus:2196464 // locus:2006747 // locus:2196623 // locus:2011201 // locus:2202180 // locus:2202155 // locus:2016472 // locus:2809836 // locus:2015964 // locus:2032574 // locus:2197563 // locus:2011339 // locus:2009874 // locus:2825762 // locus:2205005 // locus:2198090 // locus:2037037 // locus:2009630 // locus:2012035 // locus:20…	1.49915	2.20035e-21
GO:0031323	biological_process	regulation of cellular metabolic process	148	1417	42464	1897	locus:2024675 // locus:2025022 // locus:2012345 // locus:2012542 // locus:2823945 // locus:2006822 // locus:2006862 // locus:2006747 // locus:2202200 // locus:2012928 // locus:2030462 // locus:2026982 // locus:2015964 // locus:2032153 // locus:2032532 // locus:2029919 // locus:2028150 // locus:2028306 // locus:2009874 // locus:2194686 // locus:2015353 // locus:2008086 // locus:2008076 // locus:21…	1.22528	2.99737e-20
GO:0009719	biological_process	response to endogenous stimulus	105	865	42464	1897	locus:2018379 // locus:2025515 // locus:2012345 // locus:2034630 // locus:2006747 // locus:2196623 // locus:2011201 // locus:2202180 // locus:2016472 // locus:2035454 // locus:2015964 // locus:2199246 // locus:2032574 // locus:2013753 // locus:2013618 // locus:2013703 // locus:2034310 // locus:2031095 // locus:2008086 // locus:2037037 // locus:2012035 // locus:2019504 // locus:2020653 // locus:20…	1.44214	6.65596e-19
GO:0044237	biological_process	cellular metabolic process	320	4314	42464	1897	locus:2200955 // locus:2024675 // locus:2024720 // locus:2024690 // locus:2010667 // locus:2205568 // locus:2207190 // locus:2201031 // locus:2198851 // locus:2033087 // locus:2007352 // locus:2026585 // locus:2199963 // locus:2201821 // locus:2025510 // locus:2025515 // locus:2036029 // locus:2203028 // locus:2024392 // locus:2024432 // locus:2012758 // locus:2196464 // locus:2200151 // locus:22…	0.731566	1.61341e-18
GO:0009725	biological_process	response to hormone stimulus	97	792	42464	1897	locus:2018379 // locus:2025515 // locus:2012345 // locus:2034630 // locus:2006747 // locus:2196623 // locus:2011201 // locus:2016472 // locus:2035454 // locus:2015964 // locus:2199246 // locus:2013753 // locus:2013618 // locus:2013703 // locus:2034310 // locus:2031095 // locus:2008086 // locus:2012035 // locus:2019504 // locus:2020653 // locus:2013021 // locus:2019195 // locus:2027181 // locus:20…	1.455	1.03422e-17
GO:0019222	biological_process	regulation of metabolic process	150	1562	42464	1897	locus:2024675 // locus:2025022 // locus:2012345 // locus:2012542 // locus:2823945 // locus:2006822 // locus:2006862 // locus:2006747 // locus:2202200 // locus:2012928 // locus:2030462 // locus:2026982 // locus:2015964 // locus:2032153 // locus:2032532 // locus:2029919 // locus:2028150 // locus:2028306 // locus:2009874 // locus:2194686 // locus:2015353 // locus:2008086 // locus:2008076 // locus:21…	1.10409	4.2939e-17
GO:0080090	biological_process	regulation of primary metabolic process	135	1353	42464	1897	locus:2025022 // locus:2012345 // locus:2012542 // locus:2823945 // locus:2006822 // locus:2006862 // locus:2202200 // locus:2012928 // locus:2030462 // locus:2026982 // locus:2032153 // locus:2029919 // locus:2028150 // locus:2028306 // locus:2009874 // locus:2194686 // locus:2015353 // locus:2008086 // locus:2008076 // locus:2197076 // locus:2195733 // locus:2018052 // locus:2019504 // locus:22…	1.15932	1.04095e-16
GO:0010200	biological_process	response to chitin	34	127	42464	1897	locus:2199246 // locus:2026114 // locus:2009874 // locus:2018052 // locus:2025687 // locus:2827676 // locus:2046653 // locus:2057594 // locus:2039265 // locus:2049811 // locus:2057212 // locus:2065058 // locus:2096309 // locus:2087065 // locus:2089398 // locus:2093974 // locus:2091201 // locus:2086233 // locus:2085632 // locus:2075175 // locus:2102539 // locus:2082757 // locus:2125043 // locus:21…	2.58323	1.7893e-16
GO:0009889	biological_process	regulation of biosynthetic process	130	1312	42464	1897	locus:2025022 // locus:2012542 // locus:2823945 // locus:2006862 // locus:2202200 // locus:2012928 // locus:2030462 // locus:2026982 // locus:2032153 // locus:2029919 // locus:2028150 // locus:2028306 // locus:2009874 // locus:2194686 // locus:2008086 // locus:2008076 // locus:2197076 // locus:2195733 // locus:2018052 // locus:2019504 // locus:2205283 // locus:2201532 // locus:2012403 // locus:20…	1.14926	7.92643e-16
GO:0031326	biological_process	regulation of cellular biosynthetic process	130	1312	42464	1897	locus:2025022 // locus:2012542 // locus:2823945 // locus:2006862 // locus:2202200 // locus:2012928 // locus:2030462 // locus:2026982 // locus:2032153 // locus:2029919 // locus:2028150 // locus:2028306 // locus:2009874 // locus:2194686 // locus:2008086 // locus:2008076 // locus:2197076 // locus:2195733 // locus:2018052 // locus:2019504 // locus:2205283 // locus:2201532 // locus:2012403 // locus:20…	1.14926	7.92643e-16
GO:0051171	biological_process	regulation of nitrogen compound metabolic process	129	1303	42464	1897	locus:2025022 // locus:2012542 // locus:2823945 // locus:2006822 // locus:2006862 // locus:2006747 // locus:2202200 // locus:2030462 // locus:2026982 // locus:2015964 // locus:2032153 // locus:2029919 // locus:2028150 // locus:2028306 // locus:2009874 // locus:2194686 // locus:2015353 // locus:2008086 // locus:2008076 // locus:2197076 // locus:2018052 // locus:2205283 // locus:2201532 // locus:20…	1.14805	1.12868e-15
GO:0044238	biological_process	primary metabolic process	311	4377	42464	1897	locus:2200955 // locus:2035297 // locus:2198155 // locus:2204798 // locus:2024745 // locus:2020245 // locus:2010667 // locus:2205568 // locus:2207190 // locus:2201031 // locus:2033092 // locus:2007352 // locus:2026585 // locus:2199963 // locus:2201821 // locus:2025510 // locus:2025515 // locus:2203028 // locus:2024432 // locus:2196464 // locus:2200151 // locus:2200141 // locus:2008930 // locus:20…	0.669493	2.90246e-15
GO:0007242	biological_process	intracellular signaling cascade	60	396	42464	1897	locus:2025515 // locus:2012345 // locus:2006747 // locus:2196623 // locus:2011201 // locus:2202180 // locus:2202155 // locus:2016472 // locus:2015964 // locus:2032574 // locus:2009874 // locus:2037037 // locus:2012035 // locus:2013021 // locus:2019195 // locus:2011761 // locus:2032060 // locus:2065398 // locus:2056695 // locus:2058344 // locus:2053928 // locus:504956034 // locus:2043904 // locus:…	1.76198	3.41695e-15
GO:0009607	biological_process	response to biotic stimulus	77	602	42464	1897	locus:2024675 // locus:2205568 // locus:2200996 // locus:2025515 // locus:2006822 // locus:2018848 // locus:2202180 // locus:2202155 // locus:2198641 // locus:2015964 // locus:2013688 // locus:2009874 // locus:2010177 // locus:2037037 // locus:2025931 // locus:2019504 // locus:2010791 // locus:2196739 // locus:2027864 // locus:2027171 // locus:2019893 // locus:2025687 // locus:2063788 // locus:20…	1.51762	4.23126e-15
GO:0019219	biological_process	regulation of nucleobase, nucleoside, nucleotide and nucleic acid metabolic process	125	1280	42464	1897	locus:2025022 // locus:2012542 // locus:2823945 // locus:2006822 // locus:2006862 // locus:2202200 // locus:2026982 // locus:2032153 // locus:2029919 // locus:2028150 // locus:2028306 // locus:2009874 // locus:2194686 // locus:2015353 // locus:2008086 // locus:2008076 // locus:2197076 // locus:2018052 // locus:2205283 // locus:2201532 // locus:2012403 // locus:2033273 // locus:2007081 // locus:20…	1.1283	1.02019e-14
GO:0042180	biological_process	cellular ketone metabolic process	74	578	42464	1897	locus:2200955 // locus:2024675 // locus:2205568 // locus:2201031 // locus:2198851 // locus:2199963 // locus:2025510 // locus:2036029 // locus:2006867 // locus:2196623 // locus:2018848 // locus:505006128 // locus:2016397 // locus:2034392 // locus:2009547 // locus:2034516 // locus:2033802 // locus:2034310 // locus:2028549 // locus:2010177 // locus:2024922 // locus:2036626 // locus:2015509 // locus:…	1.51898	1.56009e-14
GO:0010556	biological_process	regulation of macromolecule biosynthetic process	124	1278	42464	1897	locus:2025022 // locus:2012542 // locus:2823945 // locus:2006862 // locus:2202200 // locus:2012928 // locus:2026982 // locus:2032153 // locus:2029919 // locus:2028150 // locus:2028306 // locus:2009874 // locus:2194686 // locus:2008086 // locus:2008076 // locus:2197076 // locus:2018052 // locus:2205283 // locus:2201532 // locus:2012403 // locus:2033273 // locus:2007081 // locus:2020653 // locus:20…	1.11897	2.19273e-14
GO:0009743	biological_process	response to carbohydrate stimulus	40	201	42464	1897	locus:2199246 // locus:2026114 // locus:2009874 // locus:2018052 // locus:2019195 // locus:2025687 // locus:2827676 // locus:2046738 // locus:2046653 // locus:2057594 // locus:2039265 // locus:2049811 // locus:2057212 // locus:2065058 // locus:2096309 // locus:2087065 // locus:2089398 // locus:2093974 // locus:2091201 // locus:2091906 // locus:2086233 // locus:2085632 // locus:2075175 // locus:20…	2.15533	2.66508e-14
GO:0045449	biological_process	regulation of transcription	121	1246	42464	1897	locus:2025022 // locus:2823945 // locus:2006862 // locus:2202200 // locus:2026982 // locus:2032153 // locus:2029919 // locus:2028150 // locus:2028306 // locus:2009874 // locus:2194686 // locus:2008086 // locus:2008076 // locus:2197076 // locus:2018052 // locus:2205283 // locus:2201532 // locus:2012403 // locus:2033273 // locus:2007081 // locus:2020653 // locus:2031581 // locus:2027181 // locus:20…	1.12022	4.64814e-14
GO:0019752	biological_process	carboxylic acid metabolic process	72	567	42464	1897	locus:2200955 // locus:2024675 // locus:2205568 // locus:2201031 // locus:2198851 // locus:2199963 // locus:2025510 // locus:2036029 // locus:2006867 // locus:2196623 // locus:2018848 // locus:505006128 // locus:2016397 // locus:2034392 // locus:2009547 // locus:2034516 // locus:2033802 // locus:2034310 // locus:2028549 // locus:2010177 // locus:2024922 // locus:2015509 // locus:2026659 // locus:…	1.50717	5.85481e-14
GO:0043436	biological_process	oxoacid metabolic process	72	567	42464	1897	locus:2200955 // locus:2024675 // locus:2205568 // locus:2201031 // locus:2198851 // locus:2199963 // locus:2025510 // locus:2036029 // locus:2006867 // locus:2196623 // locus:2018848 // locus:505006128 // locus:2016397 // locus:2034392 // locus:2009547 // locus:2034516 // locus:2033802 // locus:2034310 // locus:2028549 // locus:2010177 // locus:2024922 // locus:2015509 // locus:2026659 // locus:…	1.50717	5.85481e-14
GO:0006082	biological_process	organic acid metabolic process	72	568	42464	1897	locus:2200955 // locus:2024675 // locus:2205568 // locus:2201031 // locus:2198851 // locus:2199963 // locus:2025510 // locus:2036029 // locus:2006867 // locus:2196623 // locus:2018848 // locus:505006128 // locus:2016397 // locus:2034392 // locus:2009547 // locus:2034516 // locus:2033802 // locus:2034310 // locus:2028549 // locus:2010177 // locus:2024922 // locus:2015509 // locus:2026659 // locus:…	1.50463	6.40416e-14
GO:0009605	biological_process	response to external stimulus	52	332	42464	1897	locus:2198225 // locus:2018848 // locus:2034392 // locus:2199246 // locus:2033915 // locus:2024892 // locus:2199512 // locus:2013975 // locus:2027171 // locus:2027267 // locus:2030141 // locus:2030096 // locus:2032100 // locus:2025687 // locus:2056695 // locus:2064294 // locus:2043520 // locus:2062840 // locus:2045678 // locus:2064402 // locus:2064357 // locus:2046565 // locus:2057589 // locus:20…	1.80985	8.21094e-14
GO:0051707	biological_process	response to other organism	73	587	42464	1897	locus:2024675 // locus:2205568 // locus:2200996 // locus:2025515 // locus:2006822 // locus:2018848 // locus:2202180 // locus:2202155 // locus:2198641 // locus:2015964 // locus:2013688 // locus:2010177 // locus:2037037 // locus:2025931 // locus:2010791 // locus:2196739 // locus:2027864 // locus:2019893 // locus:2025687 // locus:2063788 // locus:2064294 // locus:2060364 // locus:2046653 // locus:20…	1.47706	1.12756e-13
GO:0051716	biological_process	cellular response to stimulus	74	601	42464	1897	locus:2024675 // locus:2012345 // locus:2006747 // locus:2196623 // locus:2011201 // locus:2202180 // locus:2202155 // locus:2016472 // locus:2036906 // locus:2015964 // locus:2032532 // locus:2032574 // locus:2197555 // locus:2009874 // locus:2031050 // locus:2037037 // locus:2012035 // locus:2025931 // locus:2013021 // locus:2019195 // locus:2011761 // locus:2032060 // locus:2032100 // locus:20…	1.46268	1.2452e-13
GO:0006952	biological_process	defense response	78	666	42464	1897	locus:2024675 // locus:2200996 // locus:2197439 // locus:2012542 // locus:2018848 // locus:2202180 // locus:2202155 // locus:2015964 // locus:2032532 // locus:2013688 // locus:2197563 // locus:2825762 // locus:2205005 // locus:2010177 // locus:2011982 // locus:2037037 // locus:2009575 // locus:2025931 // locus:2024593 // locus:2825384 // locus:2032697 // locus:2025687 // locus:2064294 // locus:20…	1.39047	3.62023e-13
GO:0051704	biological_process	multi-organism process	81	712	42464	1897	locus:2024675 // locus:2010667 // locus:2205568 // locus:2200996 // locus:2025515 // locus:2006822 // locus:2018848 // locus:2202180 // locus:2202155 // locus:2198641 // locus:2015964 // locus:2013688 // locus:2010177 // locus:2037037 // locus:2025931 // locus:2010791 // locus:2196739 // locus:2027864 // locus:2207470 // locus:2019893 // locus:2025687 // locus:2063788 // locus:2064294 // locus:20…	1.34857	5.73068e-13
GO:0060255	biological_process	regulation of macromolecule metabolic process	131	1456	42464	1897	locus:2025022 // locus:2012542 // locus:2823945 // locus:2006822 // locus:2006862 // locus:2202200 // locus:2012928 // locus:2026982 // locus:2032153 // locus:2029919 // locus:2028150 // locus:2028306 // locus:2009874 // locus:2194686 // locus:2015353 // locus:2008086 // locus:2008076 // locus:2197076 // locus:2020502 // locus:2018052 // locus:2205283 // locus:2201532 // locus:2012403 // locus:20…	1.01008	1.04783e-12
GO:0010468	biological_process	regulation of gene expression	127	1414	42464	1897	locus:2025022 // locus:2823945 // locus:2006822 // locus:2006862 // locus:2202200 // locus:2012928 // locus:2026982 // locus:2032153 // locus:2029919 // locus:2028150 // locus:2028306 // locus:2009874 // locus:2194686 // locus:2008086 // locus:2008076 // locus:2197076 // locus:2020502 // locus:2018052 // locus:2205283 // locus:2201532 // locus:2012403 // locus:2033273 // locus:2007081 // locus:20…	1.00757	2.9848e-12
GO:0032502	biological_process	developmental process	153	1869	42464	1897	locus:2200955 // locus:2198225 // locus:504956101 // locus:2024745 // locus:2020245 // locus:2010667 // locus:2207190 // locus:2198841 // locus:2026605 // locus:2012345 // locus:2014784 // locus:2006777 // locus:2202180 // locus:2202175 // locus:2016432 // locus:2016397 // locus:2035454 // locus:2030462 // locus:2030427 // locus:2036906 // locus:2031185 // locus:2200625 // locus:2015964 // locus:…	0.873786	1.67183e-11
GO:0032501	biological_process	multicellular organismal process	145	1766	42464	1897	locus:2200955 // locus:2198225 // locus:504956101 // locus:2024745 // locus:2020245 // locus:2010667 // locus:2207190 // locus:2198841 // locus:2026605 // locus:2012345 // locus:2014784 // locus:2006777 // locus:2006747 // locus:2202180 // locus:2202175 // locus:2016432 // locus:2016397 // locus:2035454 // locus:2036906 // locus:2031185 // locus:2199246 // locus:2037920 // locus:2026114 // locus:…	0.878088	5.68774e-11
GO:0009416	biological_process	response to light stimulus	57	453	42464	1897	locus:2200955 // locus:2198841 // locus:2012345 // locus:2006747 // locus:2196623 // locus:2012928 // locus:2031185 // locus:1005716685 // locus:2199246 // locus:2028160 // locus:2823639 // locus:2033915 // locus:2016605 // locus:2019504 // locus:2019718 // locus:2200286 // locus:2201262 // locus:2014639 // locus:2056695 // locus:2042148 // locus:2827800 // locus:2060364 // locus:2043520 // locus…	1.49397	6.68287e-11
GO:0009266	biological_process	response to temperature stimulus	49	358	42464	1897	locus:2200955 // locus:2207210 // locus:2025510 // locus:2203028 // locus:2015964 // locus:2199246 // locus:2014711 // locus:2019504 // locus:2019574 // locus:2201262 // locus:2199757 // locus:2827800 // locus:2060364 // locus:2043520 // locus:2060805 // locus:2044851 // locus:2057212 // locus:2065058 // locus:2063073 // locus:2043904 // locus:2005522 // locus:2043298 // locus:2084198 // locus:20…	1.61534	9.75863e-11
GO:0008219	biological_process	cell death	23	94	42464	1897	locus:2024675 // locus:2025515 // locus:2197439 // locus:2008840 // locus:2202155 // locus:2030427 // locus:2032532 // locus:2013688 // locus:2066286 // locus:2056113 // locus:2077572 // locus:2086789 // locus:2089368 // locus:2090250 // locus:2092030 // locus:2078292 // locus:2096159 // locus:2138728 // locus:2005517 // locus:2125314 // locus:2005528 // locus:2142594 // locus:2173108	2.45342	2.15333e-10
GO:0016265	biological_process	death	23	94	42464	1897	locus:2024675 // locus:2025515 // locus:2197439 // locus:2008840 // locus:2202155 // locus:2030427 // locus:2032532 // locus:2013688 // locus:2066286 // locus:2056113 // locus:2077572 // locus:2086789 // locus:2089368 // locus:2090250 // locus:2092030 // locus:2078292 // locus:2096159 // locus:2138728 // locus:2005517 // locus:2125314 // locus:2005528 // locus:2142594 // locus:2173108	2.45342	2.15333e-10
GO:0009314	biological_process	response to radiation	57	468	42464	1897	locus:2200955 // locus:2198841 // locus:2012345 // locus:2006747 // locus:2196623 // locus:2012928 // locus:2031185 // locus:1005716685 // locus:2199246 // locus:2028160 // locus:2823639 // locus:2033915 // locus:2016605 // locus:2019504 // locus:2019718 // locus:2200286 // locus:2201262 // locus:2014639 // locus:2056695 // locus:2042148 // locus:2827800 // locus:2060364 // locus:2043520 // locus…	1.44697	2.54906e-10
GO:0009409	biological_process	response to cold	38	240	42464	1897	locus:2200955 // locus:2207210 // locus:2203028 // locus:2015964 // locus:2199246 // locus:2014711 // locus:2019574 // locus:2201262 // locus:2199757 // locus:2827800 // locus:2043520 // locus:2060805 // locus:2044851 // locus:2057212 // locus:2065058 // locus:2043904 // locus:2005522 // locus:2043298 // locus:2084198 // locus:2075392 // locus:2095203 // locus:2085632 // locus:2079177 // locus:21…	1.82549	2.61143e-10
GO:0007275	biological_process	multicellular organismal development	138	1706	42464	1897	locus:2200955 // locus:2198225 // locus:504956101 // locus:2024745 // locus:2020245 // locus:2010667 // locus:2207190 // locus:2198841 // locus:2026605 // locus:2012345 // locus:2014784 // locus:2006777 // locus:2202180 // locus:2202175 // locus:2016432 // locus:2016397 // locus:2035454 // locus:2036906 // locus:2031185 // locus:2037920 // locus:2026114 // locus:2009273 // locus:2034310 // locus:…	0.856571	5.73753e-10
GO:0009611	biological_process	response to wounding	28	146	42464	1897	locus:2198225 // locus:2018848 // locus:2034392 // locus:2199246 // locus:2033915 // locus:2027171 // locus:2027267 // locus:2030141 // locus:2030096 // locus:2025687 // locus:2062840 // locus:2045678 // locus:2064402 // locus:2046565 // locus:2057981 // locus:2064981 // locus:2085632 // locus:2098272 // locus:2124943 // locus:2132487 // locus:2133559 // locus:2128298 // locus:2135932 // locus:20…	2.10198	1.02488e-09
GO:0006629	biological_process	lipid metabolic process	57	493	42464	1897	locus:2200955 // locus:2025510 // locus:2196623 // locus:2018848 // locus:2016397 // locus:2034392 // locus:2204217 // locus:2034310 // locus:2010177 // locus:2008071 // locus:2037660 // locus:2026659 // locus:2024618 // locus:2019718 // locus:2201262 // locus:2026331 // locus:2032627 // locus:2011656 // locus:2030096 // locus:2062165 // locus:2060374 // locus:2060364 // locus:2066286 // locus:20…	1.37189	2.0872e-09
GO:0019748	biological_process	secondary metabolic process	47	367	42464	1897	locus:2024690 // locus:2025510 // locus:2012758 // locus:2196623 // locus:2034392 // locus:2020502 // locus:2025931 // locus:2024618 // locus:2024593 // locus:2019718 // locus:2030210 // locus:2032100 // locus:2047002 // locus:2061411 // locus:2043112 // locus:2043017 // locus:2064402 // locus:2044856 // locus:2057981 // locus:2057212 // locus:2058440 // locus:2043904 // locus:2043298 // locus:20…	1.5194	2.79729e-09
GO:0006519	biological_process	cellular amino acid and derivative metabolic process	51	422	42464	1897	locus:2205568 // locus:2201031 // locus:2199963 // locus:2006867 // locus:505006128 // locus:2034392 // locus:2009547 // locus:2034516 // locus:2033802 // locus:2028549 // locus:2015509 // locus:2024593 // locus:2019449 // locus:2030210 // locus:504956029 // locus:2827533 // locus:2827906 // locus:2050364 // locus:2047002 // locus:2061411 // locus:2064402 // locus:2057981 // locus:2049781 // locu…	1.43577	4.01138e-09
GO:0048856	biological_process	anatomical structure development	118	1426	42464	1897	locus:2200955 // locus:2024745 // locus:2020245 // locus:2010667 // locus:2207190 // locus:2026605 // locus:2014784 // locus:2006777 // locus:2202180 // locus:2202175 // locus:2016432 // locus:2016397 // locus:2035454 // locus:2036906 // locus:2031185 // locus:2200625 // locus:2015964 // locus:2009273 // locus:2034310 // locus:2028549 // locus:2010177 // locus:2031090 // locus:2037037 // locus:20…	0.889333	4.44877e-09
GO:0006468	biological_process	protein amino acid phosphorylation	39	275	42464	1897	locus:2026585 // locus:2025515 // locus:2024432 // locus:2196464 // locus:2200151 // locus:2200552 // locus:2011201 // locus:2011339 // locus:2198090 // locus:2009630 // locus:2031371 // locus:2013021 // locus:2032697 // locus:2011761 // locus:2019863 // locus:2019843 // locus:2058598 // locus:2065781 // locus:2045228 // locus:2054421 // locus:2079339 // locus:2090250 // locus:2094463 // locus:20…	1.66656	4.60108e-09
GO:0006725	biological_process	cellular aromatic compound metabolic process	40	288	42464	1897	locus:2024675 // locus:2201031 // locus:2199963 // locus:2036029 // locus:2034392 // locus:2009547 // locus:2028549 // locus:2025931 // locus:2024593 // locus:2030210 // locus:2042649 // locus:2047002 // locus:2061411 // locus:2064402 // locus:2057981 // locus:2057212 // locus:2058440 // locus:2043904 // locus:2050812 // locus:2086789 // locus:2091521 // locus:505006369 // locus:2085632 // locus:…	1.63645	5.24588e-09
GO:0006955	biological_process	immune response	32	198	42464	1897	locus:2024675 // locus:2200996 // locus:2202155 // locus:2032532 // locus:2013688 // locus:2025931 // locus:2032697 // locus:2064294 // locus:2060364 // locus:2066286 // locus:2039265 // locus:2039185 // locus:2056113 // locus:2061221 // locus:2064607 // locus:2043904 // locus:2084918 // locus:2077572 // locus:2087065 // locus:2090250 // locus:2079939 // locus:2096159 // locus:2102539 // locus:21…	1.85509	5.69566e-09
GO:0002376	biological_process	immune system process	33	212	42464	1897	locus:2024675 // locus:2200996 // locus:2202155 // locus:2032532 // locus:2013688 // locus:2025931 // locus:2032697 // locus:2064294 // locus:2060364 // locus:2066286 // locus:2039265 // locus:2039185 // locus:2056113 // locus:2061221 // locus:2064607 // locus:2043904 // locus:2084918 // locus:2077572 // locus:2087065 // locus:2093959 // locus:2090250 // locus:2079939 // locus:2096159 // locus:21…	1.80092	8.62886e-09
GO:0012501	biological_process	programmed cell death	17	62	42464	1897	locus:2024675 // locus:2008840 // locus:2202155 // locus:2030427 // locus:2032532 // locus:2013688 // locus:2066286 // locus:2077572 // locus:2086789 // locus:2090250 // locus:2092030 // locus:2096159 // locus:2138728 // locus:2005517 // locus:2125314 // locus:2005528 // locus:2173108	2.61772	1.06458e-08
GO:0019438	biological_process	aromatic compound biosynthetic process	29	171	42464	1897	locus:2024675 // locus:2199963 // locus:2009547 // locus:2028549 // locus:2024593 // locus:2030210 // locus:2042649 // locus:2047002 // locus:2061411 // locus:2064402 // locus:2057981 // locus:2058440 // locus:2050812 // locus:2086789 // locus:2091521 // locus:505006369 // locus:2124286 // locus:505006555 // locus:2116845 // locus:2005525 // locus:2142878 // locus:2159542 // locus:2183755 // locu…	1.92458	1.11424e-08
GO:0032787	biological_process	monocarboxylic acid metabolic process	41	309	42464	1897	locus:2200955 // locus:2024675 // locus:2201031 // locus:2198851 // locus:2025510 // locus:2036029 // locus:2196623 // locus:2018848 // locus:2016397 // locus:2034392 // locus:2034310 // locus:2010177 // locus:2024922 // locus:2026659 // locus:2024618 // locus:2019718 // locus:2201262 // locus:2026331 // locus:2032627 // locus:2030096 // locus:2042649 // locus:2827906 // locus:2060374 // locus:20…	1.57054	1.33079e-08
GO:0006810	biological_process	transport	98	1139	42464	1897	locus:2205603 // locus:2204923 // locus:2197793 // locus:2007437 // locus:2026580 // locus:2036004 // locus:2006872 // locus:2006747 // locus:2030898 // locus:2036922 // locus:2015726 // locus:2015383 // locus:2037452 // locus:2024892 // locus:2020492 // locus:2020462 // locus:2025931 // locus:2038478 // locus:2010791 // locus:2013975 // locus:2030316 // locus:2207016 // locus:2032607 // locus:20…	0.945607	2.17007e-08
GO:0006796	biological_process	phosphate metabolic process	43	340	42464	1897	locus:2026585 // locus:2025515 // locus:2024432 // locus:2196464 // locus:2200151 // locus:2200552 // locus:2011201 // locus:2011339 // locus:2198090 // locus:2009630 // locus:2031371 // locus:2013021 // locus:2032697 // locus:2011761 // locus:2019863 // locus:2019843 // locus:2058598 // locus:2065781 // locus:2045228 // locus:2062734 // locus:2054421 // locus:2079339 // locus:2090250 // locus:20…	1.50132	2.43341e-08
GO:0009056	biological_process	catabolic process	82	893	42464	1897	locus:2035297 // locus:2198155 // locus:2204798 // locus:2024690 // locus:2020245 // locus:2198851 // locus:2201821 // locus:2012758 // locus:2008940 // locus:2196199 // locus:2030427 // locus:2201143 // locus:2032467 // locus:2010454 // locus:2033802 // locus:2028466 // locus:2203688 // locus:2024922 // locus:2025931 // locus:2025891 // locus:2019504 // locus:2019449 // locus:2196759 // locus:20…	1.03948	2.64629e-08
GO:0006793	biological_process	phosphorus metabolic process	43	341	42464	1897	locus:2026585 // locus:2025515 // locus:2024432 // locus:2196464 // locus:2200151 // locus:2200552 // locus:2011201 // locus:2011339 // locus:2198090 // locus:2009630 // locus:2031371 // locus:2013021 // locus:2032697 // locus:2011761 // locus:2019863 // locus:2019843 // locus:2058598 // locus:2065781 // locus:2045228 // locus:2062734 // locus:2054421 // locus:2079339 // locus:2090250 // locus:20…	1.49709	2.64629e-08
GO:0016310	biological_process	phosphorylation	41	316	42464	1897	locus:2026585 // locus:2025515 // locus:2024432 // locus:2196464 // locus:2200151 // locus:2200552 // locus:2011201 // locus:2011339 // locus:2198090 // locus:2009630 // locus:2031371 // locus:2013021 // locus:2032697 // locus:2011761 // locus:2019863 // locus:2019843 // locus:2058598 // locus:2065781 // locus:2045228 // locus:2054421 // locus:2079339 // locus:2090250 // locus:2094463 // locus:20…	1.53822	2.64629e-08
GO:0051179	biological_process	localization	101	1197	42464	1897	locus:2205603 // locus:2204923 // locus:2197793 // locus:2007437 // locus:2026580 // locus:2036004 // locus:2006872 // locus:2006747 // locus:2030898 // locus:2036922 // locus:2032532 // locus:2015726 // locus:2015383 // locus:2037452 // locus:2024892 // locus:2020492 // locus:2020462 // locus:2025931 // locus:2038478 // locus:2010791 // locus:2013975 // locus:2030316 // locus:2207016 // locus:20…	0.917453	3.36741e-08
GO:0051234	biological_process	establishment of localization	98	1149	42464	1897	locus:2205603 // locus:2204923 // locus:2197793 // locus:2007437 // locus:2026580 // locus:2036004 // locus:2006872 // locus:2006747 // locus:2030898 // locus:2036922 // locus:2015726 // locus:2015383 // locus:2037452 // locus:2024892 // locus:2020492 // locus:2020462 // locus:2025931 // locus:2038478 // locus:2010791 // locus:2013975 // locus:2030316 // locus:2207016 // locus:2032607 // locus:20…	0.932995	3.38122e-08
GO:0016053	biological_process	organic acid biosynthetic process	39	299	42464	1897	locus:2200955 // locus:2199963 // locus:2036029 // locus:2196623 // locus:2018848 // locus:505006128 // locus:2034392 // locus:2009547 // locus:2034516 // locus:2034310 // locus:2028549 // locus:2010177 // locus:2019718 // locus:2201262 // locus:2030096 // locus:2827533 // locus:2060374 // locus:2046565 // locus:2049781 // locus:2005497 // locus:2050812 // locus:2076969 // locus:2075392 // locus:…	1.54585	5.56488e-08
GO:0046394	biological_process	carboxylic acid biosynthetic process	39	299	42464	1897	locus:2200955 // locus:2199963 // locus:2036029 // locus:2196623 // locus:2018848 // locus:505006128 // locus:2034392 // locus:2009547 // locus:2034516 // locus:2034310 // locus:2028549 // locus:2010177 // locus:2019718 // locus:2201262 // locus:2030096 // locus:2827533 // locus:2060374 // locus:2046565 // locus:2049781 // locus:2005497 // locus:2050812 // locus:2076969 // locus:2075392 // locus:…	1.54585	5.56488e-08
GO:0043687	biological_process	post-translational protein modification	48	416	42464	1897	locus:2026585 // locus:2025515 // locus:2024432 // locus:2196464 // locus:2200151 // locus:2200141 // locus:2200552 // locus:2011201 // locus:2013688 // locus:2011339 // locus:2198090 // locus:2009630 // locus:2026187 // locus:2031371 // locus:2013021 // locus:2032697 // locus:2011761 // locus:2019863 // locus:2019843 // locus:2058598 // locus:2065781 // locus:2045228 // locus:2039265 // locus:20…	1.36897	6.28776e-08
GO:0045087	biological_process	innate immune response	29	184	42464	1897	locus:2024675 // locus:2200996 // locus:2202155 // locus:2032532 // locus:2013688 // locus:2025931 // locus:2032697 // locus:2064294 // locus:2066286 // locus:2039265 // locus:2056113 // locus:2061221 // locus:2064607 // locus:2043904 // locus:2084918 // locus:2077572 // locus:2087065 // locus:2090250 // locus:2079939 // locus:2096159 // locus:2102539 // locus:2124943 // locus:2139777 // locus:20…	1.81887	6.66271e-08
GO:0009414	biological_process	response to water deprivation	27	163	42464	1897	locus:2024690 // locus:2207210 // locus:2025515 // locus:2015964 // locus:2199246 // locus:2037660 // locus:2199757 // locus:2032100 // locus:2827800 // locus:2064392 // locus:2039265 // locus:2057212 // locus:2060529 // locus:2083363 // locus:2091652 // locus:2091201 // locus:2093787 // locus:2084031 // locus:2087418 // locus:2126026 // locus:2133279 // locus:2138728 // locus:2131849 // locus:21…	1.89061	7.08221e-08
GO:0006355	biological_process	regulation of transcription, DNA-dependent	65	663	42464	1897	locus:2025022 // locus:2823945 // locus:2006862 // locus:2202200 // locus:2029919 // locus:2028150 // locus:2009874 // locus:2197076 // locus:2018052 // locus:2205283 // locus:2007081 // locus:2027181 // locus:2027171 // locus:2029491 // locus:2025687 // locus:2058852 // locus:2046026 // locus:2051359 // locus:2046653 // locus:2060805 // locus:2064377 // locus:2042526 // locus:2057594 // locus:20…	1.13395	1.08648e-07
GO:0051252	biological_process	regulation of RNA metabolic process	65	666	42464	1897	locus:2025022 // locus:2823945 // locus:2006862 // locus:2202200 // locus:2029919 // locus:2028150 // locus:2009874 // locus:2197076 // locus:2018052 // locus:2205283 // locus:2007081 // locus:2027181 // locus:2027171 // locus:2029491 // locus:2025687 // locus:2058852 // locus:2046026 // locus:2051359 // locus:2046653 // locus:2060805 // locus:2064377 // locus:2042526 // locus:2057594 // locus:20…	1.12744	1.29527e-07
GO:0009415	biological_process	response to water	27	172	42464	1897	locus:2024690 // locus:2207210 // locus:2025515 // locus:2015964 // locus:2199246 // locus:2037660 // locus:2199757 // locus:2032100 // locus:2827800 // locus:2064392 // locus:2039265 // locus:2057212 // locus:2060529 // locus:2083363 // locus:2091652 // locus:2091201 // locus:2093787 // locus:2084031 // locus:2087418 // locus:2126026 // locus:2133279 // locus:2138728 // locus:2131849 // locus:21…	1.81307	2.42826e-07
GO:0009723	biological_process	response to ethylene stimulus	24	143	42464	1897	locus:2025515 // locus:2006747 // locus:2031095 // locus:2020653 // locus:2027181 // locus:2057366 // locus:2042526 // locus:2005496 // locus:2043904 // locus:2084918 // locus:2084269 // locus:2087065 // locus:2089368 // locus:2091906 // locus:2086233 // locus:2128298 // locus:2129106 // locus:2142594 // locus:2163021 // locus:2167659 // locus:2156354 // locus:2171514 // locus:2171529 // locus:21…	1.90954	3.69489e-07
GO:0006464	biological_process	protein modification process	52	495	42464	1897	locus:2026585 // locus:2025515 // locus:2024432 // locus:2196464 // locus:2200151 // locus:2200141 // locus:2200552 // locus:2011201 // locus:2196899 // locus:2013688 // locus:2011339 // locus:2198090 // locus:2009630 // locus:2026187 // locus:2031371 // locus:2013021 // locus:2032697 // locus:2011761 // locus:2019863 // locus:2019843 // locus:2827906 // locus:2058598 // locus:2065781 // locus:20…	1.2336	3.71964e-07
GO:0006575	biological_process	cellular amino acid derivative metabolic process	31	222	42464	1897	locus:2205568 // locus:2034392 // locus:2015509 // locus:2024593 // locus:2030210 // locus:2827906 // locus:2050364 // locus:2047002 // locus:2061411 // locus:2064402 // locus:2057981 // locus:2058440 // locus:2050812 // locus:2086789 // locus:2091521 // locus:505006369 // locus:2074343 // locus:2138718 // locus:2138728 // locus:2128298 // locus:2124286 // locus:505006555 // locus:2116845 // locu…	1.64423	4.15121e-07
GO:0044255	biological_process	cellular lipid metabolic process	48	443	42464	1897	locus:2200955 // locus:2025510 // locus:2196623 // locus:2018848 // locus:2016397 // locus:2034392 // locus:2034310 // locus:2010177 // locus:2008071 // locus:2037660 // locus:2026659 // locus:2024618 // locus:2019718 // locus:2201262 // locus:2026331 // locus:2032627 // locus:2011656 // locus:2030096 // locus:2060374 // locus:2060364 // locus:2046565 // locus:2061564 // locus:2040570 // locus:20…	1.27825	4.82194e-07
GO:0009755	biological_process	hormone-mediated signaling	30	215	42464	1897	locus:2012345 // locus:2006747 // locus:2196623 // locus:2011201 // locus:2016472 // locus:2015964 // locus:2012035 // locus:2013021 // locus:2019195 // locus:2011761 // locus:2032060 // locus:2065398 // locus:2089368 // locus:2091906 // locus:2089900 // locus:2085632 // locus:2080590 // locus:2103498 // locus:2099152 // locus:2129106 // locus:2128409 // locus:2005511 // locus:2149795 // locus:21…	1.64315	6.99665e-07
GO:0032870	biological_process	cellular response to hormone stimulus	30	215	42464	1897	locus:2012345 // locus:2006747 // locus:2196623 // locus:2011201 // locus:2016472 // locus:2015964 // locus:2012035 // locus:2013021 // locus:2019195 // locus:2011761 // locus:2032060 // locus:2065398 // locus:2089368 // locus:2091906 // locus:2089900 // locus:2085632 // locus:2080590 // locus:2103498 // locus:2099152 // locus:2129106 // locus:2128409 // locus:2005511 // locus:2149795 // locus:21…	1.64315	6.99665e-07
GO:0009753	biological_process	response to jasmonic acid stimulus	25	161	42464	1897	locus:2006747 // locus:2202180 // locus:2032574 // locus:2031095 // locus:2037037 // locus:2020653 // locus:2027181 // locus:2027267 // locus:2042526 // locus:2040671 // locus:2043904 // locus:2084269 // locus:2081476 // locus:2087065 // locus:2086233 // locus:2102539 // locus:2124943 // locus:2132377 // locus:2128298 // locus:2142594 // locus:2169344 // locus:2159098 // locus:2165452 // locus:21…	1.79739	9.99483e-07
GO:0042398	biological_process	cellular amino acid derivative biosynthetic process	26	173	42464	1897	locus:2205568 // locus:2015509 // locus:2024593 // locus:2030210 // locus:2050364 // locus:2047002 // locus:2061411 // locus:2064402 // locus:2057981 // locus:2058440 // locus:2086789 // locus:2091521 // locus:505006369 // locus:2074343 // locus:2128298 // locus:2124286 // locus:505006555 // locus:2116845 // locus:2142878 // locus:2159542 // locus:2159098 // locus:2222697 // locus:2159838 // locu…	1.75026	1.11953e-06
GO:0042440	biological_process	pigment metabolic process	17	83	42464	1897	locus:2024392 // locus:2016605 // locus:2024618 // locus:2076319 // locus:2074393 // locus:2081207 // locus:2138728 // locus:2129515 // locus:2005500 // locus:2117388 // locus:2131381 // locus:505006555 // locus:2115105 // locus:2180019 // locus:2180642 // locus:2165427 // locus:2153423	2.19687	1.56016e-06
GO:0009620	biological_process	response to fungus	25	166	42464	1897	locus:2205568 // locus:2025515 // locus:2018848 // locus:2202155 // locus:2013688 // locus:2010177 // locus:2025931 // locus:2019893 // locus:2025687 // locus:2060364 // locus:2045678 // locus:2057212 // locus:2064981 // locus:2056113 // locus:2065058 // locus:2084269 // locus:2081476 // locus:2089055 // locus:2102539 // locus:2101482 // locus:2124943 // locus:2142594 // locus:2176737 // locus:21…	1.75327	1.89197e-06
GO:0065008	biological_process	regulation of biological quality	52	523	42464	1897	locus:2010667 // locus:2205568 // locus:2200996 // locus:2007352 // locus:2026580 // locus:2036029 // locus:2034740 // locus:2012928 // locus:2200625 // locus:2024892 // locus:2020502 // locus:2015509 // locus:2201262 // locus:2033273 // locus:2020568 // locus:2013975 // locus:2005634 // locus:2011731 // locus:2203226 // locus:2207470 // locus:2050364 // locus:2043520 // locus:2066107 // locus:20…	1.15422	2.29531e-06
GO:0010941	biological_process	regulation of cell death	10	30	42464	1897	locus:2204798 // locus:2008840 // locus:2036906 // locus:2037037 // locus:2061564 // locus:2081476 // locus:2128298 // locus:2115105 // locus:2142449 // locus:2173108	2.89949	2.43793e-06
GO:0006979	biological_process	response to oxidative stress	27	193	42464	1897	locus:2024690 // locus:2024392 // locus:2009892 // locus:2006772 // locus:2011296 // locus:2199246 // locus:2025192 // locus:2032100 // locus:2032050 // locus:2060364 // locus:2046168 // locus:2057981 // locus:2061221 // locus:2043904 // locus:2074683 // locus:2101222 // locus:2088590 // locus:2094518 // locus:2086430 // locus:2085632 // locus:2133279 // locus:2128756 // locus:2142594 // locus:21…	1.64688	3.04781e-06
GO:0009617	biological_process	response to bacterium	33	269	42464	1897	locus:2024675 // locus:2025515 // locus:2202180 // locus:2202155 // locus:2015964 // locus:2037037 // locus:2025931 // locus:2025687 // locus:2063788 // locus:2060364 // locus:2046653 // locus:2057212 // locus:2061221 // locus:2060529 // locus:2064607 // locus:2043904 // locus:2101222 // locus:2087065 // locus:2089055 // locus:2090250 // locus:2085632 // locus:2079939 // locus:2102539 // locus:20…	1.45738	3.84175e-06
GO:0046148	biological_process	pigment biosynthetic process	15	70	42464	1897	locus:2024392 // locus:2016605 // locus:2024618 // locus:2076319 // locus:2074393 // locus:2081207 // locus:2129515 // locus:2005500 // locus:2117388 // locus:2131381 // locus:505006555 // locus:2180019 // locus:2180642 // locus:2165427 // locus:2153423	2.26206	4.16921e-06
GO:0034641	biological_process	cellular nitrogen compound metabolic process	33	274	42464	1897	locus:2199963 // locus:2024392 // locus:505006128 // locus:2009547 // locus:2034516 // locus:2033802 // locus:2028549 // locus:2016605 // locus:2024618 // locus:2019449 // locus:2042649 // locus:2827533 // locus:2049781 // locus:2005497 // locus:2050812 // locus:2074393 // locus:2081207 // locus:505006432 // locus:2138718 // locus:2005500 // locus:2126803 // locus:2117388 // locus:2115105 // locu…	1.43081	5.97552e-06
GO:0009698	biological_process	phenylpropanoid metabolic process	21	131	42464	1897	locus:2034392 // locus:2024593 // locus:2030210 // locus:2047002 // locus:2061411 // locus:2064402 // locus:2057981 // locus:2058440 // locus:2086789 // locus:2091521 // locus:505006369 // locus:2138728 // locus:2124286 // locus:505006555 // locus:2116845 // locus:2142878 // locus:2159542 // locus:2159098 // locus:2222697 // locus:2165427 // locus:2153423	1.84334	5.97552e-06
GO:0006631	biological_process	fatty acid metabolic process	26	188	42464	1897	locus:2200955 // locus:2025510 // locus:2018848 // locus:2016397 // locus:2034392 // locus:2034310 // locus:2010177 // locus:2026659 // locus:2201262 // locus:2026331 // locus:2032627 // locus:2030096 // locus:2060374 // locus:2046565 // locus:2061564 // locus:2076969 // locus:2100890 // locus:2090285 // locus:2074403 // locus:2098989 // locus:2126101 // locus:2129730 // locus:2117323 // locus:21…	1.6303	6.38059e-06
GO:0044248	biological_process	cellular catabolic process	46	457	42464	1897	locus:2024690 // locus:2198851 // locus:2201821 // locus:2012758 // locus:2033802 // locus:2024922 // locus:2025931 // locus:2019504 // locus:2019449 // locus:2196759 // locus:2032100 // locus:2198883 // locus:2064727 // locus:2043112 // locus:2043017 // locus:2046565 // locus:2050554 // locus:2043298 // locus:2100890 // locus:2083544 // locus:2092560 // locus:2076086 // locus:2079241 // locus:20…	1.17196	8.38134e-06
GO:0009737	biological_process	response to abscisic acid stimulus	32	266	42464	1897	locus:2034630 // locus:2006747 // locus:2011201 // locus:2199246 // locus:2031095 // locus:2020653 // locus:2027181 // locus:2005634 // locus:2199757 // locus:2058344 // locus:2046738 // locus:2043520 // locus:2044851 // locus:2064222 // locus:2043904 // locus:2075442 // locus:2084269 // locus:2074683 // locus:2081476 // locus:2087065 // locus:2091201 // locus:2095662 // locus:2085632 // locus:21…	1.42917	9.0716e-06
GO:0009699	biological_process	phenylpropanoid biosynthetic process	19	113	42464	1897	locus:2024593 // locus:2030210 // locus:2047002 // locus:2061411 // locus:2064402 // locus:2057981 // locus:2058440 // locus:2086789 // locus:2091521 // locus:505006369 // locus:2124286 // locus:505006555 // locus:2116845 // locus:2142878 // locus:2159542 // locus:2159098 // locus:2222697 // locus:2165427 // locus:2153423	1.9122	9.16377e-06
GO:0009867	biological_process	jasmonic acid mediated signaling pathway	11	41	42464	1897	locus:2006747 // locus:2202180 // locus:2032574 // locus:2037037 // locus:2043904 // locus:2081476 // locus:2087065 // locus:2102539 // locus:2124943 // locus:2132377 // locus:2171514	2.58633	9.80226e-06
GO:0048513	biological_process	organ development	61	685	42464	1897	locus:2024745 // locus:2020245 // locus:2026605 // locus:2014784 // locus:2202175 // locus:2016432 // locus:2035454 // locus:2034310 // locus:2010177 // locus:2024892 // locus:2012035 // locus:2026187 // locus:2019504 // locus:2033273 // locus:2013975 // locus:2203226 // locus:2032130 // locus:2206415 // locus:2050215 // locus:2049035 // locus:2062840 // locus:2040671 // locus:2005496 // locus:20…	0.995226	9.81772e-06
GO:0031347	biological_process	regulation of defense response	13	57	42464	1897	locus:2202155 // locus:2025931 // locus:2025687 // locus:2043904 // locus:2081476 // locus:2087065 // locus:2093959 // locus:2090250 // locus:2079939 // locus:2102539 // locus:2142594 // locus:2163021 // locus:2171514	2.352	1.0249e-05
GO:0048731	biological_process	system development	61	686	42464	1897	locus:2024745 // locus:2020245 // locus:2026605 // locus:2014784 // locus:2202175 // locus:2016432 // locus:2035454 // locus:2034310 // locus:2010177 // locus:2024892 // locus:2012035 // locus:2026187 // locus:2019504 // locus:2033273 // locus:2013975 // locus:2203226 // locus:2032130 // locus:2206415 // locus:2050215 // locus:2049035 // locus:2062840 // locus:2040671 // locus:2005496 // locus:20…	0.993121	1.02699e-05
GO:0006807	biological_process	nitrogen compound metabolic process	92	1201	42464	1897	locus:2010667 // locus:2205568 // locus:2201031 // locus:2007352 // locus:2199963 // locus:2201821 // locus:2025510 // locus:2036029 // locus:2203028 // locus:2024392 // locus:2006867 // locus:505006128 // locus:2009547 // locus:2197555 // locus:2034516 // locus:2033802 // locus:2028240 // locus:2028549 // locus:2031050 // locus:2020502 // locus:2016605 // locus:2025931 // locus:2015509 // locus:…	0.77799	1.52456e-05
GO:0007166	biological_process	cell surface receptor linked signal transduction	22	150	42464	1897	locus:2026585 // locus:2024432 // locus:2196464 // locus:2011339 // locus:2198090 // locus:2009630 // locus:2031371 // locus:2032697 // locus:2019863 // locus:2058598 // locus:2046738 // locus:2045228 // locus:2054421 // locus:2079339 // locus:2088937 // locus:2085632 // locus:2075631 // locus:2075661 // locus:2079142 // locus:2098267 // locus:2156349 // locus:2171988	1.71506	1.61951e-05
GO:0043067	biological_process	regulation of programmed cell death	9	29	42464	1897	locus:2204798 // locus:2008840 // locus:2036906 // locus:2061564 // locus:2081476 // locus:2128298 // locus:2115105 // locus:2142449 // locus:2173108	2.79639	1.87435e-05
GO:0009653	biological_process	anatomical structure morphogenesis	42	413	42464	1897	locus:2020245 // locus:2006777 // locus:2202175 // locus:2200625 // locus:2034310 // locus:2010177 // locus:2012035 // locus:2033273 // locus:2013975 // locus:2203226 // locus:2050215 // locus:2049035 // locus:2062840 // locus:2040671 // locus:2040686 // locus:2005496 // locus:2043240 // locus:2061918 // locus:2005492 // locus:2050926 // locus:2084228 // locus:2078663 // locus:2100890 // locus:20…	1.18677	1.94191e-05
GO:0080134	biological_process	regulation of response to stress	14	69	42464	1897	locus:2202155 // locus:2025931 // locus:2025687 // locus:2043904 // locus:2081476 // locus:2087065 // locus:2093959 // locus:2090250 // locus:2079939 // locus:2102539 // locus:2142594 // locus:2149254 // locus:2163021 // locus:2171514	2.18328	2.02868e-05
GO:0043412	biological_process	biopolymer modification	55	608	42464	1897	locus:2026585 // locus:2025515 // locus:2024432 // locus:2196464 // locus:2200151 // locus:2200141 // locus:2200552 // locus:2011201 // locus:2196899 // locus:2013688 // locus:2011339 // locus:2198090 // locus:2009630 // locus:2026187 // locus:2031371 // locus:2013021 // locus:2032697 // locus:2011761 // locus:2019863 // locus:2019843 // locus:2827906 // locus:2058598 // locus:2065781 // locus:20…	1.01788	2.13688e-05
GO:0007167	biological_process	enzyme linked receptor protein signaling pathway	20	130	42464	1897	locus:2026585 // locus:2024432 // locus:2196464 // locus:2011339 // locus:2198090 // locus:2009630 // locus:2031371 // locus:2032697 // locus:2019863 // locus:2058598 // locus:2045228 // locus:2054421 // locus:2079339 // locus:2088937 // locus:2075631 // locus:2075661 // locus:2079142 // locus:2098267 // locus:2156349 // locus:2171988	1.78401	2.13688e-05
GO:0007169	biological_process	transmembrane receptor protein tyrosine kinase signaling pathway	20	130	42464	1897	locus:2026585 // locus:2024432 // locus:2196464 // locus:2011339 // locus:2198090 // locus:2009630 // locus:2031371 // locus:2032697 // locus:2019863 // locus:2058598 // locus:2045228 // locus:2054421 // locus:2079339 // locus:2088937 // locus:2075631 // locus:2075661 // locus:2079142 // locus:2098267 // locus:2156349 // locus:2171988	1.78401	2.13688e-05
GO:0048518	biological_process	positive regulation of biological process	26	203	42464	1897	locus:2204798 // locus:2025022 // locus:2012345 // locus:2006822 // locus:2202155 // locus:2037037 // locus:2033273 // locus:2046026 // locus:2043904 // locus:2005522 // locus:2084228 // locus:2087065 // locus:2093959 // locus:2090250 // locus:2102539 // locus:2099152 // locus:504955249 // locus:2128298 // locus:2116592 // locus:2139484 // locus:2142594 // locus:2142449 // locus:2149254 // locus:…	1.51955	2.87872e-05
GO:0042742	biological_process	defense response to bacterium	25	192	42464	1897	locus:2024675 // locus:2202180 // locus:2202155 // locus:2015964 // locus:2037037 // locus:2025931 // locus:2025687 // locus:2060364 // locus:2046653 // locus:2057212 // locus:2061221 // locus:2064607 // locus:2043904 // locus:2087065 // locus:2089055 // locus:2090250 // locus:2079939 // locus:2102539 // locus:2139777 // locus:2005517 // locus:2125239 // locus:2142594 // locus:2163021 // locus:21…	1.54334	3.25725e-05
GO:0048583	biological_process	regulation of response to stimulus	21	146	42464	1897	locus:2198225 // locus:2006747 // locus:2202155 // locus:2025931 // locus:2025687 // locus:2057366 // locus:2043904 // locus:2039139 // locus:2081476 // locus:2087065 // locus:2093959 // locus:2090250 // locus:2101049 // locus:2079939 // locus:2102539 // locus:2099152 // locus:2142594 // locus:2149254 // locus:2146425 // locus:2163021 // locus:2171514	1.68694	3.80983e-05
GO:0002682	biological_process	regulation of immune system process	10	39	42464	1897	locus:2202155 // locus:2025687 // locus:2043904 // locus:2081476 // locus:2087065 // locus:2093959 // locus:2090250 // locus:2102539 // locus:2163021 // locus:2171514	2.52097	4.5593e-05
GO:0050776	biological_process	regulation of immune response	10	39	42464	1897	locus:2202155 // locus:2025687 // locus:2043904 // locus:2081476 // locus:2087065 // locus:2093959 // locus:2090250 // locus:2102539 // locus:2163021 // locus:2171514	2.52097	4.5593e-05
GO:0009733	biological_process	response to auxin stimulus	33	301	42464	1897	locus:2018379 // locus:2035454 // locus:2013753 // locus:2013618 // locus:2013703 // locus:2031095 // locus:2012035 // locus:2019504 // locus:2020653 // locus:2027181 // locus:2005709 // locus:2203226 // locus:2050215 // locus:2058344 // locus:2060500 // locus:2043520 // locus:2042526 // locus:2040671 // locus:2005496 // locus:2086233 // locus:2098023 // locus:2132377 // locus:2128298 // locus:21…	1.29522	4.991e-05
GO:0044271	biological_process	nitrogen compound biosynthetic process	27	222	42464	1897	locus:2199963 // locus:2024392 // locus:505006128 // locus:2009547 // locus:2034516 // locus:2028549 // locus:2016605 // locus:2024618 // locus:2042649 // locus:2827533 // locus:2049781 // locus:2005497 // locus:2050812 // locus:2074393 // locus:2081207 // locus:2005500 // locus:2126803 // locus:2117388 // locus:2120130 // locus:2005525 // locus:2183755 // locus:2171292 // locus:2170318 // locus:…	1.44492	5.14219e-05
GO:0048584	biological_process	positive regulation of response to stimulus	12	56	42464	1897	locus:2202155 // locus:2043904 // locus:2087065 // locus:2093959 // locus:2090250 // locus:2102539 // locus:2099152 // locus:2142594 // locus:2149254 // locus:2146425 // locus:2163021 // locus:2171514	2.26206	5.27806e-05
GO:0006520	biological_process	cellular amino acid metabolic process	29	249	42464	1897	locus:2205568 // locus:2201031 // locus:2199963 // locus:2006867 // locus:505006128 // locus:2009547 // locus:2034516 // locus:2033802 // locus:2028549 // locus:2015509 // locus:2019449 // locus:504956029 // locus:2827533 // locus:2050364 // locus:2049781 // locus:2050812 // locus:2074343 // locus:2138718 // locus:2128298 // locus:2126803 // locus:2120130 // locus:2005525 // locus:2183755 // locu…	1.38243	5.59181e-05
GO:0044106	biological_process	cellular amine metabolic process	29	249	42464	1897	locus:2205568 // locus:2201031 // locus:2199963 // locus:2006867 // locus:505006128 // locus:2009547 // locus:2034516 // locus:2033802 // locus:2028549 // locus:2015509 // locus:2019449 // locus:504956029 // locus:2827533 // locus:2050364 // locus:2049781 // locus:2050812 // locus:2074343 // locus:2138718 // locus:2128298 // locus:2126803 // locus:2120130 // locus:2005525 // locus:2183755 // locu…	1.38243	5.59181e-05
GO:0005975	biological_process	carbohydrate metabolic process	46	490	42464	1897	locus:2024745 // locus:2033092 // locus:2008930 // locus:2037728 // locus:2016432 // locus:2028110 // locus:2196899 // locus:2199241 // locus:2031103 // locus:2023817 // locus:2012050 // locus:2027549 // locus:2025931 // locus:2036581 // locus:2024618 // locus:2019574 // locus:2196759 // locus:2020638 // locus:2026356 // locus:2206865 // locus:2011671 // locus:2032130 // locus:2058754 // locus:20…	1.07137	5.62953e-05
GO:0050832	biological_process	defense response to fungus	17	105	42464	1897	locus:2202155 // locus:2013688 // locus:2010177 // locus:2025931 // locus:2025687 // locus:2060364 // locus:2045678 // locus:2057212 // locus:2064981 // locus:2056113 // locus:2065058 // locus:2081476 // locus:2089055 // locus:2102539 // locus:2101482 // locus:2142594 // locus:2163021	1.85767	5.62953e-05
GO:0051186	biological_process	cofactor metabolic process	24	186	42464	1897	locus:2201031 // locus:2025510 // locus:2024392 // locus:2020502 // locus:2016605 // locus:2036626 // locus:2024618 // locus:2042649 // locus:2062165 // locus:2044856 // locus:2005497 // locus:2050554 // locus:2086177 // locus:2074393 // locus:2085141 // locus:2098989 // locus:2081207 // locus:2005500 // locus:2117388 // locus:2115105 // locus:2180019 // locus:2180642 // locus:2158009 // locus:21…	1.53025	5.9062e-05
GO:0046483	biological_process	heterocycle metabolic process	30	265	42464	1897	locus:2201031 // locus:2025510 // locus:2036029 // locus:2024392 // locus:2016605 // locus:2025931 // locus:2024618 // locus:2042649 // locus:2827906 // locus:2057212 // locus:2058440 // locus:2005497 // locus:2043904 // locus:2086789 // locus:2085632 // locus:2074393 // locus:2081207 // locus:2005500 // locus:2117388 // locus:2124286 // locus:505006555 // locus:2115105 // locus:2142609 // locus:…	1.34149	6.8713e-05
GO:0009751	biological_process	response to salicylic acid stimulus	21	152	42464	1897	locus:2024675 // locus:2201031 // locus:2006822 // locus:2006747 // locus:2032574 // locus:2031095 // locus:2037037 // locus:2020653 // locus:2027181 // locus:2025687 // locus:2043112 // locus:2042526 // locus:2040671 // locus:2061221 // locus:2081476 // locus:2097335 // locus:2079939 // locus:2102539 // locus:2124943 // locus:2163021 // locus:2171519	1.62884	7.26951e-05
GO:0048646	biological_process	anatomical structure formation involved in morphogenesis	16	97	42464	1897	locus:2200625 // locus:2010177 // locus:2203226 // locus:2062840 // locus:2040671 // locus:2040686 // locus:2005496 // locus:2043240 // locus:2061918 // locus:2078663 // locus:2079939 // locus:2081227 // locus:2116845 // locus:2005493 // locus:2144791 // locus:2176317	1.88454	7.93534e-05
GO:0033554	biological_process	cellular response to stress	30	268	42464	1897	locus:2024675 // locus:2202155 // locus:2036906 // locus:2032532 // locus:2197555 // locus:2009874 // locus:2031050 // locus:2025931 // locus:2032100 // locus:2053928 // locus:2057775 // locus:2066286 // locus:2057589 // locus:2061961 // locus:2077572 // locus:2086750 // locus:2090250 // locus:2092030 // locus:2086430 // locus:2085632 // locus:2096159 // locus:2133279 // locus:505006432 // locus:…	1.32525	8.62532e-05
GO:0009626	biological_process	plant-type hypersensitive response	9	34	42464	1897	locus:2024675 // locus:2202155 // locus:2032532 // locus:2066286 // locus:2077572 // locus:2090250 // locus:2096159 // locus:2005517 // locus:2005528	2.56691	9.01019e-05
GO:0006555	biological_process	methionine metabolic process	9	34	42464	1897	locus:2205568 // locus:2015509 // locus:2019449 // locus:2827533 // locus:2050364 // locus:2074343 // locus:2128298 // locus:2170318 // locus:2165306	2.56691	9.01019e-05
GO:0009058	biological_process	biosynthetic process	159	2479	42464	1897	locus:2200955 // locus:2024745 // locus:2024675 // locus:2010667 // locus:2205568 // locus:2207190 // locus:2033092 // locus:2199963 // locus:2036029 // locus:2024392 // locus:2014784 // locus:2196623 // locus:2018848 // locus:505006128 // locus:2016432 // locus:2034392 // locus:2009547 // locus:2032970 // locus:2202810 // locus:2196899 // locus:2199241 // locus:2034516 // locus:2014711 // locus:…	0.521789	0.00011054
GO:0034050	biological_process	host programmed cell death induced by symbiont	9	35	42464	1897	locus:2024675 // locus:2202155 // locus:2032532 // locus:2066286 // locus:2077572 // locus:2090250 // locus:2096159 // locus:2005517 // locus:2005528	2.52509	0.000120125
GO:0046777	biological_process	protein amino acid autophosphorylation	7	22	42464	1897	locus:2025515 // locus:2024432 // locus:2200151 // locus:2013021 // locus:2081895 // locus:2138728 // locus:2116525	2.83237	0.000165512
GO:0009615	biological_process	response to virus	10	45	42464	1897	locus:2200996 // locus:2006822 // locus:2060364 // locus:2039185 // locus:2040671 // locus:2084918 // locus:2101222 // locus:2181833 // locus:2181534 // locus:2153358	2.31452	0.000198234
GO:0055070	biological_process	copper ion homeostasis	4	7	42464	1897	locus:2034740 // locus:2012928 // locus:2083519 // locus:505006351	3.67709	0.000198234
GO:0006525	biological_process	arginine metabolic process	4	7	42464	1897	locus:2049781 // locus:2138718 // locus:2126803 // locus:2120130	3.67709	0.000198234
GO:0009864	biological_process	induced systemic resistance, jasmonic acid mediated signaling pathway	4	7	42464	1897	locus:2043904 // locus:2087065 // locus:2102539 // locus:2171514	3.67709	0.000198234
GO:0045088	biological_process	regulation of innate immune response	9	37	42464	1897	locus:2202155 // locus:2043904 // locus:2081476 // locus:2087065 // locus:2093959 // locus:2090250 // locus:2102539 // locus:2163021 // locus:2171514	2.44492	0.000204088
GO:0006778	biological_process	porphyrin metabolic process	11	54	42464	1897	locus:2025510 // locus:2024392 // locus:2016605 // locus:2024618 // locus:2074393 // locus:2081207 // locus:2005500 // locus:2117388 // locus:2115105 // locus:2180019 // locus:2180642	2.18899	0.000208721
GO:0002218	biological_process	activation of innate immune response	8	30	42464	1897	locus:2202155 // locus:2043904 // locus:2087065 // locus:2093959 // locus:2090250 // locus:2102539 // locus:2163021 // locus:2171514	2.57756	0.00023819
GO:0002253	biological_process	activation of immune response	8	30	42464	1897	locus:2202155 // locus:2043904 // locus:2087065 // locus:2093959 // locus:2090250 // locus:2102539 // locus:2163021 // locus:2171514	2.57756	0.00023819
GO:0002684	biological_process	positive regulation of immune system process	8	30	42464	1897	locus:2202155 // locus:2043904 // locus:2087065 // locus:2093959 // locus:2090250 // locus:2102539 // locus:2163021 // locus:2171514	2.57756	0.00023819
GO:0045089	biological_process	positive regulation of innate immune response	8	30	42464	1897	locus:2202155 // locus:2043904 // locus:2087065 // locus:2093959 // locus:2090250 // locus:2102539 // locus:2163021 // locus:2171514	2.57756	0.00023819
GO:0050778	biological_process	positive regulation of immune response	8	30	42464	1897	locus:2202155 // locus:2043904 // locus:2087065 // locus:2093959 // locus:2090250 // locus:2102539 // locus:2163021 // locus:2171514	2.57756	0.00023819
GO:0009739	biological_process	response to gibberellin stimulus	19	140	42464	1897	locus:2012345 // locus:2006747 // locus:2196623 // locus:2031095 // locus:2008086 // locus:2020653 // locus:2019195 // locus:2027181 // locus:2005634 // locus:2199757 // locus:2040671 // locus:2040686 // locus:2099152 // locus:2005511 // locus:2144168 // locus:2146425 // locus:2171519 // locus:2165341 // locus:2176907	1.60309	0.000248828
GO:0015994	biological_process	chlorophyll metabolic process	9	38	42464	1897	locus:2025510 // locus:2016605 // locus:2024618 // locus:2074393 // locus:2081207 // locus:2005500 // locus:2117388 // locus:2115105 // locus:2180019	2.40645	0.000257916
GO:0009798	biological_process	axis specification	9	38	42464	1897	locus:2035454 // locus:2034310 // locus:2012035 // locus:2040671 // locus:2005492 // locus:2050926 // locus:2093222 // locus:2101655 // locus:2148568	2.40645	0.000257916
GO:0009308	biological_process	amine metabolic process	31	298	42464	1897	locus:2205568 // locus:2201031 // locus:2199963 // locus:2006867 // locus:505006128 // locus:2009547 // locus:2034516 // locus:2033802 // locus:2028549 // locus:2015509 // locus:2019449 // locus:504956029 // locus:2827533 // locus:2827906 // locus:2050364 // locus:2049781 // locus:2050812 // locus:2074343 // locus:2138718 // locus:2128298 // locus:2126803 // locus:2120130 // locus:2005525 // locu…	1.21948	0.000269514
GO:0033013	biological_process	tetrapyrrole metabolic process	11	56	42464	1897	locus:2025510 // locus:2024392 // locus:2016605 // locus:2024618 // locus:2074393 // locus:2081207 // locus:2005500 // locus:2117388 // locus:2115105 // locus:2180019 // locus:2180642	2.13653	0.000301929
GO:0010926	biological_process	anatomical structure formation	26	231	42464	1897	locus:2024720 // locus:2010667 // locus:2201031 // locus:2200625 // locus:2010177 // locus:2005674 // locus:2203226 // locus:2207320 // locus:2062840 // locus:2064332 // locus:2040671 // locus:2040686 // locus:2005496 // locus:2043240 // locus:2061918 // locus:2078663 // locus:2077972 // locus:2079939 // locus:2081227 // locus:2132377 // locus:2116845 // locus:2005493 // locus:1009023311 // locus…	1.33314	0.000302933
GO:0006779	biological_process	porphyrin biosynthetic process	9	39	42464	1897	locus:2024392 // locus:2016605 // locus:2024618 // locus:2074393 // locus:2081207 // locus:2005500 // locus:2117388 // locus:2180019 // locus:2180642	2.36897	0.000328867
GO:0009072	biological_process	aromatic amino acid family metabolic process	10	48	42464	1897	locus:2201031 // locus:2199963 // locus:2009547 // locus:2028549 // locus:2050812 // locus:2005525 // locus:2183755 // locus:2183532 // locus:2159838 // locus:2166567	2.22141	0.000368052
GO:0031349	biological_process	positive regulation of defense response	8	32	42464	1897	locus:2202155 // locus:2043904 // locus:2087065 // locus:2093959 // locus:2090250 // locus:2102539 // locus:2163021 // locus:2171514	2.48445	0.000411941
GO:0044249	biological_process	cellular biosynthetic process	148	2335	42464	1897	locus:2200955 // locus:2024675 // locus:2010667 // locus:2205568 // locus:2207190 // locus:2199963 // locus:2036029 // locus:2024392 // locus:2014784 // locus:2196623 // locus:2018848 // locus:505006128 // locus:2016432 // locus:2034392 // locus:2009547 // locus:2032970 // locus:2202810 // locus:2196899 // locus:2199241 // locus:2034516 // locus:2014711 // locus:2034310 // locus:2013205 // locus:…	0.504695	0.000417655
GO:0009791	biological_process	post-embryonic development	41	453	42464	1897	locus:2020245 // locus:2198841 // locus:2012345 // locus:2202180 // locus:2202175 // locus:2035454 // locus:2031185 // locus:2010177 // locus:2012035 // locus:2019504 // locus:2033273 // locus:2203226 // locus:2050215 // locus:2043520 // locus:2062840 // locus:2046437 // locus:2005496 // locus:2043904 // locus:2005522 // locus:2039139 // locus:2078663 // locus:2076522 // locus:2092820 // locus:20…	1.01863	0.000419992
GO:0010942	biological_process	positive regulation of cell death	4	8	42464	1897	locus:2204798 // locus:2037037 // locus:2128298 // locus:2142449	3.48445	0.000471285
GO:0009682	biological_process	induced systemic resistance	5	13	42464	1897	locus:2043904 // locus:2087065 // locus:2102539 // locus:2163021 // locus:2171514	3.10594	0.000545346
GO:0007389	biological_process	pattern specification process	17	125	42464	1897	locus:2016432 // locus:2035454 // locus:2034310 // locus:2012035 // locus:2013975 // locus:2062840 // locus:2040671 // locus:2005492 // locus:2050926 // locus:2093222 // locus:2101655 // locus:2135932 // locus:2005493 // locus:2181534 // locus:2145387 // locus:2148965 // locus:2148568	1.60613	0.000618232
GO:0015995	biological_process	chlorophyll biosynthetic process	7	26	42464	1897	locus:2016605 // locus:2024618 // locus:2074393 // locus:2081207 // locus:2005500 // locus:2117388 // locus:2180019	2.59136	0.000623856
GO:0008610	biological_process	lipid biosynthetic process	32	329	42464	1897	locus:2200955 // locus:2196623 // locus:2018848 // locus:2034392 // locus:2034310 // locus:2010177 // locus:2008071 // locus:2037660 // locus:2024618 // locus:2019718 // locus:2201262 // locus:2011656 // locus:2030096 // locus:2060374 // locus:2060364 // locus:2046565 // locus:2076969 // locus:2076319 // locus:2091652 // locus:2092276 // locus:2090285 // locus:2098802 // locus:2126101 // locus:21…	1.1225	0.000764841
GO:0033014	biological_process	tetrapyrrole biosynthetic process	9	43	42464	1897	locus:2024392 // locus:2016605 // locus:2024618 // locus:2074393 // locus:2081207 // locus:2005500 // locus:2117388 // locus:2180019 // locus:2180642	2.22811	0.000797264
GO:0000038	biological_process	very-long-chain fatty acid metabolic process	6	20	42464	1897	locus:2200955 // locus:2016397 // locus:2201262 // locus:2026331 // locus:2061564 // locus:2165452	2.74748	0.000833098
GO:0009692	biological_process	ethylene metabolic process	6	20	42464	1897	locus:2205568 // locus:2015509 // locus:2050364 // locus:2074343 // locus:2128298 // locus:2165306	2.74748	0.000833098
GO:0009693	biological_process	ethylene biosynthetic process	6	20	42464	1897	locus:2205568 // locus:2015509 // locus:2050364 // locus:2074343 // locus:2128298 // locus:2165306	2.74748	0.000833098
GO:0016108	biological_process	tetraterpenoid metabolic process	7	27	42464	1897	locus:2025510 // locus:2024618 // locus:2019718 // locus:2076319 // locus:2087418 // locus:2129515 // locus:2131381	2.53692	0.000833098
GO:0016116	biological_process	carotenoid metabolic process	7	27	42464	1897	locus:2025510 // locus:2024618 // locus:2019718 // locus:2076319 // locus:2087418 // locus:2129515 // locus:2131381	2.53692	0.000833098
GO:0048444	biological_process	floral organ morphogenesis	7	27	42464	1897	locus:2202175 // locus:2078663 // locus:2099152 // locus:2005493 // locus:2144791 // locus:2176317 // locus:2146425	2.53692	0.000833098
GO:0015849	biological_process	organic acid transport	11	62	42464	1897	locus:2030898 // locus:2015383 // locus:2031402 // locus:2203226 // locus:2051134 // locus:2005496 // locus:2095067 // locus:2127398 // locus:2121733 // locus:2154815 // locus:2178590	1.98968	0.000838714
GO:0046942	biological_process	carboxylic acid transport	11	62	42464	1897	locus:2030898 // locus:2015383 // locus:2031402 // locus:2203226 // locus:2051134 // locus:2005496 // locus:2095067 // locus:2127398 // locus:2121733 // locus:2154815 // locus:2178590	1.98968	0.000838714
GO:0000160	biological_process	two-component signal transduction system (phosphorelay)	11	62	42464	1897	locus:2089368 // locus:2091906 // locus:2089900 // locus:2080590 // locus:2129106 // locus:2142594 // locus:2163021 // locus:2167659 // locus:2156354 // locus:2171514 // locus:2171529	1.98968	0.000838714
GO:0006878	biological_process	cellular copper ion homeostasis	3	5	42464	1897	locus:2034740 // locus:2083519 // locus:505006351	3.74748	0.000964104
GO:0003006	biological_process	reproductive developmental process	63	832	42464	1897	locus:2207190 // locus:2202180 // locus:2202175 // locus:2035454 // locus:2036906 // locus:2031185 // locus:2009273 // locus:2034310 // locus:2028549 // locus:2031090 // locus:2037037 // locus:2024892 // locus:2012035 // locus:2019504 // locus:2033273 // locus:2013021 // locus:2065418 // locus:504956029 // locus:2062156 // locus:2043520 // locus:2062840 // locus:2046437 // locus:2043904 // locus:…	0.761289	0.00103476
GO:0048608	biological_process	reproductive structure development	63	832	42464	1897	locus:2207190 // locus:2202180 // locus:2202175 // locus:2035454 // locus:2036906 // locus:2031185 // locus:2009273 // locus:2034310 // locus:2028549 // locus:2031090 // locus:2037037 // locus:2024892 // locus:2012035 // locus:2019504 // locus:2033273 // locus:2013021 // locus:2065418 // locus:504956029 // locus:2062156 // locus:2043520 // locus:2062840 // locus:2046437 // locus:2043904 // locus:…	0.761289	0.00103476
GO:0043449	biological_process	cellular alkene metabolic process	6	21	42464	1897	locus:2205568 // locus:2015509 // locus:2050364 // locus:2074343 // locus:2128298 // locus:2165306	2.67709	0.00116392
GO:0043450	biological_process	alkene biosynthetic process	6	21	42464	1897	locus:2205568 // locus:2015509 // locus:2050364 // locus:2074343 // locus:2128298 // locus:2165306	2.67709	0.00116392
GO:0010101	biological_process	post-embryonic root morphogenesis	6	21	42464	1897	locus:2010177 // locus:2203226 // locus:2050215 // locus:2005496 // locus:2081227 // locus:2129900	2.67709	0.00116392
GO:0010102	biological_process	lateral root morphogenesis	6	21	42464	1897	locus:2010177 // locus:2203226 // locus:2050215 // locus:2005496 // locus:2081227 // locus:2129900	2.67709	0.00116392
GO:0015837	biological_process	amine transport	10	55	42464	1897	locus:2015383 // locus:2010791 // locus:2031402 // locus:2203226 // locus:2051134 // locus:2005496 // locus:2127398 // locus:2121733 // locus:2154815 // locus:2178590	2.02502	0.00131962
GO:0010476	biological_process	gibberellin-mediated signaling	7	29	42464	1897	locus:2012345 // locus:2006747 // locus:2196623 // locus:2019195 // locus:2099152 // locus:2005511 // locus:2146425	2.43382	0.0014166
GO:0000003	biological_process	reproduction	71	980	42464	1897	locus:2010667 // locus:2207190 // locus:2202180 // locus:2202175 // locus:2016432 // locus:2035454 // locus:2036906 // locus:2031185 // locus:2009273 // locus:2034310 // locus:2028549 // locus:2031090 // locus:2037037 // locus:2024892 // locus:2012035 // locus:2019504 // locus:2033273 // locus:2013021 // locus:2207470 // locus:2065418 // locus:504956029 // locus:2062156 // locus:2043520 // locus:…	0.697558	0.00144335
GO:0010817	biological_process	regulation of hormone levels	17	134	42464	1897	locus:2205568 // locus:2036029 // locus:2024892 // locus:2015509 // locus:2013975 // locus:2011731 // locus:2203226 // locus:2050364 // locus:2005496 // locus:2074343 // locus:2128298 // locus:2129730 // locus:2142594 // locus:2159098 // locus:2145643 // locus:2180816 // locus:2165306	1.50582	0.00149746
GO:0022414	biological_process	reproductive process	70	965	42464	1897	locus:2010667 // locus:2207190 // locus:2202180 // locus:2202175 // locus:2035454 // locus:2036906 // locus:2031185 // locus:2009273 // locus:2034310 // locus:2028549 // locus:2031090 // locus:2037037 // locus:2024892 // locus:2012035 // locus:2019504 // locus:2033273 // locus:2013021 // locus:2207470 // locus:2065418 // locus:504956029 // locus:2062156 // locus:2043520 // locus:2062840 // locus:…	0.699347	0.00155492
GO:0008652	biological_process	cellular amino acid biosynthetic process	16	123	42464	1897	locus:2199963 // locus:505006128 // locus:2009547 // locus:2034516 // locus:2028549 // locus:2827533 // locus:2049781 // locus:2050812 // locus:2126803 // locus:2120130 // locus:2005525 // locus:2183755 // locus:2171292 // locus:2170318 // locus:2183532 // locus:2159838	1.54193	0.00169394
GO:0000096	biological_process	sulfur amino acid metabolic process	9	47	42464	1897	locus:2205568 // locus:2015509 // locus:2019449 // locus:2827533 // locus:2050364 // locus:2074343 // locus:2128298 // locus:2170318 // locus:2165306	2.09978	0.00170228
GO:0006949	biological_process	syncytium formation	4	10	42464	1897	locus:2200625 // locus:2040686 // locus:2043240 // locus:2061918	3.16252	0.00177947
GO:0055066	biological_process	di-, tri-valent inorganic cation homeostasis	9	48	42464	1897	locus:2026580 // locus:2034740 // locus:2012928 // locus:2066107 // locus:2083519 // locus:2074683 // locus:505006351 // locus:2138728 // locus:2122128	2.06941	0.00204676
GO:0006081	biological_process	cellular aldehyde metabolic process	5	16	42464	1897	locus:2198851 // locus:2024922 // locus:2024618 // locus:2172452 // locus:2158814	2.80638	0.00205182
GO:0009873	biological_process	ethylene mediated signaling pathway	9	49	42464	1897	locus:2089368 // locus:2091906 // locus:2129106 // locus:2142594 // locus:2163021 // locus:2167659 // locus:2156354 // locus:2171514 // locus:2171529	2.03966	0.00244802
GO:0006526	biological_process	arginine biosynthetic process	3	6	42464	1897	locus:2049781 // locus:2126803 // locus:2120130	3.48445	0.00261757
GO:0006790	biological_process	sulfur metabolic process	18	153	42464	1897	locus:2205568 // locus:2025931 // locus:2015509 // locus:2019449 // locus:2827533 // locus:2050364 // locus:2057212 // locus:2005497 // locus:2043904 // locus:2075392 // locus:2079379 // locus:2085632 // locus:2074343 // locus:2128298 // locus:2150059 // locus:2170318 // locus:2165306 // locus:2147279	1.39699	0.00265685
GO:0007243	biological_process	protein kinase cascade	4	11	42464	1897	locus:2025515 // locus:2058344 // locus:2085632 // locus:2133559	3.02502	0.00303037
GO:0010311	biological_process	lateral root formation	4	11	42464	1897	locus:2010177 // locus:2203226 // locus:2005496 // locus:2081227	3.02502	0.00303037
GO:0016119	biological_process	carotene metabolic process	4	11	42464	1897	locus:2076319 // locus:2087418 // locus:2129515 // locus:2131381	3.02502	0.00303037
GO:0009073	biological_process	aromatic amino acid family biosynthetic process	8	41	42464	1897	locus:2199963 // locus:2009547 // locus:2028549 // locus:2050812 // locus:2005525 // locus:2183755 // locus:2183532 // locus:2159838	2.1269	0.00307526
GO:0046417	biological_process	chorismate metabolic process	8	41	42464	1897	locus:2199963 // locus:2009547 // locus:2028549 // locus:2050812 // locus:2005525 // locus:2183755 // locus:2183532 // locus:2159838	2.1269	0.00307526
GO:0051188	biological_process	cofactor biosynthetic process	15	117	42464	1897	locus:2024392 // locus:2016605 // locus:2036626 // locus:2024618 // locus:2042649 // locus:2062165 // locus:2086177 // locus:2074393 // locus:2081207 // locus:2005500 // locus:2117388 // locus:2180019 // locus:2180642 // locus:2158009 // locus:2158849	1.52097	0.00307526
GO:0006091	biological_process	generation of precursor metabolites and energy	20	182	42464	1897	locus:2024720 // locus:2033087 // locus:2825741 // locus:2020502 // locus:2013925 // locus:2011671 // locus:2207320 // locus:2050554 // locus:2044335 // locus:2077972 // locus:2085226 // locus:2099906 // locus:2098989 // locus:2125073 // locus:2005534 // locus:2136849 // locus:2131513 // locus:2119265 // locus:2176001 // locus:2154443	1.29858	0.00321219
GO:0009651	biological_process	response to salt stress	32	356	42464	1897	locus:2207210 // locus:2198841 // locus:2006747 // locus:2015964 // locus:2199246 // locus:2032532 // locus:2031095 // locus:2020653 // locus:2027181 // locus:2827800 // locus:2062165 // locus:2060805 // locus:2042526 // locus:2040671 // locus:2057212 // locus:2058510 // locus:2043904 // locus:2084228 // locus:2084269 // locus:2092522 // locus:2091652 // locus:2091201 // locus:2086233 // locus:21…	1.00872	0.0032244
GO:0006970	biological_process	response to osmotic stress	34	387	42464	1897	locus:2207210 // locus:2198841 // locus:2006747 // locus:2015964 // locus:2199246 // locus:2032532 // locus:2031095 // locus:2020653 // locus:2027181 // locus:2827800 // locus:2062165 // locus:2060805 // locus:2042526 // locus:2040671 // locus:2057212 // locus:2064222 // locus:2058510 // locus:2043904 // locus:2084228 // locus:2084269 // locus:2092522 // locus:2091652 // locus:2091201 // locus:20…	0.975722	0.0032505
GO:0009581	biological_process	detection of external stimulus	6	25	42464	1897	locus:2056695 // locus:2043520 // locus:2039139 // locus:2090394 // locus:2005517 // locus:2143069	2.42556	0.00377511
GO:0009814	biological_process	defense response, incompatible interaction	16	132	42464	1897	locus:2024675 // locus:2202155 // locus:2013688 // locus:2025931 // locus:2064294 // locus:2056113 // locus:2061221 // locus:2064607 // locus:2084918 // locus:2090250 // locus:2079939 // locus:2102539 // locus:2124943 // locus:2139777 // locus:2115105 // locus:2142594	1.44005	0.00386226
GO:0009639	biological_process	response to red or far red light	18	158	42464	1897	locus:2198841 // locus:2012345 // locus:2006747 // locus:2196623 // locus:2014639 // locus:2056695 // locus:2042148 // locus:2040686 // locus:2052372 // locus:2055028 // locus:2039139 // locus:2097608 // locus:2090394 // locus:2138728 // locus:2151206 // locus:2146638 // locus:2164783 // locus:2165341	1.35059	0.00386226
GO:0018130	biological_process	heterocycle biosynthetic process	10	62	42464	1897	locus:2024392 // locus:2016605 // locus:2024618 // locus:2042649 // locus:2074393 // locus:2081207 // locus:2005500 // locus:2117388 // locus:2180019 // locus:2180642	1.85218	0.00386226
GO:0050793	biological_process	regulation of developmental process	26	272	42464	1897	locus:2204798 // locus:2008840 // locus:2006747 // locus:2036906 // locus:2015964 // locus:2037037 // locus:2033273 // locus:2013975 // locus:2011761 // locus:2046026 // locus:2043520 // locus:2061564 // locus:2005492 // locus:2005522 // locus:2039139 // locus:2081476 // locus:2101049 // locus:504955249 // locus:2138728 // locus:2128298 // locus:2116592 // locus:2139484 // locus:2115105 // locus:…	1.09743	0.00430419
GO:0019684	biological_process	photosynthesis, light reaction	11	74	42464	1897	locus:2024720 // locus:2033087 // locus:2825741 // locus:2020502 // locus:2013925 // locus:2207320 // locus:2044335 // locus:2077972 // locus:2005534 // locus:2119265 // locus:2154443	1.73443	0.00438567
GO:0016122	biological_process	xanthophyll metabolic process	4	12	42464	1897	locus:2025510 // locus:2019718 // locus:2087418 // locus:2131381	2.89949	0.00458237
GO:0051193	biological_process	regulation of cofactor metabolic process	4	12	42464	1897	locus:2030462 // locus:2015964 // locus:2062165 // locus:2046026	2.89949	0.00458237
GO:0009694	biological_process	jasmonic acid metabolic process	6	26	42464	1897	locus:2018848 // locus:2034392 // locus:2030096 // locus:2046565 // locus:2169344 // locus:2165452	2.36897	0.00463534
GO:0055085	biological_process	transmembrane transport	12	86	42464	1897	locus:2015383 // locus:2025931 // locus:2031402 // locus:2203226 // locus:2039523 // locus:2051134 // locus:2005496 // locus:2084081 // locus:2127398 // locus:2121733 // locus:2154815 // locus:2178590	1.64315	0.00475895
GO:0009309	biological_process	amine biosynthetic process	16	135	42464	1897	locus:2199963 // locus:505006128 // locus:2009547 // locus:2034516 // locus:2028549 // locus:2827533 // locus:2049781 // locus:2050812 // locus:2126803 // locus:2120130 // locus:2005525 // locus:2183755 // locus:2171292 // locus:2170318 // locus:2183532 // locus:2159838	1.40763	0.00483008
GO:0030005	biological_process	cellular di-, tri-valent inorganic cation homeostasis	8	44	42464	1897	locus:2026580 // locus:2034740 // locus:2066107 // locus:2083519 // locus:2074683 // locus:505006351 // locus:2138728 // locus:2122128	2.02502	0.00504149
GO:0048522	biological_process	positive regulation of cellular process	15	123	42464	1897	locus:2204798 // locus:2025022 // locus:2012345 // locus:2006822 // locus:2037037 // locus:2033273 // locus:2046026 // locus:2084228 // locus:2099152 // locus:2128298 // locus:2142594 // locus:2142449 // locus:2149254 // locus:2146425 // locus:2171514	1.44882	0.00514638
GO:0006865	biological_process	amino acid transport	9	54	42464	1897	locus:2015383 // locus:2031402 // locus:2203226 // locus:2051134 // locus:2005496 // locus:2127398 // locus:2121733 // locus:2154815 // locus:2178590	1.89949	0.00514806
GO:0043068	biological_process	positive regulation of programmed cell death	3	7	42464	1897	locus:2204798 // locus:2128298 // locus:2142449	3.26206	0.00516146
GO:0000165	biological_process	MAPKKK cascade	3	7	42464	1897	locus:2025515 // locus:2085632 // locus:2133559	3.26206	0.00516146
GO:0006783	biological_process	heme biosynthetic process	3	7	42464	1897	locus:2024392 // locus:2016605 // locus:2180642	3.26206	0.00516146
GO:0009582	biological_process	detection of abiotic stimulus	5	19	42464	1897	locus:2056695 // locus:2043520 // locus:2039139 // locus:2090394 // locus:2143069	2.55845	0.00534225
GO:0009057	biological_process	macromolecule catabolic process	48	630	42464	1897	locus:2035297 // locus:2198155 // locus:2204798 // locus:2020245 // locus:2201821 // locus:2008940 // locus:2196199 // locus:2030427 // locus:2032467 // locus:2010454 // locus:2028466 // locus:2203688 // locus:2025931 // locus:2025891 // locus:2019504 // locus:2196759 // locus:2198883 // locus:2050215 // locus:2064727 // locus:2827921 // locus:2046173 // locus:504956028 // locus:2078598 // locus:…	0.770203	0.00576944
GO:0031407	biological_process	oxylipin metabolic process	6	27	42464	1897	locus:2018848 // locus:2034392 // locus:2030096 // locus:2046565 // locus:2169344 // locus:2165452	2.31452	0.0058065
GO:0009627	biological_process	systemic acquired resistance	8	45	42464	1897	locus:2024675 // locus:2202155 // locus:2025931 // locus:2064294 // locus:2084918 // locus:2079939 // locus:2102539 // locus:2124943	1.9926	0.00586443
GO:0006633	biological_process	fatty acid biosynthetic process	15	125	42464	1897	locus:2200955 // locus:2018848 // locus:2034392 // locus:2034310 // locus:2010177 // locus:2201262 // locus:2030096 // locus:2060374 // locus:2046565 // locus:2076969 // locus:2090285 // locus:2126101 // locus:2117323 // locus:2171307 // locus:2165452	1.42556	0.00602732
GO:0009066	biological_process	aspartate family amino acid metabolic process	9	56	42464	1897	locus:2205568 // locus:2015509 // locus:2019449 // locus:2827533 // locus:2050364 // locus:2074343 // locus:2128298 // locus:2170318 // locus:2165306	1.84702	0.00681853
GO:0048528	biological_process	post-embryonic root development	9	56	42464	1897	locus:2010177 // locus:2012035 // locus:2019504 // locus:2203226 // locus:2050215 // locus:2005496 // locus:2089378 // locus:2081227 // locus:2129900	1.84702	0.00681853
GO:0010072	biological_process	primary shoot apical meristem specification	4	13	42464	1897	locus:2034310 // locus:2012035 // locus:2093222 // locus:2148568	2.78401	0.0068199
GO:0022622	biological_process	root system development	21	208	42464	1897	locus:2035454 // locus:2034310 // locus:2010177 // locus:2024892 // locus:2012035 // locus:2026187 // locus:2013975 // locus:2203226 // locus:2032130 // locus:2050215 // locus:2005496 // locus:2089378 // locus:2086750 // locus:2087837 // locus:2081227 // locus:2098023 // locus:2129900 // locus:2142594 // locus:2145387 // locus:2174638 // locus:2148171	1.17633	0.00695791
GO:0048364	biological_process	root development	21	208	42464	1897	locus:2035454 // locus:2034310 // locus:2010177 // locus:2024892 // locus:2012035 // locus:2026187 // locus:2013975 // locus:2203226 // locus:2032130 // locus:2050215 // locus:2005496 // locus:2089378 // locus:2086750 // locus:2087837 // locus:2081227 // locus:2098023 // locus:2129900 // locus:2142594 // locus:2145387 // locus:2174638 // locus:2148171	1.17633	0.00695791
GO:0009942	biological_process	longitudinal axis specification	5	20	42464	1897	locus:2035454 // locus:2034310 // locus:2012035 // locus:2093222 // locus:2148568	2.48445	0.00715772
GO:0015674	biological_process	di-, tri-valent inorganic cation transport	6	28	42464	1897	locus:2026580 // locus:2025931 // locus:2061951 // locus:2074683 // locus:2088130 // locus:2149249	2.26206	0.00724435
GO:0009886	biological_process	post-embryonic morphogenesis	6	28	42464	1897	locus:2010177 // locus:2203226 // locus:2050215 // locus:2005496 // locus:2081227 // locus:2129900	2.26206	0.00724435
GO:0009908	biological_process	flower development	21	209	42464	1897	locus:2202180 // locus:2202175 // locus:2035454 // locus:2019504 // locus:2033273 // locus:2062840 // locus:2046437 // locus:2043904 // locus:2005522 // locus:2078663 // locus:2076522 // locus:2085632 // locus:2099152 // locus:504955576 // locus:2005511 // locus:2005493 // locus:2144791 // locus:2176317 // locus:2146425 // locus:2153358 // locus:2165341	1.16941	0.00736053
GO:0043455	biological_process	regulation of secondary metabolic process	7	37	42464	1897	locus:2012345 // locus:2030462 // locus:2015964 // locus:2195733 // locus:2019504 // locus:2046026 // locus:2159098	2.08235	0.00747269
GO:0016043	biological_process	cellular component organization	52	707	42464	1897	locus:2024720 // locus:2010667 // locus:2201031 // locus:2007437 // locus:2007352 // locus:2203028 // locus:2006777 // locus:2016432 // locus:2809836 // locus:2200625 // locus:2015353 // locus:504956187 // locus:2025931 // locus:2026187 // locus:2020568 // locus:2013975 // locus:2005674 // locus:2011761 // locus:2207320 // locus:2051945 // locus:2046026 // locus:2050090 // locus:2062840 // locus:…	0.719322	0.00761912
GO:0050801	biological_process	ion homeostasis	11	79	42464	1897	locus:2026580 // locus:2034740 // locus:2012928 // locus:2066107 // locus:2057589 // locus:2083519 // locus:2074683 // locus:505006351 // locus:2088590 // locus:2138728 // locus:2122128	1.6401	0.00765568
GO:0043648	biological_process	dicarboxylic acid metabolic process	9	57	42464	1897	locus:2199963 // locus:2009547 // locus:2028549 // locus:2054085 // locus:2050812 // locus:2005525 // locus:2183755 // locus:2183532 // locus:2159838	1.82148	0.00768846
GO:0048527	biological_process	lateral root development	8	47	42464	1897	locus:2010177 // locus:2012035 // locus:2203226 // locus:2050215 // locus:2005496 // locus:2089378 // locus:2081227 // locus:2129900	1.92986	0.00797009
GO:0009826	biological_process	unidimensional cell growth	18	170	42464	1897	locus:2010667 // locus:2200625 // locus:2201262 // locus:2020568 // locus:2005634 // locus:2207470 // locus:2043520 // locus:2040686 // locus:2043240 // locus:2061918 // locus:2097695 // locus:2089378 // locus:2092276 // locus:2135535 // locus:2005511 // locus:2116850 // locus:2180816 // locus:2165341	1.24498	0.00896952
GO:0031348	biological_process	negative regulation of defense response	4	14	42464	1897	locus:2025931 // locus:2081476 // locus:2079939 // locus:2142594	2.67709	0.00977402
GO:0043285	biological_process	biopolymer catabolic process	46	614	42464	1897	locus:2035297 // locus:2198155 // locus:2204798 // locus:2020245 // locus:2201821 // locus:2008940 // locus:2196199 // locus:2030427 // locus:2032467 // locus:2010454 // locus:2028466 // locus:2203688 // locus:2025891 // locus:2019504 // locus:2196759 // locus:2198883 // locus:2050215 // locus:2064727 // locus:2827921 // locus:2046173 // locus:504956028 // locus:2078598 // locus:2091010 // locus:…	0.745916	0.0105092
GO:0040007	biological_process	growth	24	259	42464	1897	locus:2010667 // locus:2018848 // locus:2200625 // locus:2199246 // locus:2201262 // locus:2020568 // locus:2013975 // locus:2005634 // locus:2207470 // locus:2062165 // locus:2043520 // locus:2040686 // locus:2043240 // locus:2061918 // locus:2097695 // locus:2089378 // locus:2092276 // locus:2075185 // locus:2135535 // locus:2005511 // locus:2116850 // locus:2148171 // locus:2180816 // locus:21…	1.0526	0.0105421
GO:0065009	biological_process	regulation of molecular function	8	49	42464	1897	locus:2011932 // locus:2058344 // locus:2053928 // locus:2085632 // locus:2081207 // locus:2128756 // locus:2128409 // locus:2156544	1.86974	0.0108981
GO:0010017	biological_process	red or far red light signaling pathway	6	30	42464	1897	locus:2012345 // locus:2056695 // locus:2039139 // locus:2090394 // locus:2151206 // locus:2146638	2.16252	0.0110808
GO:0015979	biological_process	photosynthesis	14	120	42464	1897	locus:2024720 // locus:2033087 // locus:2199246 // locus:2825741 // locus:2020502 // locus:2013925 // locus:2207320 // locus:2042148 // locus:2044335 // locus:2077972 // locus:2005534 // locus:2119265 // locus:2154443 // locus:2162540	1.38491	0.0117067
GO:0002252	biological_process	immune effector process	5	22	42464	1897	locus:2200996 // locus:2060364 // locus:2039265 // locus:2039185 // locus:2181534	2.34695	0.0120819
GO:0048523	biological_process	negative regulation of cellular process	18	175	42464	1897	locus:2198225 // locus:2012542 // locus:2006747 // locus:2012928 // locus:2028150 // locus:2015353 // locus:2195733 // locus:2033273 // locus:2057366 // locus:2052075 // locus:2046437 // locus:2061564 // locus:2040671 // locus:2078663 // locus:2081476 // locus:2087065 // locus:2077972 // locus:2156544	1.20316	0.0126825
GO:0051606	biological_process	detection of stimulus	7	40	42464	1897	locus:2056695 // locus:2043520 // locus:2039139 // locus:2090394 // locus:2101049 // locus:2005517 // locus:2143069	1.96988	0.0126825
GO:0042981	biological_process	regulation of apoptosis	4	15	42464	1897	locus:2204798 // locus:2008840 // locus:2128298 // locus:2173108	2.57756	0.0129923
GO:0003008	biological_process	system process	4	15	42464	1897	locus:2056695 // locus:2043520 // locus:2039139 // locus:2090394	2.57756	0.0129923
GO:0007600	biological_process	sensory perception	4	15	42464	1897	locus:2056695 // locus:2043520 // locus:2039139 // locus:2090394	2.57756	0.0129923
GO:0007601	biological_process	visual perception	4	15	42464	1897	locus:2056695 // locus:2043520 // locus:2039139 // locus:2090394	2.57756	0.0129923
GO:0007602	biological_process	phototransduction	4	15	42464	1897	locus:2056695 // locus:2043520 // locus:2039139 // locus:2090394	2.57756	0.0129923
GO:0009583	biological_process	detection of light stimulus	4	15	42464	1897	locus:2056695 // locus:2043520 // locus:2039139 // locus:2090394	2.57756	0.0129923
GO:0009584	biological_process	detection of visible light	4	15	42464	1897	locus:2056695 // locus:2043520 // locus:2039139 // locus:2090394	2.57756	0.0129923
GO:0009585	biological_process	red, far-red light phototransduction	4	15	42464	1897	locus:2056695 // locus:2043520 // locus:2039139 // locus:2090394	2.57756	0.0129923
GO:0050877	biological_process	neurological system process	4	15	42464	1897	locus:2056695 // locus:2043520 // locus:2039139 // locus:2090394	2.57756	0.0129923
GO:0050890	biological_process	cognition	4	15	42464	1897	locus:2056695 // locus:2043520 // locus:2039139 // locus:2090394	2.57756	0.0129923
GO:0050906	biological_process	detection of stimulus involved in sensory perception	4	15	42464	1897	locus:2056695 // locus:2043520 // locus:2039139 // locus:2090394	2.57756	0.0129923
GO:0050908	biological_process	detection of light stimulus involved in visual perception	4	15	42464	1897	locus:2056695 // locus:2043520 // locus:2039139 // locus:2090394	2.57756	0.0129923
GO:0050953	biological_process	sensory perception of light stimulus	4	15	42464	1897	locus:2056695 // locus:2043520 // locus:2039139 // locus:2090394	2.57756	0.0129923
GO:0050962	biological_process	detection of light stimulus involved in sensory perception	4	15	42464	1897	locus:2056695 // locus:2043520 // locus:2039139 // locus:2090394	2.57756	0.0129923
GO:0001666	biological_process	response to hypoxia	4	15	42464	1897	locus:2097890 // locus:2079939 // locus:2125662 // locus:2180335	2.57756	0.0129923
GO:0070482	biological_process	response to oxygen levels	4	15	42464	1897	locus:2097890 // locus:2079939 // locus:2125662 // locus:2180335	2.57756	0.0129923
GO:0009812	biological_process	flavonoid metabolic process	8	51	42464	1897	locus:2058440 // locus:2138728 // locus:505006555 // locus:2142878 // locus:2159542 // locus:2159098 // locus:2165427 // locus:2153423	1.81202	0.0137093
GO:0050790	biological_process	regulation of catalytic activity	7	41	42464	1897	locus:2011932 // locus:2058344 // locus:2053928 // locus:2085632 // locus:2081207 // locus:2128756 // locus:2156544	1.93425	0.0141021
GO:0009695	biological_process	jasmonic acid biosynthetic process	5	23	42464	1897	locus:2018848 // locus:2034392 // locus:2030096 // locus:2046565 // locus:2165452	2.28281	0.0145358
GO:0006915	biological_process	apoptosis	3	9	42464	1897	locus:2008840 // locus:2013688 // locus:2173108	2.89949	0.0146328
GO:0010120	biological_process	camalexin biosynthetic process	3	9	42464	1897	locus:2057212 // locus:2043904 // locus:2085632	2.89949	0.0146328
GO:0052317	biological_process	camalexin metabolic process	3	9	42464	1897	locus:2057212 // locus:2043904 // locus:2085632	2.89949	0.0146328
GO:0034754	biological_process	cellular hormone metabolic process	8	52	42464	1897	locus:2205568 // locus:2036029 // locus:2015509 // locus:2050364 // locus:2074343 // locus:2128298 // locus:2145643 // locus:2165306	1.78401	0.0156538
GO:0048585	biological_process	negative regulation of response to stimulus	9	63	42464	1897	locus:2198225 // locus:2006747 // locus:2025931 // locus:2057366 // locus:2039139 // locus:2081476 // locus:2087065 // locus:2079939 // locus:2142594	1.67709	0.0157881
GO:0007623	biological_process	circadian rhythm	7	42	42464	1897	locus:2203028 // locus:2205465 // locus:2043520 // locus:2090394 // locus:2080590 // locus:2138728 // locus:2151206	1.89949	0.016383
GO:0048511	biological_process	rhythmic process	7	42	42464	1897	locus:2203028 // locus:2205465 // locus:2043520 // locus:2090394 // locus:2080590 // locus:2138728 // locus:2151206	1.89949	0.016383
GO:0010218	biological_process	response to far red light	7	42	42464	1897	locus:2006747 // locus:2056695 // locus:2042148 // locus:2055028 // locus:2039139 // locus:2097608 // locus:2090394	1.89949	0.016383
GO:0016052	biological_process	carbohydrate catabolic process	11	87	42464	1897	locus:2025931 // locus:2196759 // locus:2011671 // locus:2044856 // locus:2076086 // locus:2085141 // locus:2085226 // locus:2099906 // locus:2134961 // locus:2136849 // locus:2131513	1.50094	0.0166822
GO:0006508	biological_process	proteolysis	42	562	42464	1897	locus:2035297 // locus:2198155 // locus:2204798 // locus:2020245 // locus:2008940 // locus:2196199 // locus:2030427 // locus:2032467 // locus:2010454 // locus:2028466 // locus:2203688 // locus:2025891 // locus:2019504 // locus:2198883 // locus:2050215 // locus:2064727 // locus:2827921 // locus:504956028 // locus:2078598 // locus:2091010 // locus:2095042 // locus:2079241 // locus:2075929 // locus:…	0.74234	0.0167458
GO:0032583	biological_process	regulation of gene-specific transcription	4	16	42464	1897	locus:2025022 // locus:2028150 // locus:2046026 // locus:2055028	2.48445	0.0175039
GO:0051094	biological_process	positive regulation of developmental process	8	53	42464	1897	locus:2204798 // locus:2037037 // locus:2005522 // locus:504955249 // locus:2128298 // locus:2116592 // locus:2139484 // locus:2142449	1.75653	0.0177276
GO:0031408	biological_process	oxylipin biosynthetic process	5	24	42464	1897	locus:2018848 // locus:2034392 // locus:2030096 // locus:2046565 // locus:2165452	2.22141	0.0180246
GO:0009767	biological_process	photosynthetic electron transport chain	6	33	42464	1897	locus:2020502 // locus:2013925 // locus:2044335 // locus:2077972 // locus:2005534 // locus:2119265	2.02502	0.0183128
GO:0009887	biological_process	organ morphogenesis	20	211	42464	1897	locus:2202175 // locus:2049035 // locus:2062840 // locus:2040671 // locus:2005496 // locus:2005492 // locus:2050926 // locus:2084228 // locus:2078663 // locus:2092820 // locus:2101655 // locus:2099152 // locus:2005493 // locus:2142594 // locus:2144168 // locus:2144791 // locus:2176317 // locus:2153914 // locus:2146425 // locus:2153358	1.08528	0.0184388
GO:0055080	biological_process	cation homeostasis	9	65	42464	1897	locus:2026580 // locus:2034740 // locus:2012928 // locus:2066107 // locus:2083519 // locus:2074683 // locus:505006351 // locus:2138728 // locus:2122128	1.63201	0.0197806
GO:0009926	biological_process	auxin polar transport	8	54	42464	1897	locus:2024892 // locus:2013975 // locus:2011731 // locus:2203226 // locus:2005496 // locus:2142594 // locus:2159098 // locus:2180816	1.72956	0.0201917
GO:0009642	biological_process	response to light intensity	10	77	42464	1897	locus:2199246 // locus:2019504 // locus:2827800 // locus:2060364 // locus:2060529 // locus:2101222 // locus:2077972 // locus:2185193 // locus:2172309 // locus:2149249	1.53959	0.0204505
GO:0009790	biological_process	embryonic development	40	535	42464	1897	locus:2207190 // locus:2035454 // locus:2036906 // locus:2009273 // locus:2034310 // locus:2028549 // locus:2031090 // locus:2024892 // locus:2012035 // locus:2019504 // locus:2013021 // locus:2065418 // locus:504956029 // locus:2062156 // locus:2046437 // locus:2100890 // locus:2081036 // locus:2093222 // locus:2091201 // locus:2090895 // locus:2091286 // locus:2074403 // locus:2096159 // locus:…	0.742982	0.0211112
GO:0010149	biological_process	senescence	6	34	42464	1897	locus:2030462 // locus:2015964 // locus:2039185 // locus:2079939 // locus:2081705 // locus:2142594	1.98195	0.021812
GO:0009863	biological_process	salicylic acid mediated signaling pathway	7	44	42464	1897	locus:2006747 // locus:2032574 // locus:2037037 // locus:2081476 // locus:2079939 // locus:2102539 // locus:2124943	1.83237	0.021941
GO:0010207	biological_process	photosystem II assembly	3	10	42464	1897	locus:2024720 // locus:2207320 // locus:2077972	2.74748	0.0220981
GO:0042168	biological_process	heme metabolic process	3	10	42464	1897	locus:2024392 // locus:2016605 // locus:2180642	2.74748	0.0220981
GO:0051789	biological_process	response to protein stimulus	3	10	42464	1897	locus:2009874 // locus:2019504 // locus:2053928	2.74748	0.0220981
GO:0010020	biological_process	chloroplast fission	3	10	42464	1897	locus:2050090 // locus:2091226 // locus:2178717	2.74748	0.0220981
GO:0030163	biological_process	protein catabolic process	42	571	42464	1897	locus:2035297 // locus:2198155 // locus:2204798 // locus:2020245 // locus:2008940 // locus:2196199 // locus:2030427 // locus:2032467 // locus:2010454 // locus:2028466 // locus:2203688 // locus:2025891 // locus:2019504 // locus:2198883 // locus:2050215 // locus:2064727 // locus:2827921 // locus:504956028 // locus:2078598 // locus:2091010 // locus:2095042 // locus:2079241 // locus:2075929 // locus:…	0.719419	0.0221108
GO:0009606	biological_process	tropism	8	55	42464	1897	locus:2024892 // locus:2013975 // locus:2056695 // locus:2064357 // locus:2005496 // locus:2100417 // locus:2098023 // locus:2146638	1.70309	0.0226145
GO:0016128	biological_process	phytosteroid metabolic process	4	17	42464	1897	locus:2008071 // locus:2040570 // locus:2092276 // locus:2098802	2.39699	0.0227003
GO:0016131	biological_process	brassinosteroid metabolic process	4	17	42464	1897	locus:2008071 // locus:2040570 // locus:2092276 // locus:2098802	2.39699	0.0227003
GO:0006721	biological_process	terpenoid metabolic process	11	91	42464	1897	locus:2025510 // locus:2196623 // locus:2024618 // locus:2019718 // locus:2076319 // locus:2091652 // locus:2087418 // locus:2129515 // locus:2005511 // locus:2131381 // locus:2165341	1.43609	0.0237643
GO:0048316	biological_process	seed development	41	557	42464	1897	locus:2207190 // locus:2202175 // locus:2035454 // locus:2036906 // locus:2009273 // locus:2034310 // locus:2028549 // locus:2031090 // locus:2037037 // locus:2024892 // locus:2012035 // locus:2019504 // locus:2013021 // locus:2065418 // locus:504956029 // locus:2062156 // locus:2081036 // locus:2092820 // locus:2093222 // locus:2091201 // locus:2090895 // locus:2091286 // locus:2074403 // locus:…	0.720467	0.0243139
GO:0009644	biological_process	response to high light intensity	7	45	42464	1897	locus:2199246 // locus:2827800 // locus:2060364 // locus:2060529 // locus:2101222 // locus:2077972 // locus:2185193	1.79995	0.0248318
GO:0009914	biological_process	hormone transport	8	56	42464	1897	locus:2024892 // locus:2013975 // locus:2011731 // locus:2203226 // locus:2005496 // locus:2142594 // locus:2159098 // locus:2180816	1.67709	0.0253658
GO:0010337	biological_process	regulation of salicylic acid metabolic process	2	5	42464	1897	locus:2024675 // locus:2032532	3.16252	0.0259991
GO:0006089	biological_process	lactate metabolic process	2	5	42464	1897	locus:2198851 // locus:2024922	3.16252	0.0259991
GO:0009438	biological_process	methylglyoxal metabolic process	2	5	42464	1897	locus:2198851 // locus:2024922	3.16252	0.0259991
GO:0019243	biological_process	methylglyoxal catabolic process to D-lactate	2	5	42464	1897	locus:2198851 // locus:2024922	3.16252	0.0259991
GO:0046185	biological_process	aldehyde catabolic process	2	5	42464	1897	locus:2198851 // locus:2024922	3.16252	0.0259991
GO:0051596	biological_process	methylglyoxal catabolic process	2	5	42464	1897	locus:2198851 // locus:2024922	3.16252	0.0259991
GO:0048878	biological_process	chemical homeostasis	12	105	42464	1897	locus:2026580 // locus:2034740 // locus:2012928 // locus:2066107 // locus:2057589 // locus:2083519 // locus:2074683 // locus:505006351 // locus:2089378 // locus:2088590 // locus:2138728 // locus:2122128	1.35517	0.0259991
GO:0010196	biological_process	nonphotochemical quenching	2	5	42464	1897	locus:2823639 // locus:2005534	3.16252	0.0259991
GO:0010143	biological_process	cutin biosynthetic process	2	5	42464	1897	locus:2010177 // locus:2126101	3.16252	0.0259991
GO:0015802	biological_process	basic amino acid transport	2	5	42464	1897	locus:2031402 // locus:2127398	3.16252	0.0259991
GO:0042631	biological_process	cellular response to water deprivation	2	5	42464	1897	locus:2032100 // locus:2133279	3.16252	0.0259991
GO:0009740	biological_process	gibberellic acid mediated signaling	5	26	42464	1897	locus:2012345 // locus:2006747 // locus:2196623 // locus:2019195 // locus:2005511	2.10594	0.0261586
GO:0009831	biological_process	plant-type cell wall modification during multidimensional cell growth	5	26	42464	1897	locus:2200625 // locus:2040686 // locus:2043240 // locus:2061918 // locus:2097695	2.10594	0.0261586
GO:0016054	biological_process	organic acid catabolic process	9	68	42464	1897	locus:2033802 // locus:2019449 // locus:2046565 // locus:2100890 // locus:2074403 // locus:2098989 // locus:2138718 // locus:2129730 // locus:2166567	1.56691	0.026241
GO:0046395	biological_process	carboxylic acid catabolic process	9	68	42464	1897	locus:2033802 // locus:2019449 // locus:2046565 // locus:2100890 // locus:2074403 // locus:2098989 // locus:2138718 // locus:2129730 // locus:2166567	1.56691	0.026241
GO:0009991	biological_process	response to extracellular stimulus	11	93	42464	1897	locus:2199512 // locus:2032100 // locus:2064294 // locus:2057589 // locus:2086750 // locus:2081705 // locus:2133279 // locus:505006432 // locus:2150059 // locus:2149254 // locus:2156574	1.40472	0.0276276
GO:0006066	biological_process	alcohol metabolic process	17	175	42464	1897	locus:2031103 // locus:2008071 // locus:2037660 // locus:2024618 // locus:2011656 // locus:2011671 // locus:2060364 // locus:2044856 // locus:2062734 // locus:2078603 // locus:2075392 // locus:2085141 // locus:2085226 // locus:2083956 // locus:2099906 // locus:2136849 // locus:2131513	1.1207	0.0277093
GO:0010154	biological_process	fruit development	42	580	42464	1897	locus:2207190 // locus:2202175 // locus:2035454 // locus:2036906 // locus:2009273 // locus:2034310 // locus:2028549 // locus:2031090 // locus:2037037 // locus:2024892 // locus:2012035 // locus:2019504 // locus:2013021 // locus:2065418 // locus:504956029 // locus:2062156 // locus:2005492 // locus:2081036 // locus:2092820 // locus:2093222 // locus:2091201 // locus:2090895 // locus:2091286 // locus:…	0.696857	0.0283573
GO:0042335	biological_process	cuticle development	4	18	42464	1897	locus:2200955 // locus:2016397 // locus:2201262 // locus:2026331	2.31452	0.0286862
GO:0051607	biological_process	defense response to virus	4	18	42464	1897	locus:2200996 // locus:2060364 // locus:2039185 // locus:2181534	2.31452	0.0286862
GO:0042214	biological_process	terpene metabolic process	6	36	42464	1897	locus:2019718 // locus:2076319 // locus:2091652 // locus:2087418 // locus:2129515 // locus:2131381	1.89949	0.0288403
GO:0009735	biological_process	response to cytokinin stimulus	10	81	42464	1897	locus:2015964 // locus:2034310 // locus:2019504 // locus:2032130 // locus:2065398 // locus:2089368 // locus:2089900 // locus:2080590 // locus:2130609 // locus:2144168	1.46653	0.0288439
GO:0016049	biological_process	cell growth	21	236	42464	1897	locus:2010667 // locus:2200625 // locus:2201262 // locus:2020568 // locus:2013975 // locus:2005634 // locus:2207470 // locus:2043520 // locus:2040686 // locus:2043240 // locus:2061918 // locus:2097695 // locus:2089378 // locus:2092276 // locus:2075185 // locus:2135535 // locus:2005511 // locus:2116850 // locus:2148171 // locus:2180816 // locus:2165341	0.994123	0.0300103
GO:0090056	biological_process	regulation of chlorophyll metabolic process	3	11	42464	1897	locus:2030462 // locus:2015964 // locus:2046026	2.60998	0.0307678
GO:0016129	biological_process	phytosteroid biosynthetic process	3	11	42464	1897	locus:2008071 // locus:2092276 // locus:2098802	2.60998	0.0307678
GO:0016132	biological_process	brassinosteroid biosynthetic process	3	11	42464	1897	locus:2008071 // locus:2092276 // locus:2098802	2.60998	0.0307678
GO:0009700	biological_process	indole phytoalexin biosynthetic process	3	11	42464	1897	locus:2057212 // locus:2043904 // locus:2085632	2.60998	0.0307678
GO:0042431	biological_process	indole metabolic process	3	11	42464	1897	locus:2057212 // locus:2043904 // locus:2085632	2.60998	0.0307678
GO:0046217	biological_process	indole phytoalexin metabolic process	3	11	42464	1897	locus:2057212 // locus:2043904 // locus:2085632	2.60998	0.0307678
GO:0052314	biological_process	phytoalexin metabolic process	3	11	42464	1897	locus:2057212 // locus:2043904 // locus:2085632	2.60998	0.0307678
GO:0052315	biological_process	phytoalexin biosynthetic process	3	11	42464	1897	locus:2057212 // locus:2043904 // locus:2085632	2.60998	0.0307678
GO:0009404	biological_process	toxin metabolic process	7	47	42464	1897	locus:2024690 // locus:2012758 // locus:2032100 // locus:2043112 // locus:2043017 // locus:2043298 // locus:2083544	1.73721	0.0310695
GO:0009407	biological_process	toxin catabolic process	7	47	42464	1897	locus:2024690 // locus:2012758 // locus:2032100 // locus:2043112 // locus:2043017 // locus:2043298 // locus:2083544	1.73721	0.0310695
GO:0000041	biological_process	transition metal ion transport	7	47	42464	1897	locus:2026580 // locus:2025931 // locus:2061951 // locus:2074683 // locus:2088130 // locus:2180474 // locus:2153969	1.73721	0.0310695
GO:0021700	biological_process	developmental maturation	7	47	42464	1897	locus:2006777 // locus:2013975 // locus:2013021 // locus:2005496 // locus:2089378 // locus:2142594 // locus:2148171	1.73721	0.0310695
GO:0043085	biological_process	positive regulation of catalytic activity	5	27	42464	1897	locus:2011932 // locus:2053928 // locus:2085632 // locus:2081207 // locus:2128756	2.05149	0.0310695
GO:0016114	biological_process	terpenoid biosynthetic process	9	70	42464	1897	locus:2196623 // locus:2024618 // locus:2019718 // locus:2076319 // locus:2091652 // locus:2129515 // locus:2005511 // locus:2131381 // locus:2165341	1.52509	0.0317046
GO:0003002	biological_process	regionalization	11	95	42464	1897	locus:2016432 // locus:2035454 // locus:2062840 // locus:2040671 // locus:2005492 // locus:2050926 // locus:2101655 // locus:2135932 // locus:2005493 // locus:2181534 // locus:2145387	1.37402	0.0321111
GO:0006972	biological_process	hyperosmotic response	7	48	42464	1897	locus:2207210 // locus:2006747 // locus:2058510 // locus:2091652 // locus:2091201 // locus:2124943 // locus:2157864	1.70684	0.0354753
GO:0009813	biological_process	flavonoid biosynthetic process	7	48	42464	1897	locus:2058440 // locus:505006555 // locus:2142878 // locus:2159542 // locus:2159098 // locus:2165427 // locus:2153423	1.70684	0.0354753
GO:0009943	biological_process	adaxial/abaxial axis specification	4	19	42464	1897	locus:2040671 // locus:2005492 // locus:2050926 // locus:2101655	2.23652	0.0360586
GO:0043170	biological_process	macromolecule metabolic process	175	3149	42464	1897	locus:2035297 // locus:2198155 // locus:2204798 // locus:2024745 // locus:2020245 // locus:2010667 // locus:2207190 // locus:2007352 // locus:2026585 // locus:2201821 // locus:2025515 // locus:2203028 // locus:2024432 // locus:2196464 // locus:2200151 // locus:2200141 // locus:2008940 // locus:2014784 // locus:2196199 // locus:2200552 // locus:2011201 // locus:2016432 // locus:2030427 // locus:22…	0.314982	0.0361083
GO:0042547	biological_process	cell wall modification during multidimensional cell growth	5	28	42464	1897	locus:2200625 // locus:2040686 // locus:2043240 // locus:2061918 // locus:2097695	1.99902	0.0375515
GO:0044093	biological_process	positive regulation of molecular function	5	28	42464	1897	locus:2011932 // locus:2053928 // locus:2085632 // locus:2081207 // locus:2128756	1.99902	0.0375515
GO:0008202	biological_process	steroid metabolic process	8	60	42464	1897	locus:2008071 // locus:2037660 // locus:2011656 // locus:2040570 // locus:2092276 // locus:2098802 // locus:2132492 // locus:2117522	1.57756	0.0386749
GO:0042545	biological_process	cell wall modification	9	72	42464	1897	locus:2016432 // locus:2200625 // locus:2025931 // locus:2040686 // locus:2043240 // locus:2061918 // locus:2097695 // locus:2103212 // locus:2142594	1.48445	0.0390183
GO:0031324	biological_process	negative regulation of cellular metabolic process	10	85	42464	1897	locus:2012542 // locus:2012928 // locus:2028150 // locus:2015353 // locus:2195733 // locus:2052075 // locus:2046437 // locus:2040671 // locus:2078663 // locus:2077972	1.39699	0.0412248
GO:0070838	biological_process	divalent metal ion transport	3	12	42464	1897	locus:2026580 // locus:2061951 // locus:2088130	2.48445	0.0430044
GO:0042548	biological_process	regulation of photosynthesis, light reaction	3	12	42464	1897	locus:2020502 // locus:2205465 // locus:2077972	2.48445	0.0430044
GO:0030003	biological_process	cellular cation homeostasis	8	61	42464	1897	locus:2026580 // locus:2034740 // locus:2066107 // locus:2083519 // locus:2074683 // locus:505006351 // locus:2138728 // locus:2122128	1.55371	0.0431396
GO:0048508	biological_process	embryonic meristem development	4	20	42464	1897	locus:2034310 // locus:2012035 // locus:2093222 // locus:2148568	2.16252	0.045237
GO:0016109	biological_process	tetraterpenoid biosynthetic process	4	20	42464	1897	locus:2024618 // locus:2076319 // locus:2129515 // locus:2131381	2.16252	0.045237
GO:0016117	biological_process	carotenoid biosynthetic process	4	20	42464	1897	locus:2024618 // locus:2076319 // locus:2129515 // locus:2131381	2.16252	0.045237
GO:0010647	biological_process	positive regulation of cell communication	4	20	42464	1897	locus:2099152 // locus:2142594 // locus:2149254 // locus:2146425	2.16252	0.045237
GO:0048519	biological_process	negative regulation of biological process	27	341	42464	1897	locus:2198225 // locus:2012542 // locus:2006822 // locus:2006747 // locus:2202175 // locus:2012928 // locus:2028150 // locus:2015353 // locus:2025931 // locus:2195733 // locus:2033273 // locus:2052040 // locus:2046026 // locus:2057366 // locus:2052075 // locus:2046437 // locus:2061564 // locus:2040671 // locus:2039139 // locus:2078663 // locus:2081476 // locus:2087065 // locus:2077972 // locus:20…	0.825708	0.0454186
GO:0012502	biological_process	induction of programmed cell death	2	6	42464	1897	locus:2204798 // locus:2128298	2.89949	0.0454186
GO:0048445	biological_process	carpel morphogenesis	2	6	42464	1897	locus:2202175 // locus:2144791	2.89949	0.0454186
GO:0030968	biological_process	endoplasmic reticulum unfolded protein response	2	6	42464	1897	locus:2009874 // locus:2053928	2.89949	0.0454186
GO:0009262	biological_process	deoxyribonucleotide metabolic process	2	6	42464	1897	locus:2052469 // locus:2092030	2.89949	0.0454186
GO:0006021	biological_process	inositol biosynthetic process	2	6	42464	1897	locus:2060364 // locus:2075392	2.89949	0.0454186
GO:0016120	biological_process	carotene biosynthetic process	2	6	42464	1897	locus:2076319 // locus:2129515	2.89949	0.0454186
GO:0006821	biological_process	chloride transport	2	6	42464	1897	locus:2095123 // locus:2183068	2.89949	0.0454186
GO:0006570	biological_process	tyrosine metabolic process	2	6	42464	1897	locus:2183532 // locus:2166567	2.89949	0.0454186
GO:0006873	biological_process	cellular ion homeostasis	9	74	42464	1897	locus:2026580 // locus:2034740 // locus:2066107 // locus:2083519 // locus:2074683 // locus:505006351 // locus:2088590 // locus:2138728 // locus:2122128	1.44492	0.0462213
GO:0010565	biological_process	regulation of cellular ketone metabolic process	4	21	42464	1897	locus:2024675 // locus:2030462 // locus:2032532 // locus:2074343	2.09213	0.0471302
GO:0009636	biological_process	response to toxin	8	63	42464	1897	locus:2024690 // locus:2012758 // locus:2031361 // locus:2032100 // locus:2043112 // locus:2043017 // locus:2043298 // locus:2083544	1.50717	0.0471302
GO:0030001	biological_process	metal ion transport	13	129	42464	1897	locus:2197793 // locus:2026580 // locus:2025931 // locus:2047540 // locus:2061838 // locus:2061951 // locus:2075442 // locus:2074683 // locus:2088130 // locus:2094483 // locus:2149249 // locus:2180474 // locus:2153969	1.17366	0.0471302
GO:0008361	biological_process	regulation of cell size	21	248	42464	1897	locus:2010667 // locus:2200625 // locus:2201262 // locus:2020568 // locus:2013975 // locus:2005634 // locus:2207470 // locus:2043520 // locus:2040686 // locus:2043240 // locus:2061918 // locus:2097695 // locus:2089378 // locus:2092276 // locus:2075185 // locus:2135535 // locus:2005511 // locus:2116850 // locus:2148171 // locus:2180816 // locus:2165341	0.92257	0.0471302
GO:0042446	biological_process	hormone biosynthetic process	7	51	42464	1897	locus:2205568 // locus:2036029 // locus:2015509 // locus:2050364 // locus:2074343 // locus:2128298 // locus:2165306	1.61938	0.0471302
GO:0009888	biological_process	tissue development	23	280	42464	1897	locus:2014784 // locus:2035454 // locus:2034310 // locus:2012035 // locus:2033273 // locus:2013975 // locus:2206415 // locus:2005496 // locus:2005492 // locus:2092820 // locus:2093222 // locus:2089378 // locus:2138728 // locus:2005493 // locus:2142594 // locus:2144168 // locus:2145387 // locus:2148171 // locus:2180816 // locus:2153914 // locus:2148568 // locus:2156349 // locus:2153358	0.878728	0.0471302
GO:0055114	biological_process	oxidation reduction	10	87	42464	1897	locus:2028311 // locus:2020502 // locus:2013925 // locus:2044335 // locus:2077972 // locus:2005534 // locus:2138728 // locus:2119265 // locus:2181675 // locus:2176001	1.36343	0.0471302
GO:0019395	biological_process	fatty acid oxidation	5	30	42464	1897	locus:2032627 // locus:2046565 // locus:2100890 // locus:2074403 // locus:2098989	1.89949	0.0471302
GO:0034440	biological_process	lipid oxidation	5	30	42464	1897	locus:2032627 // locus:2046565 // locus:2100890 // locus:2074403 // locus:2098989	1.89949	0.0471302
GO:0009064	biological_process	glutamine family amino acid metabolic process	4	21	42464	1897	locus:2049781 // locus:2138718 // locus:2126803 // locus:2120130	2.09213	0.0471302
GO:0006084	biological_process	acetyl-CoA metabolic process	4	21	42464	1897	locus:2050554 // locus:2086177 // locus:2098989 // locus:2158009	2.09213	0.0471302
GO:0006007	biological_process	glucose catabolic process	7	52	42464	1897	locus:2011671 // locus:2044856 // locus:2085141 // locus:2085226 // locus:2099906 // locus:2136849 // locus:2131513	1.59136	0.0480166
GO:0009637	biological_process	response to blue light	7	52	42464	1897	locus:2056695 // locus:2042148 // locus:2064357 // locus:2084228 // locus:2097608 // locus:2138728 // locus:2146638	1.59136	0.0480166
GO:0046688	biological_process	response to copper ion	3	13	42464	1897	locus:2012928 // locus:2031361 // locus:2046168	2.36897	0.0480699
GO:0043467	biological_process	regulation of generation of precursor metabolites and energy	3	13	42464	1897	locus:2020502 // locus:2205465 // locus:2077972	2.36897	0.0480699
GO:0043572	biological_process	plastid fission	3	13	42464	1897	locus:2050090 // locus:2091226 // locus:2178717	2.36897	0.0480699
GO:0042538	biological_process	hyperosmotic salinity response	6	41	42464	1897	locus:2207210 // locus:2006747 // locus:2058510 // locus:2091652 // locus:2091201 // locus:2157864	1.71186	0.0485218
GO:0009311	biological_process	oligosaccharide metabolic process	6	41	42464	1897	locus:2206865 // locus:2099152 // locus:2137829 // locus:2135540 // locus:2134961 // locus:2146425	1.71186	0.0485218
GO:0055082	biological_process	cellular chemical homeostasis	9	77	42464	1897	locus:2026580 // locus:2034740 // locus:2066107 // locus:2083519 // locus:2074683 // locus:505006351 // locus:2088590 // locus:2138728 // locus:2122128	1.38759	0.0517506
GO:0019320	biological_process	hexose catabolic process	7	53	42464	1897	locus:2011671 // locus:2044856 // locus:2085141 // locus:2085226 // locus:2099906 // locus:2136849 // locus:2131513	1.56388	0.0536342
GO:0046365	biological_process	monosaccharide catabolic process	7	53	42464	1897	locus:2011671 // locus:2044856 // locus:2085141 // locus:2085226 // locus:2099906 // locus:2136849 // locus:2131513	1.56388	0.0536342
GO:0010646	biological_process	regulation of cell communication	8	65	42464	1897	locus:2198225 // locus:2006747 // locus:2057366 // locus:2087065 // locus:2099152 // locus:2142594 // locus:2149254 // locus:2146425	1.46208	0.0539051
GO:0042546	biological_process	cell wall biogenesis	8	65	42464	1897	locus:2024745 // locus:2201031 // locus:2016432 // locus:2012050 // locus:2076482 // locus:2138121 // locus:2148171 // locus:2154399	1.46208	0.0539051
GO:0042592	biological_process	homeostatic process	14	146	42464	1897	locus:2007352 // locus:2026580 // locus:2034740 // locus:2012928 // locus:2033273 // locus:2066107 // locus:2057589 // locus:2083519 // locus:2074683 // locus:505006351 // locus:2089378 // locus:2088590 // locus:2138728 // locus:2122128	1.10198	0.0540834
GO:0048285	biological_process	organelle fission	6	42	42464	1897	locus:2201031 // locus:2006777 // locus:2050090 // locus:2091226 // locus:2099590 // locus:2178717	1.67709	0.0554884
GO:0006766	biological_process	vitamin metabolic process	9	78	42464	1897	locus:2201031 // locus:2020502 // locus:2036626 // locus:2044856 // locus:2005497 // locus:2075392 // locus:2085141 // locus:2158814 // locus:2154714	1.36897	0.0563781
GO:0043283	biological_process	biopolymer metabolic process	171	3122	42464	1897	locus:2035297 // locus:2198155 // locus:2204798 // locus:2024745 // locus:2020245 // locus:2010667 // locus:2207190 // locus:2007352 // locus:2026585 // locus:2201821 // locus:2025515 // locus:2203028 // locus:2024432 // locus:2196464 // locus:2200151 // locus:2200141 // locus:2008940 // locus:2014784 // locus:2196199 // locus:2200552 // locus:2011201 // locus:2016432 // locus:2030427 // locus:20…	0.294046	0.0577759
GO:0030258	biological_process	lipid modification	5	32	42464	1897	locus:2032627 // locus:2046565 // locus:2100890 // locus:2074403 // locus:2098989	1.80638	0.0602233
GO:0019220	biological_process	regulation of phosphate metabolic process	5	32	42464	1897	locus:2058344 // locus:2053928 // locus:2085632 // locus:2077972 // locus:2156544	1.80638	0.0602233
GO:0042445	biological_process	hormone metabolic process	9	79	42464	1897	locus:2205568 // locus:2036029 // locus:2015509 // locus:2050364 // locus:2074343 // locus:2128298 // locus:2129730 // locus:2145643 // locus:2165306	1.35059	0.0607946
GO:0006828	biological_process	manganese ion transport	2	7	42464	1897	locus:2026580 // locus:2088130	2.67709	0.0607946
GO:0045926	biological_process	negative regulation of growth	2	7	42464	1897	locus:2202175 // locus:504955576	2.67709	0.0607946
GO:0032269	biological_process	negative regulation of cellular protein metabolic process	2	7	42464	1897	locus:2012928 // locus:2052075	2.67709	0.0607946
GO:0051248	biological_process	negative regulation of protein metabolic process	2	7	42464	1897	locus:2012928 // locus:2052075	2.67709	0.0607946
GO:0031329	biological_process	regulation of cellular catabolic process	2	7	42464	1897	locus:2030462 // locus:2015964	2.67709	0.0607946
GO:0006984	biological_process	ER-nuclear signaling pathway	2	7	42464	1897	locus:2009874 // locus:2053928	2.67709	0.0607946
GO:0006986	biological_process	response to unfolded protein	2	7	42464	1897	locus:2009874 // locus:2053928	2.67709	0.0607946
GO:0034620	biological_process	cellular response to unfolded protein	2	7	42464	1897	locus:2009874 // locus:2053928	2.67709	0.0607946
GO:0046173	biological_process	polyol biosynthetic process	2	7	42464	1897	locus:2060364 // locus:2075392	2.67709	0.0607946
GO:0055061	biological_process	di-, tri-valent inorganic anion homeostasis	2	7	42464	1897	locus:2057589 // locus:2088590	2.67709	0.0607946
GO:0055062	biological_process	phosphate ion homeostasis	2	7	42464	1897	locus:2057589 // locus:2088590	2.67709	0.0607946
GO:0015865	biological_process	purine nucleotide transport	2	7	42464	1897	locus:2125073 // locus:2185041	2.67709	0.0607946
GO:0042430	biological_process	indole and derivative metabolic process	6	43	42464	1897	locus:2036029 // locus:2025931 // locus:2057212 // locus:2043904 // locus:2085632 // locus:2159838	1.64315	0.0611953
GO:0042434	biological_process	indole derivative metabolic process	6	43	42464	1897	locus:2036029 // locus:2025931 // locus:2057212 // locus:2043904 // locus:2085632 // locus:2159838	1.64315	0.0611953
GO:0009937	biological_process	regulation of gibberellic acid mediated signaling	3	14	42464	1897	locus:2006747 // locus:2099152 // locus:2146425	2.26206	0.0611953
GO:0080010	biological_process	regulation of oxygen and reactive oxygen species metabolic process	3	14	42464	1897	locus:2006747 // locus:2019718 // locus:2079939	2.26206	0.0611953
GO:0009741	biological_process	response to brassinosteroid stimulus	6	43	42464	1897	locus:2016472 // locus:2013021 // locus:2005634 // locus:2032060 // locus:2082757 // locus:2138753	1.64315	0.0611953
GO:0034976	biological_process	response to endoplasmic reticulum stress	3	14	42464	1897	locus:2036906 // locus:2009874 // locus:2053928	2.26206	0.0611953
GO:0009773	biological_process	photosynthetic electron transport in photosystem I	3	14	42464	1897	locus:2020502 // locus:2013925 // locus:2044335	2.26206	0.0611953
GO:0006855	biological_process	multidrug transport	3	14	42464	1897	locus:2025931 // locus:2039523 // locus:2084081	2.26206	0.0611953
GO:0009646	biological_process	response to absence of light	3	14	42464	1897	locus:2019504 // locus:2172309 // locus:2149249	2.26206	0.0611953
GO:0048507	biological_process	meristem development	10	93	42464	1897	locus:2035454 // locus:2034310 // locus:2012035 // locus:2033273 // locus:2013975 // locus:2005492 // locus:2093222 // locus:2138728 // locus:2005493 // locus:2148568	1.26722	0.0640427
GO:0048367	biological_process	shoot development	24	306	42464	1897	locus:2024745 // locus:2020245 // locus:2026605 // locus:2016432 // locus:2034310 // locus:2024892 // locus:2012035 // locus:2019504 // locus:2032130 // locus:2049035 // locus:2040671 // locus:2050926 // locus:2084228 // locus:2092820 // locus:2093222 // locus:4010713850 // locus:4010713883 // locus:505006464 // locus:2137549 // locus:2144168 // locus:2145387 // locus:2153914 // locus:2148568 // …	0.812023	0.0641498
GO:0006006	biological_process	glucose metabolic process	7	55	42464	1897	locus:2011671 // locus:2044856 // locus:2085141 // locus:2085226 // locus:2099906 // locus:2136849 // locus:2131513	1.51044	0.0644117
GO:0046164	biological_process	alcohol catabolic process	7	55	42464	1897	locus:2011671 // locus:2044856 // locus:2085141 // locus:2085226 // locus:2099906 // locus:2136849 // locus:2131513	1.51044	0.0644117
GO:0045229	biological_process	external encapsulating structure organization	11	107	42464	1897	locus:2016432 // locus:2200625 // locus:2025931 // locus:2040686 // locus:2043240 // locus:2061918 // locus:2097695 // locus:2103212 // locus:2116845 // locus:2142594 // locus:2176317	1.20241	0.0658943
GO:0009955	biological_process	adaxial/abaxial pattern formation	4	23	42464	1897	locus:2040671 // locus:2005492 // locus:2050926 // locus:2101655	1.96089	0.0666087
GO:0051174	biological_process	regulation of phosphorus metabolic process	5	33	42464	1897	locus:2058344 // locus:2053928 // locus:2085632 // locus:2077972 // locus:2156544	1.76198	0.0677893
GO:0009657	biological_process	plastid organization	11	108	42464	1897	locus:2007437 // locus:2203028 // locus:2809836 // locus:2046026 // locus:2050090 // locus:2046565 // locus:2056108 // locus:2091226 // locus:2142414 // locus:2178717 // locus:2158849	1.18899	0.0709723
GO:0022621	biological_process	shoot system development	24	309	42464	1897	locus:2024745 // locus:2020245 // locus:2026605 // locus:2016432 // locus:2034310 // locus:2024892 // locus:2012035 // locus:2019504 // locus:2032130 // locus:2049035 // locus:2040671 // locus:2050926 // locus:2084228 // locus:2092820 // locus:2093222 // locus:4010713850 // locus:4010713883 // locus:505006464 // locus:2137549 // locus:2144168 // locus:2145387 // locus:2153914 // locus:2148568 // …	0.797948	0.0723569
GO:0009793	biological_process	embryonic development ending in seed dormancy	35	497	42464	1897	locus:2207190 // locus:2035454 // locus:2009273 // locus:2034310 // locus:2028549 // locus:2031090 // locus:2024892 // locus:2012035 // locus:2019504 // locus:2013021 // locus:2065418 // locus:504956029 // locus:2062156 // locus:2081036 // locus:2093222 // locus:2091201 // locus:2090895 // locus:2091286 // locus:2074403 // locus:2096159 // locus:2078921 // locus:2081227 // locus:2132377 // locus:…	0.65663	0.0728439
GO:0006720	biological_process	isoprenoid metabolic process	12	123	42464	1897	locus:2025510 // locus:2196623 // locus:2024618 // locus:2019718 // locus:2011656 // locus:2076319 // locus:2091652 // locus:2087418 // locus:2129515 // locus:2005511 // locus:2131381 // locus:2165341	1.1269	0.075717
GO:0031667	biological_process	response to nutrient levels	9	82	42464	1897	locus:2199512 // locus:2064294 // locus:2057589 // locus:2086750 // locus:2081705 // locus:505006432 // locus:2150059 // locus:2149254 // locus:2156574	1.29682	0.0771856
GO:0044265	biological_process	cellular macromolecule catabolic process	21	262	42464	1897	locus:2201821 // locus:2025931 // locus:2019504 // locus:2196759 // locus:2198883 // locus:2064727 // locus:2076086 // locus:2079241 // locus:2074343 // locus:2076810 // locus:2140200 // locus:2138386 // locus:2128404 // locus:2134961 // locus:2126798 // locus:2149805 // locus:2180434 // locus:2171696 // locus:2177871 // locus:2171998 // locus:2154207	0.843343	0.0780413
GO:0031537	biological_process	regulation of anthocyanin metabolic process	3	15	42464	1897	locus:2012345 // locus:2019504 // locus:2159098	2.16252	0.0780413
GO:0010089	biological_process	xylem development	3	15	42464	1897	locus:2014784 // locus:2206415 // locus:2180816	2.16252	0.0780413
GO:0006740	biological_process	NADPH regeneration	3	15	42464	1897	locus:2020502 // locus:2044856 // locus:2085141	2.16252	0.0780413
GO:0010109	biological_process	regulation of photosynthesis	3	15	42464	1897	locus:2020502 // locus:2205465 // locus:2077972	2.16252	0.0780413
GO:0015893	biological_process	drug transport	3	15	42464	1897	locus:2025931 // locus:2039523 // locus:2084081	2.16252	0.0780413
GO:0009962	biological_process	regulation of flavonoid biosynthetic process	3	15	42464	1897	locus:2195733 // locus:2019504 // locus:2159098	2.16252	0.0780413
GO:0009312	biological_process	oligosaccharide biosynthetic process	5	34	42464	1897	locus:2206865 // locus:2099152 // locus:2137829 // locus:2135540 // locus:2146425	1.71891	0.0780413
GO:0009638	biological_process	phototropism	3	15	42464	1897	locus:2056695 // locus:2064357 // locus:2146638	2.16252	0.0780413
GO:0009062	biological_process	fatty acid catabolic process	5	34	42464	1897	locus:2046565 // locus:2100890 // locus:2074403 // locus:2098989 // locus:2129730	1.71891	0.0780413
GO:0009084	biological_process	glutamine family amino acid biosynthetic process	3	15	42464	1897	locus:2049781 // locus:2126803 // locus:2120130	2.16252	0.0780413
GO:0009816	biological_process	defense response to bacterium, incompatible interaction	5	34	42464	1897	locus:2061221 // locus:2064607 // locus:2090250 // locus:2079939 // locus:2139777	1.71891	0.0780413
GO:0042594	biological_process	response to starvation	8	70	42464	1897	locus:2199512 // locus:2057589 // locus:2086750 // locus:2081705 // locus:505006432 // locus:2150059 // locus:2149254 // locus:2156574	1.35517	0.0827768
GO:0009629	biological_process	response to gravity	6	46	42464	1897	locus:2024892 // locus:2013975 // locus:2056695 // locus:2005496 // locus:2098023 // locus:2159098	1.54585	0.0868169
GO:0009410	biological_process	response to xenobiotic stimulus	2	8	42464	1897	locus:2025022 // locus:2050812	2.48445	0.0872171
GO:0010639	biological_process	negative regulation of organelle organization	2	8	42464	1897	locus:2012542 // locus:2052075	2.48445	0.0872171
GO:0051129	biological_process	negative regulation of cellular component organization	2	8	42464	1897	locus:2012542 // locus:2052075	2.48445	0.0872171
GO:0010204	biological_process	defense response signaling pathway, resistance gene-independent	2	8	42464	1897	locus:2202155 // locus:2090250	2.48445	0.0872171
GO:0009828	biological_process	plant-type cell wall loosening	5	35	42464	1897	locus:2200625 // locus:2040686 // locus:2043240 // locus:2061918 // locus:2097695	1.67709	0.0872171
GO:0015691	biological_process	cadmium ion transport	2	8	42464	1897	locus:2025931 // locus:2088130	2.48445	0.0872171
GO:0019439	biological_process	aromatic compound catabolic process	2	8	42464	1897	locus:2025931 // locus:2166567	2.48445	0.0872171
GO:0045010	biological_process	actin nucleation	2	8	42464	1897	locus:2020568 // locus:2052075	2.48445	0.0872171
GO:0055081	biological_process	anion homeostasis	2	8	42464	1897	locus:2057589 // locus:2088590	2.48445	0.0872171
GO:0006085	biological_process	acetyl-CoA biosynthetic process	2	8	42464	1897	locus:2086177 // locus:2158009	2.48445	0.0872171
GO:0002213	biological_process	defense response to insect	2	8	42464	1897	locus:2098418 // locus:2079939	2.48445	0.0872171
GO:0006862	biological_process	nucleotide transport	2	8	42464	1897	locus:2125073 // locus:2185041	2.48445	0.0872171
GO:0051552	biological_process	flavone metabolic process	2	8	42464	1897	locus:505006555 // locus:2153423	2.48445	0.0872171
GO:0051553	biological_process	flavone biosynthetic process	2	8	42464	1897	locus:505006555 // locus:2153423	2.48445	0.0872171
GO:0051554	biological_process	flavonol metabolic process	2	8	42464	1897	locus:505006555 // locus:2153423	2.48445	0.0872171
GO:0051555	biological_process	flavonol biosynthetic process	2	8	42464	1897	locus:505006555 // locus:2153423	2.48445	0.0872171
GO:0006260	biological_process	DNA replication	8	71	42464	1897	locus:2028240 // locus:2052469 // locus:2040706 // locus:2061833 // locus:2090270 // locus:2092030 // locus:2123934 // locus:2170418	1.3347	0.0884003
GO:0006732	biological_process	coenzyme metabolic process	11	112	42464	1897	locus:2201031 // locus:2020502 // locus:2036626 // locus:2042649 // locus:2062165 // locus:2044856 // locus:2050554 // locus:2086177 // locus:2085141 // locus:2098989 // locus:2158009	1.13653	0.090254
GO:0046246	biological_process	terpene biosynthetic process	4	25	42464	1897	locus:2019718 // locus:2076319 // locus:2091652 // locus:2129515	1.84059	0.0916138
GO:0043549	biological_process	regulation of kinase activity	4	25	42464	1897	locus:2058344 // locus:2053928 // locus:2085632 // locus:2156544	1.84059	0.0916138
GO:0045859	biological_process	regulation of protein kinase activity	4	25	42464	1897	locus:2058344 // locus:2053928 // locus:2085632 // locus:2156544	1.84059	0.0916138
GO:0019725	biological_process	cellular homeostasis	9	85	42464	1897	locus:2026580 // locus:2034740 // locus:2066107 // locus:2083519 // locus:2074683 // locus:505006351 // locus:2088590 // locus:2138728 // locus:2122128	1.24498	0.0943251
GO:0009658	biological_process	chloroplast organization	8	72	42464	1897	locus:2007437 // locus:2203028 // locus:2809836 // locus:2046026 // locus:2050090 // locus:2091226 // locus:2178717 // locus:2158849	1.31452	0.0954523
GO:0009686	biological_process	gibberellin biosynthetic process	3	16	42464	1897	locus:2196623 // locus:2005511 // locus:2165341	2.06941	0.0954523
GO:0042493	biological_process	response to drug	3	16	42464	1897	locus:2025931 // locus:2039523 // locus:2084081	2.06941	0.0954523
GO:0009806	biological_process	lignan metabolic process	3	16	42464	1897	locus:2024593 // locus:2047002 // locus:2091521	2.06941	0.0954523
GO:0009807	biological_process	lignan biosynthetic process	3	16	42464	1897	locus:2024593 // locus:2047002 // locus:2091521	2.06941	0.0954523
GO:0009944	biological_process	polarity specification of adaxial/abaxial axis	3	16	42464	1897	locus:2040671 // locus:2005492 // locus:2101655	2.06941	0.0954523
GO:0009060	biological_process	aerobic respiration	3	16	42464	1897	locus:2050554 // locus:2098989 // locus:2125073	2.06941	0.0954523
GO:0009612	biological_process	response to mechanical stimulus	3	16	42464	1897	locus:2100417 // locus:2128298 // locus:2143069	2.06941	0.0954523
GO:0009809	biological_process	lignin biosynthetic process	5	36	42464	1897	locus:2030210 // locus:2061411 // locus:2058440 // locus:2222697 // locus:2153423	1.63645	0.0984407
