# Supplementary material for: Roles of Gibberellin Catabolism and Signaling in Growth and Physiological Response to Drought and Short-Day Photoperiods in Populus Trees
Source: PLoS One. 2014 Jan 20;9(1):e86217. doi: 10.1371/journal.pone.0086217 (PMC3896445; doi:10.1371/journal.pone.0086217)
Supplement: Table S3 — Gene ontology analyses of genes regulated by the GA modifications, drought and winter dormancy. (XLSX) [file pone.0086217.s006.xlsx]

## Sheet: Sheet1
GOID	Ontology	Term	q	m	t	k	geneIDs	symbols	log_odds_ratio	p
GO:0009534	cellular_component	chloroplast thylakoid	21	433	29574	274	locus:2171958 // locus:2178287 // locus:2135287 // locus:2117268 // locus:2129296 // locus:2132323 // locus:2099222 // locus:2080442 // locus:2081850 // locus:2097164 // locus:2091652 // locus:2100063 // locus:2044335 // locus:2058218 // locus:2066291 // locus:2054582 // locus:2027257 // locus:2020502 // locus:2199466 // locus:2033915 // locus:2204508	FKBP13 // CaS // PnsL4 // AT4G24930 // LIL3:1 // AT4G02530 // CSP41A // AT3G59780 // AT3G51510 // AT3G44020 // NCED3 // AT3G10060 // PSI-P // AT2G43560 // AT2G26500 // PSBX // AT1G74730 // PSAG // TLP18.3 // AT1G51400 // AT1G14590	2.3881	1.3518e-06
GO:0009543	cellular_component	chloroplast thylakoid lumen	10	71	29574	274	locus:2171958 // locus:2135287 // locus:2117268 // locus:2132323 // locus:2097164 // locus:2100063 // locus:2058218 // locus:2199466 // locus:2033915 // locus:2204508	FKBP13 // PnsL4 // AT4G24930 // AT4G02530 // AT3G44020 // AT3G10060 // AT2G43560 // TLP18.3 // AT1G51400 // AT1G14590	3.92619	1.3518e-06
GO:0009579	cellular_component	thylakoid	24	526	29574	274	locus:2171958 // locus:2178287 // locus:2149725 // locus:2135287 // locus:2117268 // locus:2129296 // locus:2132323 // locus:2099222 // locus:2080442 // locus:2081850 // locus:2097164 // locus:2091652 // locus:2100063 // locus:2043298 // locus:2044335 // locus:2058218 // locus:2066291 // locus:2054582 // locus:2027257 // locus:2020502 // locus:2199466 // locus:2033915 // locus:2036906 // locus:22…	FKBP13 // CaS // TAAC // PnsL4 // AT4G24930 // LIL3:1 // AT4G02530 // CSP41A // AT3G59780 // AT3G51510 // AT3G44020 // NCED3 // AT3G10060 // GSTF8 // PSI-P // AT2G43560 // AT2G26500 // PSBX // AT1G74730 // PSAG // TLP18.3 // AT1G51400 // PDIL1-1 // AT1G14590	2.30005	1.3518e-06
GO:0031976	cellular_component	plastid thylakoid	21	433	29574	274	locus:2171958 // locus:2178287 // locus:2135287 // locus:2117268 // locus:2129296 // locus:2132323 // locus:2099222 // locus:2080442 // locus:2081850 // locus:2097164 // locus:2091652 // locus:2100063 // locus:2044335 // locus:2058218 // locus:2066291 // locus:2054582 // locus:2027257 // locus:2020502 // locus:2199466 // locus:2033915 // locus:2204508	FKBP13 // CaS // PnsL4 // AT4G24930 // LIL3:1 // AT4G02530 // CSP41A // AT3G59780 // AT3G51510 // AT3G44020 // NCED3 // AT3G10060 // PSI-P // AT2G43560 // AT2G26500 // PSBX // AT1G74730 // PSAG // TLP18.3 // AT1G51400 // AT1G14590	2.3881	1.3518e-06
GO:0031978	cellular_component	plastid thylakoid lumen	10	71	29574	274	locus:2171958 // locus:2135287 // locus:2117268 // locus:2132323 // locus:2097164 // locus:2100063 // locus:2058218 // locus:2199466 // locus:2033915 // locus:2204508	FKBP13 // PnsL4 // AT4G24930 // AT4G02530 // AT3G44020 // AT3G10060 // AT2G43560 // TLP18.3 // AT1G51400 // AT1G14590	3.92619	1.3518e-06
GO:0031984	cellular_component	organelle subcompartment	21	435	29574	274	locus:2171958 // locus:2178287 // locus:2135287 // locus:2117268 // locus:2129296 // locus:2132323 // locus:2099222 // locus:2080442 // locus:2081850 // locus:2097164 // locus:2091652 // locus:2100063 // locus:2044335 // locus:2058218 // locus:2066291 // locus:2054582 // locus:2027257 // locus:2020502 // locus:2199466 // locus:2033915 // locus:2204508	FKBP13 // CaS // PnsL4 // AT4G24930 // LIL3:1 // AT4G02530 // CSP41A // AT3G59780 // AT3G51510 // AT3G44020 // NCED3 // AT3G10060 // PSI-P // AT2G43560 // AT2G26500 // PSBX // AT1G74730 // PSAG // TLP18.3 // AT1G51400 // AT1G14590	2.38146	1.3518e-06
GO:0044436	cellular_component	thylakoid part	20	393	29574	274	locus:2171958 // locus:2178287 // locus:2149725 // locus:2135287 // locus:2117268 // locus:2129296 // locus:2132323 // locus:2081850 // locus:2097164 // locus:2091652 // locus:2100063 // locus:2044335 // locus:2058218 // locus:2066291 // locus:2054582 // locus:2027257 // locus:2020502 // locus:2199466 // locus:2033915 // locus:2204508	FKBP13 // CaS // TAAC // PnsL4 // AT4G24930 // LIL3:1 // AT4G02530 // AT3G51510 // AT3G44020 // NCED3 // AT3G10060 // PSI-P // AT2G43560 // AT2G26500 // PSBX // AT1G74730 // PSAG // TLP18.3 // AT1G51400 // AT1G14590	2.45755	1.3518e-06
GO:0031977	cellular_component	thylakoid lumen	10	87	29574	274	locus:2171958 // locus:2135287 // locus:2117268 // locus:2132323 // locus:2097164 // locus:2100063 // locus:2058218 // locus:2199466 // locus:2033915 // locus:2204508	FKBP13 // PnsL4 // AT4G24930 // AT4G02530 // AT3G44020 // AT3G10060 // AT2G43560 // TLP18.3 // AT1G51400 // AT1G14590	3.63299	8.99877e-06
GO:0042651	cellular_component	thylakoid membrane	15	338	29574	274	locus:2178287 // locus:2149725 // locus:2135287 // locus:2129296 // locus:2132323 // locus:2081850 // locus:2091652 // locus:2100063 // locus:2044335 // locus:2066291 // locus:2054582 // locus:2027257 // locus:2020502 // locus:2199466 // locus:2033915	CaS // TAAC // PnsL4 // LIL3:1 // AT4G02530 // AT3G51510 // NCED3 // AT3G10060 // PSI-P // AT2G26500 // PSBX // AT1G74730 // PSAG // TLP18.3 // AT1G51400	2.26002	0.000683902
GO:0034357	cellular_component	photosynthetic membrane	15	353	29574	274	locus:2178287 // locus:2149725 // locus:2135287 // locus:2129296 // locus:2132323 // locus:2081850 // locus:2091652 // locus:2100063 // locus:2044335 // locus:2066291 // locus:2054582 // locus:2027257 // locus:2020502 // locus:2199466 // locus:2033915	CaS // TAAC // PnsL4 // LIL3:1 // AT4G02530 // AT3G51510 // NCED3 // AT3G10060 // PSI-P // AT2G26500 // PSBX // AT1G74730 // PSAG // TLP18.3 // AT1G51400	2.19738	0.00105777
GO:0009535	cellular_component	chloroplast thylakoid membrane	14	320	29574	274	locus:2178287 // locus:2135287 // locus:2129296 // locus:2132323 // locus:2081850 // locus:2091652 // locus:2100063 // locus:2044335 // locus:2066291 // locus:2054582 // locus:2027257 // locus:2020502 // locus:2199466 // locus:2033915	CaS // PnsL4 // LIL3:1 // AT4G02530 // AT3G51510 // NCED3 // AT3G10060 // PSI-P // AT2G26500 // PSBX // AT1G74730 // PSAG // TLP18.3 // AT1G51400	2.23944	0.00147911
GO:0055035	cellular_component	plastid thylakoid membrane	14	321	29574	274	locus:2178287 // locus:2135287 // locus:2129296 // locus:2132323 // locus:2081850 // locus:2091652 // locus:2100063 // locus:2044335 // locus:2066291 // locus:2054582 // locus:2027257 // locus:2020502 // locus:2199466 // locus:2033915	CaS // PnsL4 // LIL3:1 // AT4G02530 // AT3G51510 // NCED3 // AT3G10060 // PSI-P // AT2G26500 // PSBX // AT1G74730 // PSAG // TLP18.3 // AT1G51400	2.23494	0.00147911
GO:0044434	cellular_component	chloroplast part	29	1197	29574	274	locus:2171958 // locus:2152906 // locus:2178287 // locus:505006621 // locus:505006615 // locus:2149725 // locus:2135287 // locus:2131406 // locus:2117268 // locus:2129296 // locus:2132323 // locus:2099222 // locus:2080442 // locus:2081850 // locus:2097164 // locus:2086445 // locus:2092354 // locus:2091652 // locus:2100063 // locus:2043298 // locus:2044335 // locus:2058218 // locus:2066291 // locu…	FKBP13 // EMB2024 // CaS // RbcX2 // AT5G12470 // TAAC // PnsL4 // ACD1-LIKE // AT4G24930 // LIL3:1 // AT4G02530 // CSP41A // AT3G59780 // AT3G51510 // AT3G44020 // NQR // ABCI15 // NCED3 // AT3G10060 // GSTF8 // PSI-P // AT2G43560 // AT2G26500 // PSBX // AT1G74730 // PSAG // TLP18.3 // AT1G51400 // AT1G14590	1.38678	0.00169587
GO:0044435	cellular_component	plastid part	29	1238	29574	274	locus:2171958 // locus:2152906 // locus:2178287 // locus:505006621 // locus:505006615 // locus:2149725 // locus:2135287 // locus:2131406 // locus:2117268 // locus:2129296 // locus:2132323 // locus:2099222 // locus:2080442 // locus:2081850 // locus:2097164 // locus:2086445 // locus:2092354 // locus:2091652 // locus:2100063 // locus:2043298 // locus:2044335 // locus:2058218 // locus:2066291 // locu…	FKBP13 // EMB2024 // CaS // RbcX2 // AT5G12470 // TAAC // PnsL4 // ACD1-LIKE // AT4G24930 // LIL3:1 // AT4G02530 // CSP41A // AT3G59780 // AT3G51510 // AT3G44020 // NQR // ABCI15 // NCED3 // AT3G10060 // GSTF8 // PSI-P // AT2G43560 // AT2G26500 // PSBX // AT1G74730 // PSAG // TLP18.3 // AT1G51400 // AT1G14590	1.3382	0.00301739
GO:0005737	cellular_component	cytoplasm	91	6504	29574	274	locus:2168262 // locus:2173428 // locus:2164386 // locus:2164783 // locus:2171958 // locus:2176476 // locus:2177871 // locus:2183602 // locus:2179709 // locus:2152906 // locus:2172813 // locus:2171696 // locus:2178287 // locus:2162494 // locus:2171102 // locus:505006621 // locus:2167170 // locus:2174688 // locus:505006615 // locus:504956340 // locus:2181082 // locus:2149725 // locus:2135287 // lo…	GRF8 // EXL2 // RPS28 // PAT1 // FKBP13 // AT5G43460 // UBC4 // AT5G36230 // AL4 // EMB2024 // PEL3 // AT5G23540 // CaS // CSLA02 // AT5G22580 // RbcX2 // AT5G17190 // PHT3;1 // AT5G12470 // AT5G08720 // AT5G01750 // TAAC // PnsL4 // ALDH3F1 // AT4G35220 // LOG5 // AT4G27450 // ACD1-LIKE // ACYB-2 // AT4G24930 // PCAP1 // LIL3:1 // AT4G16830 // HSBP // AT4G14930 // AT4G14420 // CPR1 // EXO // UBQ…	0.594693	0.0065884
GO:0044444	cellular_component	cytoplasmic part	85	6050	29574	274	locus:2168262 // locus:2173428 // locus:2164386 // locus:2171958 // locus:2176476 // locus:2177871 // locus:2183602 // locus:2179709 // locus:2152906 // locus:2171696 // locus:2178287 // locus:2162494 // locus:2171102 // locus:505006621 // locus:2167170 // locus:2174688 // locus:505006615 // locus:504956340 // locus:2181082 // locus:2149725 // locus:2135287 // locus:2122224 // locus:2122053 // lo…	GRF8 // EXL2 // RPS28 // FKBP13 // AT5G43460 // UBC4 // AT5G36230 // AL4 // EMB2024 // AT5G23540 // CaS // CSLA02 // AT5G22580 // RbcX2 // AT5G17190 // PHT3;1 // AT5G12470 // AT5G08720 // AT5G01750 // TAAC // PnsL4 // ALDH3F1 // AT4G35220 // LOG5 // AT4G27450 // ACD1-LIKE // ACYB-2 // AT4G24930 // PCAP1 // LIL3:1 // HSBP // AT4G14930 // AT4G14420 // EXO // UBQ14 // AT4G02530 // CSP41A // AtATG18a…	0.600681	0.0120791
GO:0009507	cellular_component	chloroplast	39	2130	29574	274	locus:2168262 // locus:2171958 // locus:2152906 // locus:2178287 // locus:2171102 // locus:505006621 // locus:2174688 // locus:505006615 // locus:2181082 // locus:2149725 // locus:2135287 // locus:2131406 // locus:2131859 // locus:2117268 // locus:2120402 // locus:2129296 // locus:2132323 // locus:2099222 // locus:2080442 // locus:2081850 // locus:2097164 // locus:2086445 // locus:2092354 // locu…	GRF8 // FKBP13 // EMB2024 // CaS // AT5G22580 // RbcX2 // PHT3;1 // AT5G12470 // AT5G01750 // TAAC // PnsL4 // ACD1-LIKE // ACYB-2 // AT4G24930 // PCAP1 // LIL3:1 // AT4G02530 // CSP41A // AT3G59780 // AT3G51510 // AT3G44020 // NQR // ABCI15 // NCED3 // AT3G10060 // GSTF8 // PSI-P // AT2G43560 // YLS9 // AT2G26500 // PSBX // AT1G74730 // PSAG // TLP18.3 // AT1G51400 // AT1G33590 // PDIL1-1 // AT1…	0.982774	0.0180832
GO:0042221	biological_process	response to chemical stimulus	41	2321	29574	274	locus:2168262 // locus:2168210 // locus:2146425 // locus:2179424 // locus:2152906 // locus:2178287 // locus:2159542 // locus:2139589 // locus:2128404 // locus:2138753 // locus:2133279 // locus:2099152 // locus:2074343 // locus:2097890 // locus:2088822 // locus:2090250 // locus:2089955 // locus:2091652 // locus:2114850 // locus:2044335 // locus:2060529 // locus:2005496 // locus:2043112 // locus:20…	GRF8 // AT5G65380 // GID1C // RD22 // EMB2024 // CaS // FLS1 // AT4G34760 // SGT1A // EXO // SAG21 // GID1B // ETO1 // AT3G48030 // AT3G26590 // RIN4 // AT3G21690 // NCED3 // AT3G05000 // PSI-P // ERD15 // AUX1 // GSTU7 // ELF3 // ERD7 // PR1 // AIR3 // GASA1 // GASA6 // GolS2 // AT1G51400 // SCL3 // BZIP60 // GRX480 // PDIL1-1 // PCR2 // ACR8 // PIF3 // SCL14 // UGT74E2 // GSTF6	0.931031	0.0236654
GO:0005527	molecular_function	macrolide binding	4	23	29574	274	locus:2171958 // locus:2135287 // locus:2100063 // locus:2058218	FKBP13 // PnsL4 // AT3G10060 // AT2G43560	4.23045	0.0236654
GO:0005528	molecular_function	FK506 binding	4	23	29574	274	locus:2171958 // locus:2135287 // locus:2100063 // locus:2058218	FKBP13 // PnsL4 // AT3G10060 // AT2G43560	4.23045	0.0236654
GO:0005618	cellular_component	cell wall	17	613	29574	274	locus:2168262 // locus:2173428 // locus:2145693 // locus:2174688 // locus:2144206 // locus:2141777 // locus:2138753 // locus:2095853 // locus:2114475 // locus:2091010 // locus:2064294 // locus:2050215 // locus:2005634 // locus:2017652 // locus:2197563 // locus:2036906 // locus:2024690	GRF8 // EXL2 // AT5G14450 // PHT3;1 // AT5G11420 // PRP4 // EXO // AT3G57880 // KING1 // AT3G14240 // PR1 // AIR3 // GASA1 // AT1G51630 // AT1G33590 // PDIL1-1 // GSTF6	1.58173	0.0262071
GO:0030312	cellular_component	external encapsulating structure	17	614	29574	274	locus:2168262 // locus:2173428 // locus:2145693 // locus:2174688 // locus:2144206 // locus:2141777 // locus:2138753 // locus:2095853 // locus:2114475 // locus:2091010 // locus:2064294 // locus:2050215 // locus:2005634 // locus:2017652 // locus:2197563 // locus:2036906 // locus:2024690	GRF8 // EXL2 // AT5G14450 // PHT3;1 // AT5G11420 // PRP4 // EXO // AT3G57880 // KING1 // AT3G14240 // PR1 // AIR3 // GASA1 // AT1G51630 // AT1G33590 // PDIL1-1 // GSTF6	1.57938	0.0262071
GO:0008144	molecular_function	drug binding	4	25	29574	274	locus:2171958 // locus:2135287 // locus:2100063 // locus:2058218	FKBP13 // PnsL4 // AT3G10060 // AT2G43560	4.11015	0.0289724
GO:0009536	cellular_component	plastid	39	2235	29574	274	locus:2168262 // locus:2171958 // locus:2152906 // locus:2178287 // locus:2171102 // locus:505006621 // locus:2174688 // locus:505006615 // locus:2181082 // locus:2149725 // locus:2135287 // locus:2131406 // locus:2131859 // locus:2117268 // locus:2120402 // locus:2129296 // locus:2132323 // locus:2099222 // locus:2080442 // locus:2081850 // locus:2097164 // locus:2086445 // locus:2092354 // locu…	GRF8 // FKBP13 // EMB2024 // CaS // AT5G22580 // RbcX2 // PHT3;1 // AT5G12470 // AT5G01750 // TAAC // PnsL4 // ACD1-LIKE // ACYB-2 // AT4G24930 // PCAP1 // LIL3:1 // AT4G02530 // CSP41A // AT3G59780 // AT3G51510 // AT3G44020 // NQR // ABCI15 // NCED3 // AT3G10060 // GSTF8 // PSI-P // AT2G43560 // YLS9 // AT2G26500 // PSBX // AT1G74730 // PSAG // TLP18.3 // AT1G51400 // AT1G33590 // PDIL1-1 // AT1…	0.913353	0.0359041
GO:0071944	cellular_component	cell periphery	41	2414	29574	274	locus:2168262 // locus:2173428 // locus:2154114 // locus:2175796 // locus:2172883 // locus:2145693 // locus:2174688 // locus:2144206 // locus:2141777 // locus:2123994 // locus:2135912 // locus:2120402 // locus:2138753 // locus:2081710 // locus:2095853 // locus:2102534 // locus:2098282 // locus:2114475 // locus:2086445 // locus:2090250 // locus:2091010 // locus:2075392 // locus:2056113 // locus:20…	GRF8 // EXL2 // AT5G62550 // AT5G60710 // RUP2 // AT5G14450 // PHT3;1 // AT5G11420 // PRP4 // AT4G27450 // AT4G24290 // PCAP1 // EXO // AT3G62860 // AT3G57880 // AT3G56480 // AT3G51670 // KING1 // NQR // RIN4 // AT3G14240 // VTC4 // MLO12 // AUX1 // AR781 // ERD7 // PR1 // AIR3 // GASA1 // AT1G68220 // CSLE1 // AT1G51630 // AT1G33590 // AT1G22790 // PDIL1-1 // AT1G19835 // PCR2 // WLIM1 // VAMP72…	0.874352	0.0403928
GO:0016020	cellular_component	membrane	69	4873	29574	274	locus:2168262 // locus:2168210 // locus:2154114 // locus:2175836 // locus:2175796 // locus:2171958 // locus:2183602 // locus:2172883 // locus:2178287 // locus:2175906 // locus:2167170 // locus:2174688 // locus:505006615 // locus:2149725 // locus:2135287 // locus:2122224 // locus:2123994 // locus:2131859 // locus:2121914 // locus:2135912 // locus:2120402 // locus:2129296 // locus:2132323 // locus:…	GRF8 // AT5G65380 // AT5G62550 // AT5G60750 // AT5G60710 // FKBP13 // AT5G36230 // RUP2 // CaS // CAX7 // AT5G17190 // PHT3;1 // AT5G12470 // TAAC // PnsL4 // ALDH3F1 // AT4G27450 // ACYB-2 // AT4G24780 // AT4G24290 // PCAP1 // LIL3:1 // AT4G02530 // AT3G62860 // AtATG18a // AT3G56480 // AT3G51670 // AT3G51510 // AT3G43720 // NQR // AT3G26590 // AT3G25410 // RIN4 // AT3G21690 // ABCI15 // AT3G180…	0.61194	0.0476405
GO:0043231	cellular_component	intracellular membrane-bounded organelle	89	6759	29574	274	locus:2168262 // locus:2173428 // locus:2171958 // locus:2176476 // locus:2179709 // locus:2152906 // locus:2171696 // locus:2178287 // locus:2162494 // locus:2171102 // locus:2149254 // locus:505006621 // locus:2167170 // locus:2148965 // locus:2174688 // locus:505006615 // locus:504956340 // locus:2181082 // locus:2149725 // locus:2135287 // locus:2122224 // locus:2122053 // locus:2132821 // lo…	GRF8 // EXL2 // FKBP13 // AT5G43460 // AL4 // EMB2024 // AT5G23540 // CaS // CSLA02 // AT5G22580 // SPX1 // RbcX2 // AT5G17190 // TOZ // PHT3;1 // AT5G12470 // AT5G08720 // AT5G01750 // TAAC // PnsL4 // ALDH3F1 // AT4G35220 // LOG5 // CIB1 // AT4G27450 // ACD1-LIKE // ACYB-2 // AT4G24930 // SGT1A // AT4G20880 // PCAP1 // LIL3:1 // AT4G16830 // HSBP // AT4G14420 // CPR1 // EXO // UBQ14 // AT4G0253…	0.507149	0.0495769
GO:0043227	cellular_component	membrane-bounded organelle	89	6766	29574	274	locus:2168262 // locus:2173428 // locus:2171958 // locus:2176476 // locus:2179709 // locus:2152906 // locus:2171696 // locus:2178287 // locus:2162494 // locus:2171102 // locus:2149254 // locus:505006621 // locus:2167170 // locus:2148965 // locus:2174688 // locus:505006615 // locus:504956340 // locus:2181082 // locus:2149725 // locus:2135287 // locus:2122224 // locus:2122053 // locus:2132821 // lo…	GRF8 // EXL2 // FKBP13 // AT5G43460 // AL4 // EMB2024 // AT5G23540 // CaS // CSLA02 // AT5G22580 // SPX1 // RbcX2 // AT5G17190 // TOZ // PHT3;1 // AT5G12470 // AT5G08720 // AT5G01750 // TAAC // PnsL4 // ALDH3F1 // AT4G35220 // LOG5 // CIB1 // AT4G27450 // ACD1-LIKE // ACYB-2 // AT4G24930 // SGT1A // AT4G20880 // PCAP1 // LIL3:1 // AT4G16830 // HSBP // AT4G14420 // CPR1 // EXO // UBQ14 // AT4G0253…	0.505656	0.0496386
GO:0005623	cellular_component	cell	125	10402	29574	274	locus:2168262 // locus:2173428 // locus:2164386 // locus:2154114 // locus:2175796 // locus:2164783 // locus:2171958 // locus:2176476 // locus:2177871 // locus:2183602 // locus:2179709 // locus:2152906 // locus:2172813 // locus:2172883 // locus:2171696 // locus:2178287 // locus:2162494 // locus:2171102 // locus:2149254 // locus:505006621 // locus:2167170 // locus:2148965 // locus:2145693 // locus:…	GRF8 // EXL2 // RPS28 // AT5G62550 // AT5G60710 // PAT1 // FKBP13 // AT5G43460 // UBC4 // AT5G36230 // AL4 // EMB2024 // PEL3 // RUP2 // AT5G23540 // CaS // CSLA02 // AT5G22580 // SPX1 // RbcX2 // AT5G17190 // TOZ // AT5G14450 // PHT3;1 // AT5G12470 // AT5G11420 // AT5G08720 // AT5G01750 // TAAC // PnsL4 // PRP4 // ALDH3F1 // AT4G35220 // LOG5 // CIB1 // AT4G27450 // ACD1-LIKE // ACYB-2 // AT4G24…	0.375221	0.0598582
GO:0044464	cellular_component	cell part	125	10402	29574	274	locus:2168262 // locus:2173428 // locus:2164386 // locus:2154114 // locus:2175796 // locus:2164783 // locus:2171958 // locus:2176476 // locus:2177871 // locus:2183602 // locus:2179709 // locus:2152906 // locus:2172813 // locus:2172883 // locus:2171696 // locus:2178287 // locus:2162494 // locus:2171102 // locus:2149254 // locus:505006621 // locus:2167170 // locus:2148965 // locus:2145693 // locus:…	GRF8 // EXL2 // RPS28 // AT5G62550 // AT5G60710 // PAT1 // FKBP13 // AT5G43460 // UBC4 // AT5G36230 // AL4 // EMB2024 // PEL3 // RUP2 // AT5G23540 // CaS // CSLA02 // AT5G22580 // SPX1 // RbcX2 // AT5G17190 // TOZ // AT5G14450 // PHT3;1 // AT5G12470 // AT5G11420 // AT5G08720 // AT5G01750 // TAAC // PnsL4 // PRP4 // ALDH3F1 // AT4G35220 // LOG5 // CIB1 // AT4G27450 // ACD1-LIKE // ACYB-2 // AT4G24…	0.375221	0.0598582
GO:0009505	cellular_component	plant-type cell wall	10	268	29574	274	locus:2168262 // locus:2173428 // locus:2145693 // locus:2144206 // locus:2138753 // locus:2114475 // locus:2005634 // locus:2017652 // locus:2197563 // locus:2036906	GRF8 // EXL2 // AT5G14450 // AT5G11420 // EXO // KING1 // GASA1 // AT1G51630 // AT1G33590 // PDIL1-1	2.00985	0.0598582
GO:0004028	molecular_function	3-chloroallyl aldehyde dehydrogenase activity	3	14	29574	274	locus:2122224 // locus:505006369 // locus:2047485	ALDH3F1 // ALDH2C4 // ALDH11A3	4.53162	0.0685339
GO:0018208	biological_process	peptidyl-proline modification	4	35	29574	274	locus:2171958 // locus:2135287 // locus:2100063 // locus:2058218	FKBP13 // PnsL4 // AT3G10060 // AT2G43560	3.62473	0.0754284
GO:0009628	biological_process	response to abiotic stimulus	29	1563	29574	274	locus:2164783 // locus:2177871 // locus:2179424 // locus:2172883 // locus:2171696 // locus:2178287 // locus:2159542 // locus:2149725 // locus:2120402 // locus:1005716315 // locus:2139777 // locus:2133279 // locus:2086445 // locus:2091652 // locus:2075392 // locus:2043298 // locus:2060529 // locus:2005496 // locus:2043520 // locus:2827800 // locus:2019195 // locus:2027549 // locus:2024922 // locus…	PAT1 // UBC4 // RD22 // RUP2 // AT5G23540 // CaS // FLS1 // TAAC // PCAP1 // HSBP // OSM34 // SAG21 // NQR // NCED3 // VTC4 // GSTF8 // ERD15 // AUX1 // ELF3 // ERD7 // GASA6 // GolS2 // GLY3 // AT1G51400 // AT1G33590 // PDIL1-1 // PIF3 // UGT74E2 // GSTF6	1.00189	0.0762599
GO:0010476	biological_process	gibberellin mediated signaling pathway	4	36	29574	274	locus:2146425 // locus:2099152 // locus:2019195 // locus:2012345	GID1C // GID1B // GASA6 // PIF3	3.58408	0.0795624
GO:0071370	biological_process	cellular response to gibberellin stimulus	4	38	29574	274	locus:2146425 // locus:2099152 // locus:2019195 // locus:2012345	GID1C // GID1B // GASA6 // PIF3	3.50608	0.0956077
